# Supplementary material for: circ_0038718 promotes colon cancer cell malignant progression via the miR-195-5p/Axin2 signaling axis and also effect Wnt/β-catenin signal pathway
Source: BMC Genomics. 2021 Oct 27;22:768. doi: 10.1186/s12864-021-07880-z (PMC8555003; doi:10.1186/s12864-021-07880-z)
Supplement: Supplementary file 4 — Additional file 4: Table S1. Mutation landscape of colon cancer cell HT29. [file 12864_2021_7880_MOESM4_ESM.xlsx]

## Sheet: Sheet1
Hugo Symbol	Entrez Gene Id	Ncbi Build	Chr	Start Position	End Position	Variant Classification	Variant Type	Reference Allele	Tumor Seq Allele	dbSNP ID	Tumor Sample Barcode	Annotation Transcript	Protein Change	CCLE WES alt:ref	CCLE WGS alt:ref	CCLE RNAseq alt:ref	Sanger WES alt:ref	CCLE HC1650 alt:ref	CCLE Raindance alt:ref	ExAC Allelic Fraction	TCGA Hotspot Count
BRAF	673	37	7	140453136	140453136	Missense_Mutation	SNP	A	T	NA	HT29_LARGE_INTESTINE	ENST00000288602.6	p.V600E	NA	4:16	7:15	44:113	305:953		1.647e-05	784
TP53	7157	37	17	7577120	7577120	Missense_Mutation	SNP	C	T	NA	HT29_LARGE_INTESTINE	ENST00000269305.4	p.R273H	NA	17:0	193:1	17:0	62:0	346:2	2.471e-05	181
APC	324	37	5	112175951	112175952	Frame_Shift_Ins	INS	-	A	NA	HT29_LARGE_INTESTINE	ENST00000457016.1	p.E1554fs	NA	27:19	12:15	88:64	168:118		0	22
SPATA16	83893	37	3	172643165	172643166	Frame_Shift_Ins	INS	-	T	NA	HT29_LARGE_INTESTINE	ENST00000351008.3	p.I400fs	NA			8:95	NA	NA	0	9
LRRC7	57554	37	1	70486792	70486792	Missense_Mutation	SNP	G	A	NA	HT29_LARGE_INTESTINE	ENST00000035383.5	p.E471K	NA	8:20		18:53	170:597	NA	0	6
VCAN	1462	37	5	82875982	82875982	Splice_Site	SNP	G	A	NA	HT29_LARGE_INTESTINE	ENST00000265077.3		NA	19:13		71:28	NA	NA	0	5
VSTM1	284415	37	19	54567035	54567035	De_novo_Start_OutOfFrame	SNP	G	A	NA	HT29_LARGE_INTESTINE	ENST00000338372.2		NA	15:53		23:94	NA	NA	1.647e-05	5
HDAC4	9759	37	2	240056275	240056275	Missense_Mutation	SNP	G	A	NA	HT29_LARGE_INTESTINE	ENST00000345617.3	p.S348L	NA	3:36			11:216	NA	1.647e-05	4
DSP	1832	37	6	7583974	7583974	Missense_Mutation	SNP	G	A	NA	HT29_LARGE_INTESTINE	ENST00000379802.3	p.R2160Q	NA	3:45	15:111	8:79	NA	NA	4.118e-05	4
MUC17	140453	37	7	100695124	100695124	Silent	SNP	C	T	NA	HT29_LARGE_INTESTINE	ENST00000306151.4	p.F4328F	NA	44:17		89:33	NA	NA	3.295e-05	4
E2F1	1869	37	20	32267636	32267636	Missense_Mutation	SNP	C	T	NA	HT29_LARGE_INTESTINE	ENST00000343380.5	p.R166H	NA	18:53	50:205	16:103	279:1132	NA	0	4
PZP	5858	37	12	9310407	9310407	Missense_Mutation	SNP	C	T	NA	HT29_LARGE_INTESTINE	ENST00000261336.2	p.A1109T	NA	26:14		18:16	NA	NA	8.236e-05	3
ITGA7	3679	37	12	56092319	56092319	Missense_Mutation	SNP	C	T	NA	HT29_LARGE_INTESTINE	ENST00000555728.1	p.R391H	NA	29:13		36:20	52:23	NA	5.765e-05	3
SLFN11	91607	37	17	33680076	33680076	Missense_Mutation	SNP	C	T	NA	HT29_LARGE_INTESTINE	ENST00000394566.1	p.E669K	NA	8:55		49:264	NA	NA	0	3
TLE6	79816	37	19	2994090	2994090	Silent	SNP	C	T	NA	HT29_LARGE_INTESTINE	ENST00000246112.4	p.F537F	NA	8:10		4:5	NA	NA	0	3
MYBPC2	4606	37	19	50939080	50939080	Missense_Mutation	SNP	G	A	NA	HT29_LARGE_INTESTINE	ENST00000357701.5	p.V53I	NA	26:20		12:5	NA	NA	3.314e-05	3
SALL4	57167	37	20	50408862	50408862	Missense_Mutation	SNP	C	T	NA	HT29_LARGE_INTESTINE	ENST00000217086.4	p.E54K	NA	10:44		15:62	NA	NA	8.237e-06	3
DNAH5	1767	37	5	13751222	13751222	Nonsense_Mutation	SNP	G	A	NA	HT29_LARGE_INTESTINE	ENST00000265104.4	p.Q3726*	NA			9:89	NA	NA	0	3
GNAI2	2771	37	3	50295059	50295059	Silent	SNP	C	T	NA	HT29_LARGE_INTESTINE	ENST00000313601.6	p.F335F	NA		35:471		NA	NA	3.295e-05	3
MED24	9862	37	17	38176122	38176122	Silent	SNP	G	A	NA	HT29_LARGE_INTESTINE	ENST00000394128.2	p.F923F	NA		20:243		NA	NA	0	3
SCNN1D	6339	37	1	1226964	1226964	Missense_Mutation	SNP	C	A	NA	HT29_LARGE_INTESTINE	ENST00000338555.2	p.Q631K	NA	17:33			NA	NA	0	0
MXRA8	54587	37	1	1289600	1289600	Missense_Mutation	SNP	G	A	NA	HT29_LARGE_INTESTINE	ENST00000309212.6	p.S373L	NA	13:33			NA	NA	8.283e-06	0
GNB1	2782	37	1	1718836	1718836	Silent	SNP	G	A	NA	HT29_LARGE_INTESTINE	ENST00000378609.4	p.G319G	NA	12:38	279:635		NA	NA	3.295e-05	0
CAMTA1	23261	37	1	6880261	6880261	Silent	SNP	C	T	NA	HT29_LARGE_INTESTINE	ENST00000303635.7	p.F22F	NA	7:29	63:407	13:39	NA	NA	0	0
CAMTA1	23261	37	1	7724598	7724598	Missense_Mutation	SNP	C	T	NA	HT29_LARGE_INTESTINE	ENST00000303635.7	p.T664M	NA	31:20		63:41	NA	NA	2.471e-05	0
DRAXIN	374946	37	1	11766467	11766467	Missense_Mutation	SNP	C	T	NA	HT29_LARGE_INTESTINE	ENST00000294485.5	p.T51M	NA	12:24			NA	NA	1.65e-05	0
PRAMEF12	390999	37	1	12837228	12837228	Missense_Mutation	SNP	C	T	NA	HT29_LARGE_INTESTINE	ENST00000357726.4	p.S313F	NA	9:35		40:124	NA	NA	0	0
SPEN	23013	37	1	16262715	16262715	Missense_Mutation	SNP	C	A	NA	HT29_LARGE_INTESTINE	ENST00000375759.3	p.A3327D	NA	8:26	23:46	6:23	85:208	NA	0	0
EPHA2	1969	37	1	16456023	16456023	Missense_Mutation	SNP	C	T	NA	HT29_LARGE_INTESTINE	ENST00000358432.5	p.E911K	NA	14:21	110:267		133:248	NA	0	0
EPHA8	2046	37	1	22921753	22921753	Nonsense_Mutation	SNP	G	A	NA	HT29_LARGE_INTESTINE	ENST00000166244.3	p.W545*	NA	12:27		4:8	3:9	NA	0	0
CSMD2	114784	37	1	34191035	34191035	Silent	SNP	G	A	NA	HT29_LARGE_INTESTINE	ENST00000373381.4	p.F870F	NA	10:18		12:32	NA	NA	0	0
MAP7D1	55700	37	1	36642078	36642078	Nonsense_Mutation	SNP	C	T	NA	HT29_LARGE_INTESTINE	ENST00000373151.2	p.R377*	NA	3:15			NA	NA	0	0
WDR65	0	37	1	43647388	43647388	Missense_Mutation	SNP	C	T	NA	HT29_LARGE_INTESTINE	ENST00000372492.4	p.A114V	NA	9:20		58:87	NA	NA	0	0
C1orf123	54987	37	1	53681671	53681671	Missense_Mutation	SNP	G	T	NA	HT29_LARGE_INTESTINE	ENST00000294360.4	p.Q133K	NA	7:32	63:184	47:115	NA	NA	0	0
C1orf168	199920	37	1	57206434	57206434	Missense_Mutation	SNP	G	T	NA	HT29_LARGE_INTESTINE	ENST00000343433.6	p.Q547K	NA	8:20		15:55	NA	NA	0	0
C1orf87	127795	37	1	60505653	60505653	Missense_Mutation	SNP	G	A	NA	HT29_LARGE_INTESTINE	ENST00000371201.3	p.P228L	NA	18:17		42:105	NA	NA	0	0
LPHN2	23266	37	1	82417784	82417784	Silent	SNP	G	A	NA	HT29_LARGE_INTESTINE	ENST00000370728.1	p.L580L	NA	5:14		25:68	NA	NA	0	0
GPR88	54112	37	1	101005168	101005168	Missense_Mutation	SNP	G	A	NA	HT29_LARGE_INTESTINE	ENST00000315033.4	p.V216M	NA	12:14			NA	NA	0	0
DENND2D	79961	37	1	111734817	111734817	Missense_Mutation	SNP	A	G	NA	HT29_LARGE_INTESTINE	ENST00000357640.4	p.M306T	NA	11:28	89:174	8:10	NA	NA	2.471e-05	0
LRIG2	9860	37	1	113637239	113637239	Missense_Mutation	SNP	T	A	NA	HT29_LARGE_INTESTINE	ENST00000361127.5	p.L222H	NA	3:22			NA	NA	0	0
TCHHL1	126637	37	1	152058427	152058427	Silent	SNP	C	T	NA	HT29_LARGE_INTESTINE	ENST00000368806.1	p.G577G	NA	13:41		30:104	NA	NA	0	0
FLG	2312	37	1	152282266	152282266	Missense_Mutation	SNP	C	T	NA	HT29_LARGE_INTESTINE	ENST00000368799.1	p.R1699H	NA	8:17		94:252	NA	NA	3.295e-05	0
KCNN3	3782	37	1	154794660	154794660	Splice_Site	SNP	C	T	NA	HT29_LARGE_INTESTINE	ENST00000271915.4	p.D312N	NA	17:32		17:29	NA	NA	0	0
PKLR	5313	37	1	155265064	155265064	Missense_Mutation	SNP	C	G	NA	HT29_LARGE_INTESTINE	ENST00000342741.4	p.K179N	NA	10:34		5:36	NA	NA	0	0
RUSC1	23623	37	1	155291896	155291896	Missense_Mutation	SNP	A	T	NA	HT29_LARGE_INTESTINE	ENST00000368352.5	p.D111V	NA	29:10		28:13	NA	NA	8.265e-06	0
RHBG	57127	37	1	156351912	156351912	Silent	SNP	C	T	NA	HT29_LARGE_INTESTINE	ENST00000368249.1	p.L344L	NA	11:32		17:42	NA	NA	0	0
ETV3	2117	37	1	157095513	157095513	Missense_Mutation	SNP	A	G	NA	HT29_LARGE_INTESTINE	ENST00000368192.4	p.I220T	NA	35:14	32:15	4:5	NA	NA	3.857e-05	0
OR6N2	81442	37	1	158747111	158747111	Missense_Mutation	SNP	G	T	NA	HT29_LARGE_INTESTINE	ENST00000339258.1	p.H105Q	NA	14:24		41:70	NA	NA	0	0
IGSF9	57549	37	1	159899455	159899455	Missense_Mutation	SNP	G	A	NA	HT29_LARGE_INTESTINE	ENST00000368094.1	p.R767C	NA	13:20	12:28		NA	NA	0	0
KCNJ9	3765	37	1	160051488	160051488	Splice_Site	SNP	G	C	NA	HT29_LARGE_INTESTINE	ENST00000368088.3		NA	7:28			NA	NA	0	0
ATP1A2	477	37	1	160093030	160093030	Missense_Mutation	SNP	G	A	NA	HT29_LARGE_INTESTINE	ENST00000361216.3	p.V69I	NA	19:30		18:35	NA	NA	4.942e-05	0
UFC1	51506	37	1	161126754	161126754	Missense_Mutation	SNP	C	G	NA	HT29_LARGE_INTESTINE	ENST00000368003.5	p.N46K	NA	22:12		157:89	NA	NA	8.236e-06	0
ASTN1	460	37	1	177133743	177133743	Missense_Mutation	SNP	C	T	NA	HT29_LARGE_INTESTINE	ENST00000367654.3	p.A24T	NA	7:23			43:54	NA	0	0
F13B	2165	37	1	197024879	197024879	Silent	SNP	T	C	NA	HT29_LARGE_INTESTINE	ENST00000367412.1	p.E440E	NA	14:3		84:50	NA	NA	4.943e-05	0
IGFN1	91156	37	1	201175325	201175325	Missense_Mutation	SNP	C	T	NA	HT29_LARGE_INTESTINE	ENST00000335211.4	p.S435F	NA	8:27			NA	NA	0	0
ADIPOR1	51094	37	1	202911309	202911309	Silent	SNP	G	T	NA	HT29_LARGE_INTESTINE	ENST00000340990.5	p.P281P	NA	9:27	87:311	20:42	NA	NA	0	0
TMEM81	388730	37	1	205052859	205052859	Missense_Mutation	SNP	T	A	NA	HT29_LARGE_INTESTINE	ENST00000367167.3	p.D197V	NA	23:28		26:59	NA	NA	0	0
DYRK3	8444	37	1	206822161	206822161	Missense_Mutation	SNP	C	T	NA	HT29_LARGE_INTESTINE	ENST00000367109.2	p.R540W	NA	10:31		29:67	393:954	NA	8.236e-06	0
DIEXF	27042	37	1	210010436	210010436	Silent	SNP	G	A	NA	HT29_LARGE_INTESTINE	ENST00000491415.2	p.V314V	NA	9:28	21:71	34:36	NA	NA	3.295e-05	0
USH2A	7399	37	1	215812558	215812558	Silent	SNP	G	A	NA	HT29_LARGE_INTESTINE	ENST00000307340.3	p.C4997C	NA	4:14		65:158	NA	NA	0	0
USH2A	7399	37	1	215987216	215987216	Nonsense_Mutation	SNP	T	A	NA	HT29_LARGE_INTESTINE	ENST00000307340.3	p.K3201*	NA	10:11		23:61	NA	NA	0	0
EPRS	2058	37	1	220142441	220142441	Silent	SNP	C	G	NA	HT29_LARGE_INTESTINE	ENST00000366923.3	p.G1449G	NA	6:19	122:290	14:66	NA	NA	2.471e-05	0
DISP1	84976	37	1	223178961	223178961	Missense_Mutation	SNP	G	A	NA	HT29_LARGE_INTESTINE	ENST00000284476.6	p.D1408N	NA	11:29	3:7	28:61	NA	NA	2.471e-05	0
HIST3H2BB	128312	37	1	228645919	228645919	Missense_Mutation	SNP	G	A	NA	HT29_LARGE_INTESTINE	ENST00000369160.2	p.R30H	NA	15:23		38:82	NA	NA	1.647e-05	0
MAP10	54627	37	1	232943656	232943656	Missense_Mutation	SNP	G	A	NA	HT29_LARGE_INTESTINE	ENST00000418460.1	p.E963K	NA	7:29			NA	NA	0	0
FMN2	56776	37	1	240371022	240371022	Silent	SNP	T	A	NA	HT29_LARGE_INTESTINE	ENST00000319653.9	p.L970L	NA	6:2				NA	0	0
KIF26B	55083	37	1	245809431	245809431	Missense_Mutation	SNP	G	T	NA	HT29_LARGE_INTESTINE	ENST00000407071.2	p.G703C	NA	4:33			NA	NA	0	0
OSR1	130497	37	2	19553447	19553447	Silent	SNP	G	A	NA	HT29_LARGE_INTESTINE	ENST00000272223.2	p.N40N	NA	19:23	17:22	4:11	28:47	NA	3.295e-05	0
TDRD15	100129278	37	2	21361783	21361783	Missense_Mutation	SNP	G	C	NA	HT29_LARGE_INTESTINE	ENST00000405799.1	p.A482P	NA	18:17			NA	NA	0	0
KCNK3	3777	37	2	26950639	26950639	Missense_Mutation	SNP	G	A	NA	HT29_LARGE_INTESTINE	ENST00000302909.3	p.E130K	NA	6:46			NA	NA	0	0
ZFP36L2	678	37	2	43452321	43452321	Missense_Mutation	SNP	A	C	NA	HT29_LARGE_INTESTINE	ENST00000282388.3	p.Y208D	NA	27:19	177:85		NA	NA	0	0
PRKCE	5581	37	2	46313421	46313421	Silent	SNP	C	T	NA	HT29_LARGE_INTESTINE	ENST00000306156.3	p.F504F	NA	23:18	3:8	59:39	137:88	NA	0	0
KIAA1841	84542	37	2	61304070	61304070	Silent	SNP	C	T	NA	HT29_LARGE_INTESTINE	ENST00000402291.1	p.I149I	NA	6:29	9:32	18:54	NA	NA	0	0
KIAA1841	84542	37	2	61304071	61304071	Missense_Mutation	SNP	C	T	NA	HT29_LARGE_INTESTINE	ENST00000402291.1	p.H150Y	NA	6:29	9:32	18:54	NA	NA	0	0
CEP68	23177	37	2	65309806	65309806	Missense_Mutation	SNP	G	A	NA	HT29_LARGE_INTESTINE	ENST00000377990.2	p.M747I	NA	12:31		46:82	NA	NA	0	0
TEX261	113419	37	2	71216103	71216103	Silent	SNP	C	A	NA	HT29_LARGE_INTESTINE	ENST00000272438.4	p.A139A	NA	17:37	84:238	10:29	NA	NA	0	0
SFTPB	6439	37	2	85892796	85892796	Missense_Mutation	SNP	A	C	NA	HT29_LARGE_INTESTINE	ENST00000519937.2	p.L172R	NA	8:27		6:24	NA	NA	0	0
KDM3A	55818	37	2	86668502	86668502	De_novo_Start_OutOfFrame	SNP	G	A	NA	HT29_LARGE_INTESTINE	ENST00000409556.1		NA	5:19	2:2		NA	NA	0	0
PROM2	150696	37	2	95947686	95947686	Missense_Mutation	SNP	C	T	NA	HT29_LARGE_INTESTINE	ENST00000317620.9	p.P522L	NA	10:38	42:203	15:56	NA	NA	0	0
ITPRIPL1	150771	37	2	96993658	96993658	Missense_Mutation	SNP	G	A	NA	HT29_LARGE_INTESTINE	ENST00000439118.2	p.R430Q	NA	5:41			NA	NA	2.471e-05	0
CCDC115	84317	37	2	131098488	131098488	Silent	SNP	G	A	NA	HT29_LARGE_INTESTINE	ENST00000259229.2	p.F141F	NA	10:33	34:154	8:30	NA	NA	0	0
NCKAP5	344148	37	2	133721352	133721352	Missense_Mutation	SNP	T	A	NA	HT29_LARGE_INTESTINE	ENST00000409261.1	p.S174C	NA	23:7		152:75	NA	NA	0	0
NEB	4703	37	2	152551054	152551054	Missense_Mutation	SNP	G	T	NA	HT29_LARGE_INTESTINE	ENST00000172853.10	p.N588K	NA	16:10		79:38	NA	NA	0	0
IFIH1	64135	37	2	163128852	163128852	Missense_Mutation	SNP	C	A	NA	HT29_LARGE_INTESTINE	ENST00000263642.2	p.A834S	NA	6:38			NA	NA	0	0
SCN1A	6323	37	2	166850660	166850660	Silent	SNP	A	T	NA	HT29_LARGE_INTESTINE	ENST00000303395.4	p.I1616I	NA	23:10		25:16	NA	NA	0	0
HOXD10	3236	37	2	176981623	176981623	Missense_Mutation	SNP	C	T	NA	HT29_LARGE_INTESTINE	ENST00000249501.4	p.A21V	NA	18:36		36:88	328:657	NA	0	0
HOXD8	3234	37	2	176996310	176996310	Silent	SNP	G	A	NA	HT29_LARGE_INTESTINE	ENST00000313173.4	p.E281E	NA	8:33		27:65	NA	NA	0	0
TTN	7273	37	2	179443369	179443369	Silent	SNP	G	A	NA	HT29_LARGE_INTESTINE	ENST00000591111.1	p.D21125D	NA	5:11		56:104	150:315	NA	0	0
TTN	7273	37	2	179462440	179462440	Silent	SNP	G	A	NA	HT29_LARGE_INTESTINE	ENST00000591111.1	p.T17482T	NA	26:9		135:70	673:344	NA	2.481e-05	0
TTN	7273	37	2	179565931	179565931	Splice_Site	SNP	C	A	NA	HT29_LARGE_INTESTINE	ENST00000591111.1		NA	10:22		72:146	349:712	NA	0	0
TTN	7273	37	2	179605947	179605947	Missense_Mutation	SNP	C	T	NA	HT29_LARGE_INTESTINE	ENST00000591111.1	p.D3688N	NA	32:10		114:43	374:208	NA	0	0
ANKRD44	91526	37	2	197990708	197990708	Missense_Mutation	SNP	C	A	NA	HT29_LARGE_INTESTINE	ENST00000328737.2	p.K80N	NA	8:27		19:49	NA	NA	0	0
BOLL	66037	37	2	198631256	198631256	Splice_Site	SNP	C	A	NA	HT29_LARGE_INTESTINE	ENST00000392296.4	p.Q184H	NA	25:12		21:13	NA	NA	0	0
ALS2CR11	151254	37	2	202469364	202469364	Silent	SNP	C	T	NA	HT29_LARGE_INTESTINE	ENST00000286195.3	p.E96E	NA	4:7		62:114	NA	NA	0	0
GLB1L	79411	37	2	220103842	220103842	Missense_Mutation	SNP	A	G	NA	HT29_LARGE_INTESTINE	ENST00000295759.7	p.L345P	NA	14:26	2:5	30:64	NA	NA	0	0
DNAJB2	3300	37	2	220146784	220146784	Splice_Site	SNP	G	A	NA	HT29_LARGE_INTESTINE	ENST00000336576.5		NA	18:23		18:34	NA	NA	8.236e-06	0
SPEG	10290	37	2	220312718	220312718	Missense_Mutation	SNP	C	T	NA	HT29_LARGE_INTESTINE	ENST00000312358.7	p.R280C	NA	10:25		3:4	2:2	NA	8.283e-06	0
ASIC4	55515	37	2	220379718	220379718	Missense_Mutation	SNP	G	T	NA	HT29_LARGE_INTESTINE	ENST00000347842.3	p.G218V	NA	13:27		3:1	NA	NA	0	0
IQCA1	79781	37	2	237253263	237253263	Silent	SNP	G	A	NA	HT29_LARGE_INTESTINE	ENST00000409907.3	p.S631S	NA	9:25		27:73	NA	NA	4.964e-05	0
IQCA1	79781	37	2	237253264	237253264	Missense_Mutation	SNP	G	A	NA	HT29_LARGE_INTESTINE	ENST00000409907.3	p.S631F	NA	9:25		28:74	NA	NA	0	0
OR6B2	389090	37	2	240968961	240968961	Missense_Mutation	SNP	C	T	NA	HT29_LARGE_INTESTINE	ENST00000402971.2	p.E296K	NA	12:26		40:132	NA	NA	0	0
PRRT3	285368	37	3	9991288	9991288	Missense_Mutation	SNP	G	A	NA	HT29_LARGE_INTESTINE	ENST00000412055.1	p.S171F	NA	3:23			NA	NA	0	0
ITGA9	3680	37	3	37565053	37565053	Silent	SNP	T	C	NA	HT29_LARGE_INTESTINE	ENST00000264741.5	p.F426F	NA	13:16		35:31	NA	NA	4.942e-05	0
SCN10A	6336	37	3	38738917	38738917	Missense_Mutation	SNP	C	G	NA	HT29_LARGE_INTESTINE	ENST00000449082.2	p.V1932L	NA	16:23		26:50	NA	NA	0	0
FYCO1	79443	37	3	46008212	46008212	Missense_Mutation	SNP	C	T	NA	HT29_LARGE_INTESTINE	ENST00000296137.2	p.A872T	NA	9:12	19:21	5:4	NA	NA	0	0
NBEAL2	23218	37	3	47045685	47045685	Silent	SNP	C	T	NA	HT29_LARGE_INTESTINE	ENST00000450053.3	p.L2000L	NA	18:15	77:92	63:75	NA	NA	0	0
DAG1	1605	37	3	49570359	49570359	Silent	SNP	C	T	NA	HT29_LARGE_INTESTINE	ENST00000539901.1	p.D805D	NA	11:13	131:146	10:17	NA	NA	1.647e-05	0
MST1R	4486	37	3	49935482	49935482	Splice_Site	SNP	A	G	NA	HT29_LARGE_INTESTINE	ENST00000296474.3		NA	15:13	22:9	13:19	179:259	NA	0	0
ALAS1	211	37	3	52236653	52236653	Silent	SNP	C	T	NA	HT29_LARGE_INTESTINE	ENST00000394965.2	p.F110F	NA	4:16	67:75	10:19	NA	NA	0	0
ITIH3	3699	37	3	52836821	52836821	Splice_Site	SNP	C	A	NA	HT29_LARGE_INTESTINE	ENST00000449956.2	p.R570S	NA	15:10		9:7	NA	NA	0	0
PXK	54899	37	3	58385029	58385029	Missense_Mutation	SNP	C	T	NA	HT29_LARGE_INTESTINE	ENST00000356151.2	p.A369V	NA	12:17		8:14	360:390	NA	0	0
PTPRG	5793	37	3	62063892	62063892	Missense_Mutation	SNP	C	T	NA	HT29_LARGE_INTESTINE	ENST00000474889.1	p.S192F	NA	4:8		18:26	NA	NA	4.118e-05	0
UBA3	9039	37	3	69127000	69127000	Silent	SNP	G	A	NA	HT29_LARGE_INTESTINE	ENST00000361055.4	p.F44F	NA	8:8	165:270	71:121	NA	NA	0	0
CRYBG3	131544	37	3	97596620	97596620	Missense_Mutation	SNP	G	T	NA	HT29_LARGE_INTESTINE	ENST00000182096.4	p.K246N	NA	6:31		18:61	NA	NA	0	0
CD200R1	131450	37	3	112647695	112647695	Missense_Mutation	SNP	C	A	NA	HT29_LARGE_INTESTINE	ENST00000471858.1	p.G223V	NA	22:7		47:17	NA	NA	0	0
TIGIT	201633	37	3	114026763	114026763	Missense_Mutation	SNP	T	A	NA	HT29_LARGE_INTESTINE	ENST00000486257.1	p.S174T	NA	4:34			NA	NA	0	0
POLQ	10721	37	3	121206322	121206322	Nonsense_Mutation	SNP	G	C	NA	HT29_LARGE_INTESTINE	ENST00000264233.5	p.S1819*	NA	9:25		37:133	NA	NA	0	0
FBXO40	51725	37	3	121345658	121345658	Missense_Mutation	SNP	C	A	NA	HT29_LARGE_INTESTINE	ENST00000338040.4	p.D677E	NA	56:16		144:41	NA	NA	0	0
SEMA5B	54437	37	3	122632239	122632239	Silent	SNP	G	A	NA	HT29_LARGE_INTESTINE	ENST00000357599.3	p.P771P	NA	29:8		5:4	15:3	NA	0	0
PTPLB	201562	37	3	123301148	123301148	Silent	SNP	G	T	NA	HT29_LARGE_INTESTINE	ENST00000383657.5	p.R62R	NA	8:31	52:181	35:194	NA	NA	0	0
RHO	6010	37	3	129251123	129251123	Missense_Mutation	SNP	G	A	NA	HT29_LARGE_INTESTINE	ENST00000296271.3	p.C187Y	NA	23:29		18:41	NA	NA	0	0
BFSP2	8419	37	3	133119324	133119324	Missense_Mutation	SNP	G	A	NA	HT29_LARGE_INTESTINE	ENST00000302334.2	p.E133K	NA	18:33		9:15	NA	NA	0	0
EPHB1	2047	37	3	134884881	134884881	Missense_Mutation	SNP	G	A	NA	HT29_LARGE_INTESTINE	ENST00000398015.3	p.V553I	NA	8:29			315:701	NA	0	0
DZIP1L	199221	37	3	137790624	137790624	Missense_Mutation	SNP	T	A	NA	HT29_LARGE_INTESTINE	ENST00000327532.2	p.R492S	NA	11:33		14:35	NA	NA	0	0
PRKCI	5584	37	3	169953024	169953024	Silent	SNP	C	T	NA	HT29_LARGE_INTESTINE	ENST00000295797.4	p.I36I	NA	13:32		19:81	288:998	NA	8.236e-06	0
PIK3CA	5290	37	3	178928067	178928067	Missense_Mutation	SNP	C	A	NA	HT29_LARGE_INTESTINE	ENST00000263967.3	p.P449T	NA	23:10	19:10	130:60	883:312		0	0
TP63	8626	37	3	189607131	189607131	Missense_Mutation	SNP	C	T	NA	HT29_LARGE_INTESTINE	ENST00000264731.3	p.P504S	NA	14:43		18:92	127:394	NA	0	0
RNF212	285498	37	4	1067395	1067395	Missense_Mutation	SNP	C	T	NA	HT29_LARGE_INTESTINE	ENST00000433731.2	p.G189E	NA	14:38		11:31	NA	NA	0	0
SPON2	10417	37	4	1165113	1165113	Missense_Mutation	SNP	C	T	NA	HT29_LARGE_INTESTINE	ENST00000290902.5	p.A128T	NA	8:22			NA	NA	0	0
POLN	353497	37	4	2083387	2083387	Nonsense_Mutation	SNP	G	A	NA	HT29_LARGE_INTESTINE	ENST00000511885.2	p.R761*	NA	15:35		11:35	NA	NA	8.236e-06	0
SH3TC1	54436	37	4	8229872	8229872	Silent	SNP	T	A	NA	HT29_LARGE_INTESTINE	ENST00000245105.3	p.A817A	NA	24:12	21:19	6:4	NA	NA	0	0
PGM2	55276	37	4	37847277	37847277	Missense_Mutation	SNP	C	A	NA	HT29_LARGE_INTESTINE	ENST00000381967.4	p.D311E	NA	5:17	38:127	20:100	NA	NA	0	0
LPHN3	23284	37	4	62598747	62598747	Missense_Mutation	SNP	C	T	NA	HT29_LARGE_INTESTINE	ENST00000514591.1	p.R224C	NA	9:34		72:165	NA	NA	8.275e-06	0
GC	2638	37	4	72622510	72622510	Missense_Mutation	SNP	G	A	NA	HT29_LARGE_INTESTINE	ENST00000273951.8	p.A318V	NA	6:32		7:57	NA	NA	0	0
FAT4	79633	37	4	126369770	126369770	Silent	SNP	A	G	NA	HT29_LARGE_INTESTINE	ENST00000394329.3	p.E2533E	NA	11:18		26:44	NA	NA	0	0
PCDH10	57575	37	4	134072563	134072563	Missense_Mutation	SNP	G	A	NA	HT29_LARGE_INTESTINE	ENST00000264360.5	p.R423Q	NA	10:18		19:59	NA	NA	0	0
MAML3	55534	37	4	140810710	140810710	Missense_Mutation	SNP	G	A	NA	HT29_LARGE_INTESTINE	ENST00000509479.2	p.P627L	NA	16:26	18:16		177:424	NA	0	0
ZNF827	152485	37	4	146686244	146686244	Silent	SNP	G	A	NA	HT29_LARGE_INTESTINE	ENST00000508784.1	p.L1042L	NA	7:38	4:21	23:51	NA	NA	0	0
FGA	2243	37	4	155507941	155507941	Missense_Mutation	SNP	G	A	NA	HT29_LARGE_INTESTINE	ENST00000302053.3	p.P214S	NA	4:27		36:92	NA	NA	0	0
TKTL2	84076	37	4	164394223	164394223	Missense_Mutation	SNP	C	A	NA	HT29_LARGE_INTESTINE	ENST00000280605.3	p.V222L	NA	8:16		26:24	NA	NA	0	0
TLL1	7092	37	4	166964455	166964455	Nonsense_Mutation	SNP	G	T	NA	HT29_LARGE_INTESTINE	ENST00000061240.2	p.E470*	NA	10:15		92:85	NA	NA	0	0
WDR17	116966	37	4	177098701	177098701	Missense_Mutation	SNP	G	A	NA	HT29_LARGE_INTESTINE	ENST00000280190.4	p.E1249K	NA	15:11		40:53	NA	NA	0	0
ENPP6	133121	37	4	185038182	185038182	Missense_Mutation	SNP	C	G	NA	HT29_LARGE_INTESTINE	ENST00000296741.2	p.G228R	NA	12:15			NA	NA	0	0
CCDC110	256309	37	4	186381098	186381098	Missense_Mutation	SNP	C	T	NA	HT29_LARGE_INTESTINE	ENST00000307588.3	p.A215T	NA	3:22			NA	NA	0	0
NKD2	85409	37	5	1036421	1036421	Missense_Mutation	SNP	G	T	NA	HT29_LARGE_INTESTINE	ENST00000296849.5	p.V237L	NA	20:21		8:25		NA	0	0
IRX4	50805	37	5	1878272	1878272	Nonsense_Mutation	SNP	C	T	NA	HT29_LARGE_INTESTINE	ENST00000505790.1	p.W457*	NA	8:39			NA	NA	0	0
DNAH5	1767	37	5	13770960	13770960	Missense_Mutation	SNP	C	G	NA	HT29_LARGE_INTESTINE	ENST00000265104.4	p.R3168P	NA	37:28		60:69	NA	NA	0	0
CDH12	1010	37	5	22078716	22078716	Missense_Mutation	SNP	G	T	NA	HT29_LARGE_INTESTINE	ENST00000382254.1	p.Q24K	NA	7:36			NA	NA	0	0
CDH10	1008	37	5	24498589	24498589	Missense_Mutation	SNP	C	T	NA	HT29_LARGE_INTESTINE	ENST00000264463.4	p.R478K	NA	7:30		15:89	NA	NA	0	0
PDZD2	23037	37	5	32057991	32057991	Missense_Mutation	SNP	G	A	NA	HT29_LARGE_INTESTINE	ENST00000438447.1	p.R661Q	NA	24:38		30:30	NA	NA	8.236e-06	0
GHR	2690	37	5	42695182	42695182	Missense_Mutation	SNP	G	A	NA	HT29_LARGE_INTESTINE	ENST00000230882.4	p.D144N	NA	9:49		8:46	246:1127	NA	0	0
DMGDH	29958	37	5	78347108	78347108	Splice_Site	SNP	A	C	NA	HT29_LARGE_INTESTINE	ENST00000255189.3		NA	21:8		126:70	NA	NA	0	0
VCAN	1462	37	5	82838005	82838005	Silent	SNP	C	T	NA	HT29_LARGE_INTESTINE	ENST00000265077.3	p.S3061S	NA	11:27		30:102	NA	NA	0	0
MEF2C	4208	37	5	88027698	88027698	Nonsense_Mutation	SNP	G	A	NA	HT29_LARGE_INTESTINE	ENST00000437473.2	p.R220*	NA	6:16		22:53	NA	NA	0	0
APC	324	37	5	112173848	112173848	Nonsense_Mutation	SNP	G	T	NA	HT29_LARGE_INTESTINE	ENST00000457016.1	p.E853*	NA	11:31	6:14	47:70	306:655		0	0
FSTL4	23105	37	5	132736460	132736460	Missense_Mutation	SNP	C	T	NA	HT29_LARGE_INTESTINE	ENST00000265342.7	p.V127I	NA	14:24		13:30	NA	NA	8.236e-06	0
VDAC1	7416	37	5	133328048	133328048	Splice_Site	SNP	T	A	NA	HT29_LARGE_INTESTINE	ENST00000265333.3		NA	24:13		29:11	170:99	NA	0	0
CDC23	8697	37	5	137534393	137534393	Nonsense_Mutation	SNP	C	A	NA	HT29_LARGE_INTESTINE	ENST00000394886.2	p.E245*	NA	33:9	14:41	137:84	NA	NA	0	0
HSPA9	3313	37	5	137892187	137892187	Missense_Mutation	SNP	G	A	NA	HT29_LARGE_INTESTINE	ENST00000297185.3	p.S639F	NA	13:24		59:138	NA	NA	8.236e-06	0
MATR3	9782	37	5	138643173	138643173	Silent	SNP	G	A	NA	HT29_LARGE_INTESTINE	ENST00000394805.3	p.A23A	NA	9:22	182:299	31:43	NA	NA	4.118e-05	0
PCDHA7	56141	37	5	140215257	140215257	Missense_Mutation	SNP	G	A	NA	HT29_LARGE_INTESTINE	ENST00000525929.1	p.G430E	NA	11:30		13:56	NA	NA	8.237e-06	0
PCDHAC1	56135	37	5	140306598	140306598	Missense_Mutation	SNP	G	A	NA	HT29_LARGE_INTESTINE	ENST00000253807.2	p.A41T	NA	4:31			NA	NA	0	0
PCDHB12	56124	37	5	140590486	140590486	Silent	SNP	C	T	NA	HT29_LARGE_INTESTINE	ENST00000239450.2	p.P669P	NA	8:31		5:24	NA	NA	0	0
PCDH12	51294	37	5	141334883	141334883	Missense_Mutation	SNP	G	A	NA	HT29_LARGE_INTESTINE	ENST00000231484.3	p.T845M	NA	32:10		24:16	NA	NA	4.942e-05	0
FAXDC2	10826	37	5	154210387	154210387	Silent	SNP	G	T	NA	HT29_LARGE_INTESTINE	ENST00000326080.5	p.R114R	NA	25:28	10:14	37:99	NA	NA	0	0
C5orf54	0	37	5	159821003	159821003	Nonsense_Mutation	SNP	G	A	NA	HT29_LARGE_INTESTINE	ENST00000408953.3	p.R499*	NA	19:12	3:6	75:55	NA	NA	0	0
SLC34A1	6569	37	5	176815354	176815354	Missense_Mutation	SNP	G	A	NA	HT29_LARGE_INTESTINE	ENST00000324417.5	p.C306Y	NA	16:30		17:39	NA	NA	0	0
GCNT6	644378	37	6	10647411	10647411	Silent	SNP	G	A	NA	HT29_LARGE_INTESTINE	ENST00000417671.1	p.R362R	NA	7:20			NA	NA	0	0
GCNT6	644378	37	6	10647412	10647412	Missense_Mutation	SNP	G	A	NA	HT29_LARGE_INTESTINE	ENST00000417671.1	p.E363K	NA	7:19			NA	NA	0	0
HIST1H3D	8351	37	6	26197235	26197235	Missense_Mutation	SNP	C	G	NA	HT29_LARGE_INTESTINE	ENST00000356476.2	p.D82H	NA	6:29			NA	NA	0	0
SKIV2L	6499	37	6	31931326	31931326	Missense_Mutation	SNP	C	T	NA	HT29_LARGE_INTESTINE	ENST00000375394.2	p.H514Y	NA	11:34	35:102	8:32	NA	NA	0	0
UHRF1BP1	54887	37	6	34791109	34791109	Missense_Mutation	SNP	C	T	NA	HT29_LARGE_INTESTINE	ENST00000192788.5	p.L108F	NA	5:27	4:31	52:177	NA	NA	0	0
PTCHD4	442213	37	6	47846112	47846112	Missense_Mutation	SNP	G	T	NA	HT29_LARGE_INTESTINE	ENST00000339488.4	p.A823D	NA	14:34		90:177	NA	NA	0	0
KIAA1586	57691	37	6	56919167	56919167	Missense_Mutation	SNP	C	T	NA	HT29_LARGE_INTESTINE	ENST00000370733.4	p.H624Y	NA	17:8	5:4	63:40	NA	NA	0	0
CD109	135228	37	6	74405980	74405980	Silent	SNP	C	T	NA	HT29_LARGE_INTESTINE	ENST00000287097.5	p.C14C	NA	9:17			NA	NA	0	0
CYB5R4	51167	37	6	84649777	84649777	Missense_Mutation	SNP	G	C	NA	HT29_LARGE_INTESTINE	ENST00000369681.5	p.D371H	NA	13:7	34:21	80:41	273:154	NA	0	0
GJA10	84694	37	6	90604314	90604314	Missense_Mutation	SNP	G	A	NA	HT29_LARGE_INTESTINE	ENST00000369352.1	p.D43N	NA	14:21		22:43	NA	NA	0	0
SMPD2	6610	37	6	109762375	109762375	Splice_Site	SNP	G	T	NA	HT29_LARGE_INTESTINE	ENST00000258052.3		NA	9:23	52:6	13:38	NA	NA	2.471e-05	0
GTF3C6	112495	37	6	111279993	111279993	Missense_Mutation	SNP	G	T	NA	HT29_LARGE_INTESTINE	ENST00000329970.7	p.E7D	NA	13:23	169:442		NA	NA	0	0
PLEKHG1	57480	37	6	151152659	151152659	Silent	SNP	C	T	NA	HT29_LARGE_INTESTINE	ENST00000358517.2	p.P804P	NA	20:13		65:11	NA	NA	8.236e-06	0
SYNE1	23345	37	6	152754966	152754966	Silent	SNP	C	T	NA	HT29_LARGE_INTESTINE	ENST00000367255.5	p.S1475S	NA	3:9		11:74	NA	NA	8.236e-06	0
PACRG	135138	37	6	163483329	163483329	Missense_Mutation	SNP	C	T	NA	HT29_LARGE_INTESTINE	ENST00000337019.3	p.P147S	NA	9:24		11:45	NA	NA	0	0
FAM120B	84498	37	6	170657303	170657303	Silent	SNP	G	A	NA	HT29_LARGE_INTESTINE	ENST00000476287.1	p.L694L	NA	4:33			NA	NA	0	0
SDK1	221935	37	7	4119101	4119101	Missense_Mutation	SNP	C	A	NA	HT29_LARGE_INTESTINE	ENST00000404826.2	p.P1070H	NA	6:42		44:181	NA	NA	0	0
USP42	84132	37	7	6194729	6194729	Missense_Mutation	SNP	G	A	NA	HT29_LARGE_INTESTINE	ENST00000306177.5	p.E1182K	NA	11:39	25:70	16:53	NA	NA	0	0
MALSU1	115416	37	7	23347509	23347509	Missense_Mutation	SNP	G	A	NA	HT29_LARGE_INTESTINE	ENST00000466681.1	p.R153H	NA	24:21	115:153	71:87	NA	NA	0	0
NFE2L3	9603	37	7	26192175	26192175	Silent	SNP	C	T	NA	HT29_LARGE_INTESTINE	ENST00000056233.3	p.L19L	NA	5:35			NA	NA	0	0
STARD3NL	83930	37	7	38256794	38256794	Silent	SNP	C	T	NA	HT29_LARGE_INTESTINE	ENST00000009041.7	p.F147F	NA	14:32	31:108	72:230	NA	NA	0	0
NPC1L1	29881	37	7	44555539	44555539	Missense_Mutation	SNP	T	A	NA	HT29_LARGE_INTESTINE	ENST00000289547.4	p.N1247I	NA	36:30		9:10	NA	NA	0	0
AUTS2	26053	37	7	70255299	70255299	Missense_Mutation	SNP	C	T	NA	HT29_LARGE_INTESTINE	ENST00000342771.4	p.P1033S	NA	8:39		8:26	NA	NA	8.239e-06	0
HSPB1	3315	37	7	75932306	75932306	Missense_Mutation	SNP	G	A	NA	HT29_LARGE_INTESTINE	ENST00000248553.6	p.D93N	NA	27:27	277:286		91:90	NA	4.485e-05	0
CD36	948	37	7	80302684	80302684	Missense_Mutation	SNP	C	G	NA	HT29_LARGE_INTESTINE	ENST00000435819.1	p.L405V	NA	6:11		39:132	NA	NA	8.241e-06	0
KIAA1324L	222223	37	7	86537044	86537044	Missense_Mutation	SNP	C	T	NA	HT29_LARGE_INTESTINE	ENST00000450689.2	p.A834T	NA	13:6		46:79	NA	NA	0	0
ABCB1	5243	37	7	87180068	87180068	Silent	SNP	A	G	NA	HT29_LARGE_INTESTINE	ENST00000265724.3	p.A362A	NA	4:29		19:100	NA	NA	0	0
GATAD1	57798	37	7	92077080	92077080	Nonsense_Mutation	SNP	A	T	NA	HT29_LARGE_INTESTINE	ENST00000287957.3	p.K13*	NA	29:22	180:114		NA	NA	0	0
SAMD9L	219285	37	7	92764322	92764322	Silent	SNP	G	A	NA	HT29_LARGE_INTESTINE	ENST00000318238.4	p.F321F	NA	14:44		58:192	NA	NA	8.237e-06	0
ZKSCAN1	7586	37	7	99621409	99621409	Missense_Mutation	SNP	C	A	NA	HT29_LARGE_INTESTINE	ENST00000324306.6	p.Q94K	NA	14:38	53:153	28:74	NA	NA	1.647e-05	0
MCM7	4176	37	7	99693749	99693749	Missense_Mutation	SNP	T	A	NA	HT29_LARGE_INTESTINE	ENST00000303887.5	p.T415S	NA	48:17	650:230	20:3	NA	NA	0	0
EPHB4	2050	37	7	100404997	100404997	Missense_Mutation	SNP	G	A	NA	HT29_LARGE_INTESTINE	ENST00000358173.3	p.T775M	NA	27:29	272:296	41:51	101:75	NA	2.471e-05	0
SYPL1	6856	37	7	105739700	105739700	Missense_Mutation	SNP	C	A	NA	HT29_LARGE_INTESTINE	ENST00000011473.2	p.C51F	NA	40:16	671:253	89:42	NA	NA	0	0
SLC26A4	5172	37	7	107340544	107340544	Missense_Mutation	SNP	G	A	NA	HT29_LARGE_INTESTINE	ENST00000265715.3	p.G544E	NA	15:36		18:69	NA	NA	0	0
DLD	1738	37	7	107557279	107557279	Missense_Mutation	SNP	T	G	NA	HT29_LARGE_INTESTINE	ENST00000205402.5	p.C306G	NA	13:30	96:345	33:139	NA	NA	0	0
SLC13A1	6561	37	7	122787340	122787340	Nonsense_Mutation	SNP	G	A	NA	HT29_LARGE_INTESTINE	ENST00000194130.2	p.R229*	NA	5:37		13:46	NA	NA	0	0
PAX4	5078	37	7	127251705	127251705	Missense_Mutation	SNP	G	T	NA	HT29_LARGE_INTESTINE	ENST00000341640.2	p.A258E	NA	5:43			NA	NA	0	0
SMO	6608	37	7	128850824	128850824	Silent	SNP	C	T	NA	HT29_LARGE_INTESTINE	ENST00000249373.3	p.D557D	NA	24:53		30:68	33:125	115:188	3.295e-05	0
PLXNA4	91584	37	7	131859578	131859578	Missense_Mutation	SNP	A	G	NA	HT29_LARGE_INTESTINE	ENST00000359827.3	p.F1326L	NA	8:37		31:106	NA	NA	2.474e-05	0
NUP205	23165	37	7	135322710	135322710	Missense_Mutation	SNP	G	A	NA	HT29_LARGE_INTESTINE	ENST00000285968.6	p.G1723D	NA	16:43		38:87	NA	NA	8.236e-06	0
TRIM24	8805	37	7	138263991	138263991	Missense_Mutation	SNP	A	G	NA	HT29_LARGE_INTESTINE	ENST00000343526.4	p.S767G	NA	11:37	26:80	48:193	205:616	NA	0	0
BRAF	673	37	7	140534557	140534557	Missense_Mutation	SNP	G	C	NA	HT29_LARGE_INTESTINE	ENST00000288602.6	p.T119S	NA	24:9	23:10	110:54	595:246	217:331	0	0
NOBOX	135935	37	7	144098515	144098515	Silent	SNP	C	T	NA	HT29_LARGE_INTESTINE	ENST00000467773.1	p.G156G	NA	8:33		9:18	NA	NA	0	0
NOBOX	135935	37	7	144098516	144098516	Missense_Mutation	SNP	C	T	NA	HT29_LARGE_INTESTINE	ENST00000467773.1	p.G156E	NA	8:34		9:17	NA	NA	0	0
ZNF282	8427	37	7	148921485	148921485	Missense_Mutation	SNP	C	A	NA	HT29_LARGE_INTESTINE	ENST00000262085.3	p.H588N	NA	9:54	25:113	8:27	NA	NA	0	0
NOS3	4846	37	7	150697585	150697585	Splice_Site	SNP	G	A	NA	HT29_LARGE_INTESTINE	ENST00000484524.1		NA	7:42		5:38		NA	0	0
KMT2C	58508	37	7	151877118	151877118	Missense_Mutation	SNP	G	A	NA	HT29_LARGE_INTESTINE	ENST00000262189.6	p.P2415S	NA	10:40	7:43	41:221	398:2082	NA	0	0
TNFRSF10A	8797	37	8	23056803	23056803	Silent	SNP	G	A	NA	HT29_LARGE_INTESTINE	ENST00000221132.3	p.S330S	NA	5:11	6:36	3:19	NA	NA	0	0
TNFRSF10A	8797	37	8	23056804	23056804	Missense_Mutation	SNP	G	A	NA	HT29_LARGE_INTESTINE	ENST00000221132.3	p.S330F	NA	5:11	6:37	3:19	NA	NA	0	0
NEFM	4741	37	8	24775347	24775347	Missense_Mutation	SNP	C	A	NA	HT29_LARGE_INTESTINE	ENST00000221166.5	p.P660Q	NA	8:0		39:0	NA	NA	0	0
WRN	7486	37	8	31012215	31012215	Missense_Mutation	SNP	C	G	NA	HT29_LARGE_INTESTINE	ENST00000298139.5	p.L1255V	NA	6:0	12:2	25:0	90:0	NA	0	0
NRG1	3084	37	8	31496924	31496924	Missense_Mutation	SNP	G	A	NA	HT29_LARGE_INTESTINE	ENST00000519301.1	p.R5H	NA	12:0			NA	NA	0	0
SOX17	64321	37	8	55372024	55372024	Silent	SNP	C	T	NA	HT29_LARGE_INTESTINE	ENST00000297316.4	p.A238A	NA	15:22			NA	NA	0	0
BHLHE22	27319	37	8	65494010	65494010	Silent	SNP	C	T	NA	HT29_LARGE_INTESTINE	ENST00000321870.1	p.S221S	NA	4:12			NA	NA	1.134e-05	0
FAM83A	84985	37	8	124195216	124195216	Silent	SNP	C	T	NA	HT29_LARGE_INTESTINE	ENST00000518448.1	p.D40D	NA	14:113			NA	NA	0	0
SPATC1	375686	37	8	145101788	145101788	Silent	SNP	C	T	NA	HT29_LARGE_INTESTINE	ENST00000377470.3	p.D569D	NA	12:32		3:25	NA	NA	8.264e-06	0
RPL8	6132	37	8	146017833	146017833	De_novo_Start_OutOfFrame	SNP	C	T	NA	HT29_LARGE_INTESTINE	ENST00000262584.3		NA	16:26			NA	NA	0	0
LURAP1L	286343	37	9	12821742	12821742	Missense_Mutation	SNP	T	C	NA	HT29_LARGE_INTESTINE	ENST00000319264.3	p.Y224H	NA	10:17	10:27	39:132	NA	NA	0	0
TMEM8B	51754	37	9	35853619	35853619	Missense_Mutation	SNP	G	A	NA	HT29_LARGE_INTESTINE	ENST00000377991.4	p.E401K	NA	20:39	3:2	13:43	NA	NA	0	0
BAAT	570	37	9	104125193	104125193	Silent	SNP	A	G	NA	HT29_LARGE_INTESTINE	ENST00000395051.3	p.N258N	NA	31:13		90:33	NA	NA	4.942e-05	0
TMEM246	84302	37	9	104238605	104238605	Missense_Mutation	SNP	G	A	NA	HT29_LARGE_INTESTINE	ENST00000374851.1	p.P257L	NA	10:31		31:69	NA	NA	0	0
CRB2	286204	37	9	126135908	126135908	Missense_Mutation	SNP	C	T	NA	HT29_LARGE_INTESTINE	ENST00000373631.3	p.A1033V	NA	34:5		3:3	NA	NA	0	0
BRD3	8019	37	9	136916738	136916738	Missense_Mutation	SNP	G	C	NA	HT29_LARGE_INTESTINE	ENST00000303407.7	p.P149A	NA	4:24	20:73	12:23	23:67	NA	3.295e-05	0
TUBB8	347688	37	10	94001	94001	Missense_Mutation	SNP	C	T	NA	HT29_LARGE_INTESTINE	ENST00000309812.4	p.E111K	NA	10:17		36:61	NA	NA	0	0
GTPBP4	23560	37	10	1051792	1051792	Missense_Mutation	SNP	C	T	NA	HT29_LARGE_INTESTINE	ENST00000360803.4	p.P316L	NA	9:24	100:307	34:99	NA	NA	0	0
SFMBT2	57713	37	10	7409806	7409806	Missense_Mutation	SNP	C	T	NA	HT29_LARGE_INTESTINE	ENST00000361972.4	p.E81K	NA	5:24			NA	NA	0	0
FAM188A	80013	37	10	15828568	15828568	Missense_Mutation	SNP	G	A	NA	HT29_LARGE_INTESTINE	ENST00000277632.3	p.P370S	NA	16:22	12:40	33:98	NA	NA	0	0
SLC39A12	221074	37	10	18266914	18266914	Missense_Mutation	SNP	A	C	NA	HT29_LARGE_INTESTINE	ENST00000377369.2	p.N279H	NA	22:7		134:55	NA	NA	8.237e-06	0
GPR158	57512	37	10	25885707	25885707	Nonsense_Mutation	SNP	G	T	NA	HT29_LARGE_INTESTINE	ENST00000376351.3	p.E712*	NA	4:13		22:67	NA	NA	0	0
LYZL1	84569	37	10	29578062	29578062	Silent	SNP	C	T	NA	HT29_LARGE_INTESTINE	ENST00000375500.3	p.L6L	NA	32:6		5:2	NA	NA	8.238e-06	0
SVIL	6840	37	10	29812894	29812894	Silent	SNP	T	G	NA	HT29_LARGE_INTESTINE	ENST00000355867.4	p.A883A	NA	9:23	10:25	11:44	NA	NA	0	0
ZNF485	220992	37	10	44112197	44112197	Missense_Mutation	SNP	C	T	NA	HT29_LARGE_INTESTINE	ENST00000361807.3	p.H236Y	NA	4:32			NA	NA	0	0
EGR2	1959	37	10	64573043	64573043	Missense_Mutation	SNP	G	C	NA	HT29_LARGE_INTESTINE	ENST00000242480.3	p.T452S	NA	5:35		7:17	NA	NA	0	0
PSAP	5660	37	10	73610949	73610949	Silent	SNP	G	A	NA	HT29_LARGE_INTESTINE	ENST00000394936.3	p.L10L	NA	10:38	271:654		NA	NA	0	0
CHST3	9469	37	10	73768143	73768143	Missense_Mutation	SNP	G	A	NA	HT29_LARGE_INTESTINE	ENST00000373115.4	p.G452S	NA	9:36			NA	NA	0	0
TTC18	0	37	10	75059416	75059416	Missense_Mutation	SNP	C	T	NA	HT29_LARGE_INTESTINE	ENST00000310715.3	p.E492K	NA	4:17		9:37	NA	NA	0	0
KAT6B	23522	37	10	76741548	76741548	Silent	SNP	A	G	NA	HT29_LARGE_INTESTINE	ENST00000287239.4	p.L745L	NA	29:10		75:24	164:65	NA	8.237e-06	0
LRIT2	340745	37	10	85984622	85984622	Nonsense_Mutation	SNP	C	T	NA	HT29_LARGE_INTESTINE	ENST00000372113.4	p.W120*	NA	12:19		48:102	NA	NA	0	0
FAM35A	54537	37	10	88946876	88946876	Missense_Mutation	SNP	G	A	NA	HT29_LARGE_INTESTINE	ENST00000298784.1	p.D743N	NA	3:23	31:88	106:324	NA	NA	0	0
CNNM1	26507	37	10	101090258	101090258	Missense_Mutation	SNP	G	A	NA	HT29_LARGE_INTESTINE	ENST00000356713.4	p.V372M	NA	8:22			NA	NA	2.49e-05	0
DNMBP	23268	37	10	101639913	101639913	Silent	SNP	C	T	NA	HT29_LARGE_INTESTINE	ENST00000324109.4	p.K1401K	NA	17:30	49:122	34:47	NA	NA	0	0
CHUK	1147	37	10	101953859	101953859	Missense_Mutation	SNP	A	G	NA	HT29_LARGE_INTESTINE	ENST00000370397.7	p.I619T	NA	5:27	27:93	12:34	294:917	NA	0	0
PCGF6	84108	37	10	105063699	105063699	Missense_Mutation	SNP	T	C	NA	HT29_LARGE_INTESTINE	ENST00000369847.3	p.H339R	NA	7:30	17:21	48:99	NA	NA	3.295e-05	0
CCDC172	374355	37	10	118084584	118084584	Missense_Mutation	SNP	C	T	NA	HT29_LARGE_INTESTINE	ENST00000333254.3	p.R21C	NA	18:28		12:26	NA	NA	0	0
GPR26	2849	37	10	125426353	125426353	Silent	SNP	C	T	NA	HT29_LARGE_INTESTINE	ENST00000284674.1	p.L144L	NA	12:33			NA	NA	0	0
BRSK2	9024	37	11	1466541	1466541	Missense_Mutation	SNP	C	T	NA	HT29_LARGE_INTESTINE	ENST00000528841.1	p.P277L	NA	14:77			9:44	NA	0	0
C11orf40	143501	37	11	4592851	4592851	Silent	SNP	G	A	NA	HT29_LARGE_INTESTINE	ENST00000307616.1	p.S152S	NA	12:44		9:40	NA	NA	0	0
DNHD1	144132	37	11	6561178	6561178	Missense_Mutation	SNP	C	T	NA	HT29_LARGE_INTESTINE	ENST00000527990.2	p.R1165C	NA	34:13			NA	NA	0	0
OR2D2	120776	37	11	6912842	6912842	Missense_Mutation	SNP	G	A	NA	HT29_LARGE_INTESTINE	ENST00000299459.2	p.A297V	NA	46:12		39:12	NA	NA	1.647e-05	0
ST5	6764	37	11	8737174	8737174	Missense_Mutation	SNP	G	C	NA	HT29_LARGE_INTESTINE	ENST00000534127.1	p.S607R	NA	22:12	62:12		NA	NA	0	0
USH1C	10083	37	11	17545011	17545011	Silent	SNP	A	G	NA	HT29_LARGE_INTESTINE	ENST00000318024.4	p.I258I	NA	42:11	273:83	24:11	NA	NA	0	0
LRRC4C	57689	37	11	40136410	40136410	Missense_Mutation	SNP	G	A	NA	HT29_LARGE_INTESTINE	ENST00000278198.2	p.P478L	NA	13:46		19:50	NA	NA	0	0
HSD17B12	51144	37	11	43837930	43837930	Missense_Mutation	SNP	T	C	NA	HT29_LARGE_INTESTINE	ENST00000278353.4	p.S164P	NA	3:9	71:461	23:64	NA	NA	0	0
OR5D18	219438	37	11	55587135	55587135	Silent	SNP	G	A	NA	HT29_LARGE_INTESTINE	ENST00000333976.4	p.G10G	NA	5:35			NA	NA	0	0
OR5F1	338674	37	11	55761906	55761906	Silent	SNP	G	A	NA	HT29_LARGE_INTESTINE	ENST00000278409.1	p.L66L	NA	7:30		34:84	NA	NA	8.237e-06	0
OR9Q1	219956	37	11	57947038	57947038	Missense_Mutation	SNP	G	T	NA	HT29_LARGE_INTESTINE	ENST00000335397.3	p.G41V	NA	10:39		34:155	NA	NA	0	0
OR1S1	219959	37	11	57982808	57982808	Missense_Mutation	SNP	C	G	NA	HT29_LARGE_INTESTINE	ENST00000309433.6	p.L198V	NA	3:13		21:62	NA	NA	0	0
ATG2A	23130	37	11	64680834	64680834	Missense_Mutation	SNP	C	G	NA	HT29_LARGE_INTESTINE	ENST00000377264.3	p.Q210H	NA	12:23	14:66	2:3	NA	NA	0	0
FGF4	2249	37	11	69589717	69589717	Missense_Mutation	SNP	G	A	NA	HT29_LARGE_INTESTINE	ENST00000168712.1	p.R46C	NA	10:31				NA	0	0
C11orf82	0	37	11	82641228	82641228	Missense_Mutation	SNP	A	T	NA	HT29_LARGE_INTESTINE	ENST00000533655.1	p.E102V	NA	8:33		19:69	NA	NA	0	0
HEPHL1	341208	37	11	93826773	93826773	Nonsense_Mutation	SNP	C	T	NA	HT29_LARGE_INTESTINE	ENST00000315765.9	p.R801*	NA	35:18		196:67	NA	NA	1.654e-05	0
MMP13	4322	37	11	102819831	102819831	Missense_Mutation	SNP	G	A	NA	HT29_LARGE_INTESTINE	ENST00000260302.3	p.S325L	NA	6:46			NA	NA	0	0
ALKBH8	91801	37	11	107431510	107431510	Missense_Mutation	SNP	G	T	NA	HT29_LARGE_INTESTINE	ENST00000428149.2	p.T37K	NA	7:16	9:51	22:87	NA	NA	0	0
POU2AF1	5450	37	11	111228429	111228429	Missense_Mutation	SNP	G	A	NA	HT29_LARGE_INTESTINE	ENST00000393067.3	p.S66F	NA	14:46	4:9		4:11	NA	0	0
APOA4	337	37	11	116692092	116692092	Nonsense_Mutation	SNP	G	A	NA	HT29_LARGE_INTESTINE	ENST00000357780.3	p.Q228*	NA	55:12		110:48	NA	NA	0	0
BCL9L	283149	37	11	118772197	118772197	Missense_Mutation	SNP	G	A	NA	HT29_LARGE_INTESTINE	ENST00000334801.3	p.P752L	NA	9:56	32:159	12:41	NA	NA	0	0
TECTA	7007	37	11	121016813	121016813	Missense_Mutation	SNP	T	G	NA	HT29_LARGE_INTESTINE	ENST00000392793.1	p.Y1365D	NA	21:26		23:26	NA	NA	4.958e-05	0
OR8B3	390271	37	11	124266662	124266662	Missense_Mutation	SNP	C	T	NA	HT29_LARGE_INTESTINE	ENST00000354597.3	p.E196K	NA	36:13		163:51	NA	NA	8.237e-06	0
HEPACAM	220296	37	11	124794709	124794709	Silent	SNP	C	T	NA	HT29_LARGE_INTESTINE	ENST00000298251.4	p.L114L	NA	11:39		30:108	NA	NA	0	0
B3GAT1	27087	37	11	134253730	134253730	Silent	SNP	G	A	NA	HT29_LARGE_INTESTINE	ENST00000524765.1	p.R155R	NA	13:38			NA	NA	8.386e-06	0
ACSM4	341392	37	12	7459263	7459263	Silent	SNP	G	A	NA	HT29_LARGE_INTESTINE	ENST00000399422.4	p.Q112Q	NA	14:15		18:62	NA	NA	0	0
ETV6	2120	37	12	12038893	12038893	Missense_Mutation	SNP	A	G	NA	HT29_LARGE_INTESTINE	ENST00000396373.4	p.R396G	NA	30:9	28:14	77:47	340:205	NA	0	0
RERGL	79785	37	12	18234374	18234374	Missense_Mutation	SNP	G	T	NA	HT29_LARGE_INTESTINE	ENST00000229002.2	p.N123K	NA	15:19		23:55	NA	NA	0	0
ABCC9	10060	37	12	22068758	22068758	Silent	SNP	C	T	NA	HT29_LARGE_INTESTINE	ENST00000261201.4	p.V220V	NA	10:20		20:96	NA	NA	0	0
C2CD5	9847	37	12	22609983	22609983	Silent	SNP	A	G	NA	HT29_LARGE_INTESTINE	ENST00000333957.4	p.F882F	NA	5:12	23:52	34:78	NA	NA	0	0
MUC19	283463	37	12	40876694	40876694	Missense_Mutation	SNP	A	T	NA	HT29_LARGE_INTESTINE	ENST00000454784.4	p.T2747S	NA	31:28			NA	NA	0	0
SCAF11	9169	37	12	46321753	46321753	Silent	SNP	T	A	NA	HT29_LARGE_INTESTINE	ENST00000369367.3	p.S577S	NA	17:32	36:72	43:118	NA	NA	0	0
KMT2D	8085	37	12	49420827	49420827	Silent	SNP	G	A	NA	HT29_LARGE_INTESTINE	ENST00000301067.7	p.S4974S	NA	11:32	56:94	10:25	NA	NA	0	0
TFCP2	7024	37	12	51492647	51492647	Missense_Mutation	SNP	A	G	NA	HT29_LARGE_INTESTINE	ENST00000257915.5	p.I444T	NA	13:21	75:153	19:43	NA	NA	0	0
SMAGP	57228	37	12	51639881	51639881	Silent	SNP	G	A	NA	HT29_LARGE_INTESTINE	ENST00000603798.1	p.L46L	NA	36:16	352:220	153:95	NA	NA	0	0
KRT7	3855	37	12	52642539	52642539	Missense_Mutation	SNP	G	A	NA	HT29_LARGE_INTESTINE	ENST00000331817.5	p.D469N	NA	25:8	14:8	7:0	NA	NA	4.954e-05	0
KRT85	3891	37	12	52760950	52760950	Silent	SNP	G	A	NA	HT29_LARGE_INTESTINE	ENST00000257901.3	p.F80F	NA	15:31			NA	NA	8.239e-06	0
HOXC6	3223	37	12	54423656	54423656	Silent	SNP	C	T	NA	HT29_LARGE_INTESTINE	ENST00000243108.4	p.L206L	NA	5:33			NA	NA	0	0
PDE1B	5153	37	12	54963084	54963084	Missense_Mutation	SNP	G	A	NA	HT29_LARGE_INTESTINE	ENST00000243052.3	p.R115Q	NA	6:26		9:14	NA	NA	0	0
BAZ2A	11176	37	12	56992457	56992457	Missense_Mutation	SNP	C	T	NA	HT29_LARGE_INTESTINE	ENST00000551812.1	p.R1888H	NA	9:29	91:141	28:69	NA	NA	1.655e-05	0
PPFIA2	8499	37	12	81741431	81741431	Missense_Mutation	SNP	T	G	NA	HT29_LARGE_INTESTINE	ENST00000549396.1	p.T705P	NA	13:8		58:48	NA	NA	0	0
ALX1	8092	37	12	85677542	85677542	Missense_Mutation	SNP	C	T	NA	HT29_LARGE_INTESTINE	ENST00000316824.3	p.T140I	NA	6:31		30:71	NA	NA	0	0
TMCC3	57458	37	12	94965499	94965499	Silent	SNP	G	A	NA	HT29_LARGE_INTESTINE	ENST00000261226.4	p.S382S	NA	28:15	10:5	34:27	NA	NA	3.295e-05	0
UTP20	27340	37	12	101683931	101683931	Missense_Mutation	SNP	C	A	NA	HT29_LARGE_INTESTINE	ENST00000261637.4	p.A205E	NA	4:16	9:12	5:39	NA	NA	0	0
ACACB	32	37	12	109675130	109675130	Missense_Mutation	SNP	C	T	NA	HT29_LARGE_INTESTINE	ENST00000338432.7	p.T1536M	NA	17:20		24:23	589:309	NA	1.647e-05	0
FOXN4	121643	37	12	109719223	109719223	Missense_Mutation	SNP	A	C	NA	HT29_LARGE_INTESTINE	ENST00000299162.5	p.F428C	NA	10:30		14:65	NA	NA	0	0
CUX2	23316	37	12	111785715	111785715	Silent	SNP	C	T	NA	HT29_LARGE_INTESTINE	ENST00000261726.6	p.L1349L	NA	18:28		17:34	NA	NA	0	0
RNFT2	84900	37	12	117187658	117187658	Missense_Mutation	SNP	G	T	NA	HT29_LARGE_INTESTINE	ENST00000257575.4	p.Q32H	NA	15:31	14:23	5:5	NA	NA	0	0
NOS1	4842	37	12	117739820	117739820	Splice_Site	SNP	C	A	NA	HT29_LARGE_INTESTINE	ENST00000344089.3		NA	9:29			NA	NA	0	0
TMED2	10959	37	12	124074974	124074974	Silent	SNP	C	T	NA	HT29_LARGE_INTESTINE	ENST00000262225.3	p.V153V	NA	7:22	228:706	7:49	NA	NA	0	0
FBRSL1	57666	37	12	133160334	133160334	Silent	SNP	C	T	NA	HT29_LARGE_INTESTINE	ENST00000434748.2	p.S1036S	NA	3:22			NA	NA	0	0
SACS	26278	37	13	23905047	23905047	Missense_Mutation	SNP	G	A	NA	HT29_LARGE_INTESTINE	ENST00000382292.3	p.S4323L	NA	54:10	7:0	302:108	1540:311	NA	4.118e-05	0
SACS	26278	37	13	23929525	23929525	Missense_Mutation	SNP	G	A	NA	HT29_LARGE_INTESTINE	ENST00000382292.3	p.S409F	NA	11:54		31:111	351:2327	NA	0	0
ATP8A2	51761	37	13	26125527	26125527	Missense_Mutation	SNP	G	A	NA	HT29_LARGE_INTESTINE	ENST00000381655.2	p.V315M	NA	20:38		33:56	NA	NA	0	0
MTUS2	23281	37	13	29600272	29600272	Missense_Mutation	SNP	C	G	NA	HT29_LARGE_INTESTINE	ENST00000431530.3	p.N489K	NA	7:62		49:159	82:642	NA	4.963e-05	0
TRPC4	7223	37	13	38357466	38357466	Missense_Mutation	SNP	G	A	NA	HT29_LARGE_INTESTINE	ENST00000379705.3	p.A2V	NA	23:5		91:26	NA	NA	3.297e-05	0
FREM2	341640	37	13	39263977	39263977	Silent	SNP	C	T	NA	HT29_LARGE_INTESTINE	ENST00000280481.7	p.I832I	NA	13:35		25:79	NA	NA	0	0
FREM2	341640	37	13	39424333	39424333	Missense_Mutation	SNP	C	T	NA	HT29_LARGE_INTESTINE	ENST00000280481.7	p.R2180C	NA	8:45	4:11	13:53	NA	NA	4.118e-05	0
ATP7B	540	37	13	52534410	52534410	Missense_Mutation	SNP	C	T	NA	HT29_LARGE_INTESTINE	ENST00000242839.4	p.M665I	NA	10:46		12:45	NA	NA	0	0
KLF5	688	37	13	73637991	73637991	Missense_Mutation	SNP	C	A	NA	HT29_LARGE_INTESTINE	ENST00000377687.4	p.H389N	NA	35:16	650:282	79:44	NA	NA	0	0
ITGBL1	9358	37	13	102235671	102235671	Missense_Mutation	SNP	C	A	NA	HT29_LARGE_INTESTINE	ENST00000376180.3	p.A278D	NA	9:26		41:153	NA	NA	0	0
IRS2	8660	37	13	110435579	110435579	Missense_Mutation	SNP	G	A	NA	HT29_LARGE_INTESTINE	ENST00000375856.3	p.S941L	NA	6:38	5:33			101:332	0	0
ARHGEF7	8874	37	13	111767938	111767938	Missense_Mutation	SNP	A	C	NA	HT29_LARGE_INTESTINE	ENST00000375741.2	p.K22T	NA	2:2		3:9	79:195	NA	0	0
METTL17	64745	37	14	21464731	21464731	Missense_Mutation	SNP	C	T	NA	HT29_LARGE_INTESTINE	ENST00000339374.6	p.R376W	NA	3:25			NA	NA	0	0
REM2	161253	37	14	23355841	23355841	Missense_Mutation	SNP	G	C	NA	HT29_LARGE_INTESTINE	ENST00000267396.4	p.G249A	NA	13:16	2:2		NA	NA	3.869e-05	0
MYH6	4624	37	14	23862588	23862588	Missense_Mutation	SNP	G	A	NA	HT29_LARGE_INTESTINE	ENST00000356287.3	p.S1023F	NA	18:10		28:25	NA	NA	8.236e-06	0
DNAAF2	55172	37	14	50101551	50101551	Missense_Mutation	SNP	C	A	NA	HT29_LARGE_INTESTINE	ENST00000298292.8	p.G106V	NA	13:17			NA	NA	0	0
NID2	22795	37	14	52520790	52520790	Silent	SNP	G	A	NA	HT29_LARGE_INTESTINE	ENST00000216286.5	p.H339H	NA	12:17		17:25	NA	NA	1.647e-05	0
SAMD4A	23034	37	14	55168886	55168886	Silent	SNP	T	C	NA	HT29_LARGE_INTESTINE	ENST00000554335.1	p.Y101Y	NA	13:12	10:9	34:33	NA	NA	0	0
SIX1	6495	37	14	61115363	61115363	Missense_Mutation	SNP	G	A	NA	HT29_LARGE_INTESTINE	ENST00000247182.6	p.A182V	NA	7:24			NA	NA	0	0
GOLGA5	9950	37	14	93275737	93275737	Missense_Mutation	SNP	G	A	NA	HT29_LARGE_INTESTINE	ENST00000163416.2	p.D289N	NA	4:14		32:26	420:434	NA	8.236e-06	0
FAM181A	90050	37	14	94394846	94394846	Missense_Mutation	SNP	C	T	NA	HT29_LARGE_INTESTINE	ENST00000267594.5	p.S134F	NA	14:19		8:8	NA	NA	0	0
PPP2R5C	5527	37	14	102378807	102378807	Silent	SNP	C	T	NA	HT29_LARGE_INTESTINE	ENST00000334743.5	p.P441P	NA	9:13	85:116	34:48	NA	NA	0	0
CDC42BPB	9578	37	14	103447349	103447349	Nonsense_Mutation	SNP	G	A	NA	HT29_LARGE_INTESTINE	ENST00000361246.2	p.Q301*	NA	15:13	19:113	14:25	149:349	NA	0	0
CDC42BPB	9578	37	14	103447350	103447350	Silent	SNP	G	A	NA	HT29_LARGE_INTESTINE	ENST00000361246.2	p.F300F	NA	15:14		13:24	144:343	NA	0	0
RP11-467N20.5	0	37	15	23407356	23407356	Missense_Mutation	SNP	C	T	NA	HT29_LARGE_INTESTINE	ENST00000558241.1	p.E494K	NA	8:29			NA	NA	0	0
GOLGA6L2	283685	37	15	23686348	23686348	Missense_Mutation	SNP	T	C	NA	HT29_LARGE_INTESTINE	ENST00000567107.1	p.K425R	NA	5:41			NA	NA	0	0
SPG11	80208	37	15	44944342	44944342	Missense_Mutation	SNP	G	A	NA	HT29_LARGE_INTESTINE	ENST00000261866.7	p.S331F	NA	8:36	20:76	24:110	NA	NA	0	0
SLC12A1	6557	37	15	48521450	48521450	Silent	SNP	C	T	NA	HT29_LARGE_INTESTINE	ENST00000558405.1	p.I263I	NA	7:34			NA	NA	0	0
WDR72	256764	37	15	53992114	53992114	Missense_Mutation	SNP	A	G	NA	HT29_LARGE_INTESTINE	ENST00000396328.1	p.V533A	NA	11:39		51:143	NA	NA	0	0
WDR72	256764	37	15	54006633	54006633	Nonsense_Mutation	SNP	G	A	NA	HT29_LARGE_INTESTINE	ENST00000396328.1	p.Q197*	NA	5:21		20:105	NA	NA	0	0
RFX7	64864	37	15	56388298	56388298	Missense_Mutation	SNP	G	T	NA	HT29_LARGE_INTESTINE	ENST00000559447.2	p.T446K	NA	8:48			NA	NA	0	0
CYP11A1	1583	37	15	74659880	74659880	Missense_Mutation	SNP	C	A	NA	HT29_LARGE_INTESTINE	ENST00000268053.6	p.C16F	NA	10:48		6:19	NA	NA	0	0
SIN3A	25942	37	15	75692379	75692379	Splice_Site	SNP	A	C	NA	HT29_LARGE_INTESTINE	ENST00000394947.3		NA	34:28	14:0	135:111	NA	NA	0	0
ANKRD34C	390616	37	15	79586804	79586804	Missense_Mutation	SNP	C	T	NA	HT29_LARGE_INTESTINE	ENST00000558647.2	p.S393F	NA	12:43			NA	NA	0	0
FSD2	123722	37	15	83430941	83430941	Missense_Mutation	SNP	C	G	NA	HT29_LARGE_INTESTINE	ENST00000334574.8	p.G637A	NA	10:30		60:206	NA	NA	0	0
AGBL1	123624	37	15	86702208	86702208	Missense_Mutation	SNP	C	G	NA	HT29_LARGE_INTESTINE	ENST00000441037.2	p.L101V	NA	11:37		46:162	NA	NA	0	0
ACAN	176	37	15	89401715	89401715	Missense_Mutation	SNP	G	T	NA	HT29_LARGE_INTESTINE	ENST00000561243.1	p.A1967S	NA	13:37		16:77	NA	NA	0	0
C16orf96	342346	37	16	4625835	4625835	Missense_Mutation	SNP	G	A	NA	HT29_LARGE_INTESTINE	ENST00000444310.4	p.A452T	NA	9:10			NA	NA	0	0
BFAR	51283	37	16	14738341	14738341	Silent	SNP	C	T	NA	HT29_LARGE_INTESTINE	ENST00000261658.2	p.T46T	NA	9:28	74:235	26:97	NA	NA	0	0
XYLT1	64131	37	16	17235063	17235063	Missense_Mutation	SNP	C	T	NA	HT29_LARGE_INTESTINE	ENST00000261381.6	p.D512N	NA	11:19		66:175	NA	NA	8.236e-06	0
ZP2	7783	37	16	21221473	21221473	Silent	SNP	G	A	NA	HT29_LARGE_INTESTINE	ENST00000574002.1	p.F64F	NA	26:14		60:16	NA	NA	0	0
ZNF423	23090	37	16	49670163	49670163	Missense_Mutation	SNP	C	T	NA	HT29_LARGE_INTESTINE	ENST00000561648.1	p.R967H	NA	27:10		17:13	129:58	NA	4.942e-05	0
CHD9	80205	37	16	53190863	53190863	Nonsense_Mutation	SNP	C	T	NA	HT29_LARGE_INTESTINE	ENST00000398510.3	p.Q288*	NA	14:33		88:219	325:1070	NA	0	0
NAE1	8883	37	16	66860666	66860666	Missense_Mutation	SNP	C	T	NA	HT29_LARGE_INTESTINE	ENST00000290810.3	p.G24E	NA	13:31	70:223		NA	NA	0	0
RLTPR	146206	37	16	67688769	67688769	Missense_Mutation	SNP	G	A	NA	HT29_LARGE_INTESTINE	ENST00000334583.6	p.R1224Q	NA	26:13		29:15	NA	NA	8.248e-06	0
ESRP2	80004	37	16	68265732	68265732	Silent	SNP	G	A	NA	HT29_LARGE_INTESTINE	ENST00000565858.1	p.F434F	NA	10:30		13:14	NA	NA	0	0
TANGO6	79613	37	16	68961515	68961515	Silent	SNP	G	A	NA	HT29_LARGE_INTESTINE	ENST00000261778.1	p.L724L	NA	28:20	26:1	192:108	NA	NA	0	0
PMFBP1	83449	37	16	72188176	72188176	Silent	SNP	G	A	NA	HT29_LARGE_INTESTINE	ENST00000237353.10	p.S116S	NA	8:41			NA	NA	0	0
ZFHX3	463	37	16	72845816	72845816	Missense_Mutation	SNP	G	C	NA	HT29_LARGE_INTESTINE	ENST00000268489.5	p.I1217M	NA	11:18	7:12	67:160	NA	NA	1.647e-05	0
FOXC2	2303	37	16	86601767	86601767	Missense_Mutation	SNP	A	G	NA	HT29_LARGE_INTESTINE	ENST00000320354.4	p.M276V	NA	8:4			NA	NA	0	0
JPH3	57338	37	16	87678404	87678404	Missense_Mutation	SNP	G	A	NA	HT29_LARGE_INTESTINE	ENST00000284262.2	p.G308E	NA	11:21		11:19	NA	NA	0	0
PIEZO1	9780	37	16	88801402	88801402	Missense_Mutation	SNP	C	T	NA	HT29_LARGE_INTESTINE	ENST00000301015.9	p.A577T	NA	16:33	68:157		NA	NA	3.722e-05	0
VPS53	55275	37	17	456660	456660	Missense_Mutation	SNP	C	G	NA	HT29_LARGE_INTESTINE	ENST00000571805.1	p.E583Q	NA	15:12	10:13	15:22	NA	NA	0	0
OR3A1	4994	37	17	3195552	3195552	Silent	SNP	G	A	NA	HT29_LARGE_INTESTINE	ENST00000323404.1	p.L109L	NA	9:21			NA	NA	0	0
ZZEF1	23140	37	17	3917675	3917675	Silent	SNP	C	T	NA	HT29_LARGE_INTESTINE	ENST00000381638.2	p.G2760G	NA	33:0	70:0	94:0	NA	NA	1.647e-05	0
ALOX15	246	37	17	4535313	4535313	Silent	SNP	C	T	NA	HT29_LARGE_INTESTINE	ENST00000570836.1	p.T560T	NA	14:20		9:5	NA	NA	8.236e-06	0
ATP1B2	482	37	17	7556720	7556720	Missense_Mutation	SNP	T	A	NA	HT29_LARGE_INTESTINE	ENST00000250111.4	p.F47L	NA	4:28			NA	NA	0	0
DNAH2	146754	37	17	7691563	7691563	Splice_Site	SNP	G	A	NA	HT29_LARGE_INTESTINE	ENST00000572933.1		NA	12:20			NA	NA	0	0
DNAH9	1770	37	17	11593547	11593547	Missense_Mutation	SNP	G	A	NA	HT29_LARGE_INTESTINE	ENST00000262442.4	p.E1470K	NA	3:22		9:47	NA	NA	0	0
HS3ST3A1	9955	37	17	13504151	13504151	Missense_Mutation	SNP	C	T	NA	HT29_LARGE_INTESTINE	ENST00000284110.1	p.R99H	NA	9:9			NA	NA	0	0
UBBP4	23666	37	17	21731169	21731169	Silent	SNP	G	A	NA	HT29_LARGE_INTESTINE	ENST00000578713.1	p.V157V	NA	7:16		50:81	NA	NA	0	0
ZNF207	7756	37	17	30678808	30678808	Silent	SNP	T	C	NA	HT29_LARGE_INTESTINE	ENST00000321233.6	p.Y15Y	NA	7:51	126:779	26:120	NA	NA	0	0
MYO1D	4642	37	17	31065385	31065385	Silent	SNP	C	T	NA	HT29_LARGE_INTESTINE	ENST00000318217.5	p.K544K	NA	12:32	31:48	61:106	NA	NA	1.647e-05	0
TMEM132E	124842	37	17	32957144	32957144	Missense_Mutation	SNP	G	A	NA	HT29_LARGE_INTESTINE	ENST00000321639.5	p.E396K	NA	9:73		14:63	NA	NA	1.647e-05	0
PEX12	5193	37	17	33905021	33905021	Missense_Mutation	SNP	T	C	NA	HT29_LARGE_INTESTINE	ENST00000225873.4	p.H7R	NA	27:22	15:15	42:38	NA	NA	4.118e-05	0
DCAF7	10238	37	17	61655937	61655937	Missense_Mutation	SNP	G	A	NA	HT29_LARGE_INTESTINE	ENST00000310827.4	p.G82D	NA	11:25	116:260	56:159	NA	NA	0	0
ABCA8	10351	37	17	66913553	66913553	Missense_Mutation	SNP	G	A	NA	HT29_LARGE_INTESTINE	ENST00000269080.2	p.A656V	NA	15:5		118:52	NA	NA	1.647e-05	0
GRIN2C	2905	37	17	72850959	72850959	Silent	SNP	G	A	NA	HT29_LARGE_INTESTINE	ENST00000293190.5	p.H91H	NA	31:14		11:8	NA	NA	0	0
MYOM1	8736	37	18	3134707	3134707	Silent	SNP	C	A	NA	HT29_LARGE_INTESTINE	ENST00000356443.4	p.A775A	NA	48:0		116:0	NA	NA	0	0
EPB41L3	23136	37	18	5396218	5396218	Silent	SNP	G	T	NA	HT29_LARGE_INTESTINE	ENST00000341928.2	p.I985I	NA	45:0		296:0	NA	NA	0	0
PTPRM	5797	37	18	8113627	8113627	Missense_Mutation	SNP	C	A	NA	HT29_LARGE_INTESTINE	ENST00000332175.8	p.A667E	NA	11:29		45:147	NA	NA	0	0
ANKRD30B	374860	37	18	14850250	14850250	Missense_Mutation	SNP	G	T	NA	HT29_LARGE_INTESTINE	ENST00000358984.4	p.V1026F	NA	6:28		23:121	NA	NA	0	0
LAMA3	3909	37	18	21399955	21399955	Silent	SNP	A	T	NA	HT29_LARGE_INTESTINE	ENST00000313654.9	p.S766S	NA	23:0		50:0	NA	NA	0	0
SKOR2	652991	37	18	44773051	44773051	Missense_Mutation	SNP	G	A	NA	HT29_LARGE_INTESTINE	ENST00000425639.1	p.P835L	NA	8:11			NA	NA	0	0
SMAD4	4089	37	18	48586262	48586262	Nonsense_Mutation	SNP	C	T	NA	HT29_LARGE_INTESTINE	ENST00000342988.3	p.Q311*	NA	13:0	58:0	63:0	745:0		0	0
ZNF407	55628	37	18	72343212	72343212	Missense_Mutation	SNP	T	A	NA	HT29_LARGE_INTESTINE	ENST00000299687.5	p.D79E	NA	30:0	12:0	208:0	NA	NA	0	0
C2CD4C	126567	37	19	408269	408269	Silent	SNP	C	T	NA	HT29_LARGE_INTESTINE	ENST00000332235.6	p.K31K	NA	5:21			NA	NA	0	0
GRIN3B	116444	37	19	1008167	1008167	Silent	SNP	G	A	NA	HT29_LARGE_INTESTINE	ENST00000234389.3	p.S781S	NA	9:10			NA	NA	0	0
PCSK4	54760	37	19	1487139	1487139	Splice_Site	SNP	C	T	NA	HT29_LARGE_INTESTINE	ENST00000300954.5		NA	13:21			NA	NA	8.297e-06	0
CACTIN	58509	37	19	3624136	3624136	Missense_Mutation	SNP	C	G	NA	HT29_LARGE_INTESTINE	ENST00000429344.2	p.W64C	NA	19:19	46:47	14:14	NA	NA	0	0
MATK	4145	37	19	3779070	3779070	Silent	SNP	G	A	NA	HT29_LARGE_INTESTINE	ENST00000310132.6	p.L373L	NA	14:19			63:61	NA	0	0
MUC16	94025	37	19	9072030	9072030	Missense_Mutation	SNP	G	A	NA	HT29_LARGE_INTESTINE	ENST00000397910.4	p.S5139F	NA	13:12		76:76	NA	NA	0	0
ZNF317	57693	37	19	9267380	9267380	Missense_Mutation	SNP	G	A	NA	HT29_LARGE_INTESTINE	ENST00000247956.6	p.V40M	NA	14:13		55:52	NA	NA	8.236e-06	0
ZNF433	163059	37	19	12126807	12126807	Missense_Mutation	SNP	C	A	NA	HT29_LARGE_INTESTINE	ENST00000344980.6	p.S292I	NA	9:14		37:63	NA	NA	0	0
CCDC130	81576	37	19	13873202	13873202	Silent	SNP	G	A	NA	HT29_LARGE_INTESTINE	ENST00000586600.1	p.T221T	NA	17:16		4:7	NA	NA	0	0
LPHN1	22859	37	19	14288534	14288534	Silent	SNP	C	T	NA	HT29_LARGE_INTESTINE	ENST00000340736.6	p.P31P	NA	6:29			NA	NA	1.653e-05	0
CILP2	148113	37	19	19651272	19651272	Silent	SNP	C	T	NA	HT29_LARGE_INTESTINE	ENST00000291495.5	p.F141F	NA	13:13			NA	NA	0	0
CILP2	148113	37	19	19655881	19655881	Missense_Mutation	SNP	G	T	NA	HT29_LARGE_INTESTINE	ENST00000291495.5	p.G843W	NA	11:17			NA	NA	0	0
ZNF101	94039	37	19	19788710	19788710	Missense_Mutation	SNP	C	T	NA	HT29_LARGE_INTESTINE	ENST00000592502.1	p.T14I	NA	3:19			NA	NA	0	0
ZNF253	56242	37	19	20003138	20003138	Missense_Mutation	SNP	T	C	NA	HT29_LARGE_INTESTINE	ENST00000589717.1	p.L361P	NA	11:7	3:3	33:47	NA	NA	0	0
ZFP14	57677	37	19	36831974	36831974	Missense_Mutation	SNP	C	A	NA	HT29_LARGE_INTESTINE	ENST00000270001.7	p.G252C	NA	17:43		45:98	NA	NA	0	0
WDR87	83889	37	19	38378914	38378914	Missense_Mutation	SNP	C	G	NA	HT29_LARGE_INTESTINE	ENST00000303868.5	p.R1760S	NA	10:49		73:239	NA	NA	0	0
RASGRP4	115727	37	19	38909120	38909120	Missense_Mutation	SNP	C	T	NA	HT29_LARGE_INTESTINE	ENST00000587738.1	p.V250M	NA	24:40			NA	NA	0	0
ZNF546	339327	37	19	40521558	40521558	Missense_Mutation	SNP	G	A	NA	HT29_LARGE_INTESTINE	ENST00000347077.4	p.R794Q	NA	8:40		28:104	NA	NA	2.471e-05	0
ZNF780B	163131	37	19	40540855	40540855	Silent	SNP	A	C	NA	HT29_LARGE_INTESTINE	ENST00000434248.1	p.G637G	NA	30:24	15:22	171:304	NA	NA	0	0
C19orf68	374920	37	19	48698405	48698405	Silent	SNP	C	T	NA	HT29_LARGE_INTESTINE	ENST00000328759.7	p.L362L	NA	20:14			NA	NA	0	0
CA11	770	37	19	49142601	49142601	Nonsense_Mutation	SNP	C	T	NA	HT29_LARGE_INTESTINE	ENST00000084798.4	p.W252*	NA	32:37		13:30	NA	NA	0	0
NUCB1	4924	37	19	49414464	49414464	Silent	SNP	C	T	NA	HT29_LARGE_INTESTINE	ENST00000405315.4	p.N145N	NA	26:25	176:353	17:14	NA	NA	0	0
SIGLEC5	8778	37	19	52130906	52130906	Missense_Mutation	SNP	C	A	NA	HT29_LARGE_INTESTINE	ENST00000534261.2	p.C364F	NA	26:24			NA	NA	0	0
FPR3	2359	37	19	52327124	52327124	Silent	SNP	C	T	NA	HT29_LARGE_INTESTINE	ENST00000339223.4	p.V41V	NA	6:45		26:102	NA	NA	0	0
NLRP12	91662	37	19	54314540	54314540	Missense_Mutation	SNP	G	A	NA	HT29_LARGE_INTESTINE	ENST00000324134.6	p.P125S	NA	6:38		16:88	NA	NA	0	0
LENG8	114823	37	19	54966134	54966134	Silent	SNP	C	T	NA	HT29_LARGE_INTESTINE	ENST00000326764.5	p.A228A	NA	11:48		9:36	NA	NA	0	0
LENG8	114823	37	19	54966135	54966135	Missense_Mutation	SNP	C	T	NA	HT29_LARGE_INTESTINE	ENST00000326764.5	p.P229S	NA	11:49		10:36	NA	NA	0	0
FCAR	2204	37	19	55399395	55399395	Missense_Mutation	SNP	T	C	NA	HT29_LARGE_INTESTINE	ENST00000355524.3	p.L128P	NA	16:11		30:65	NA	NA	3.295e-05	0
USP29	57663	37	19	57640229	57640229	Silent	SNP	T	C	NA	HT29_LARGE_INTESTINE	ENST00000254181.4	p.L62L	NA	18:37		35:43	NA	NA	0	0
C19orf18	147685	37	19	58485747	58485747	Nonsense_Mutation	SNP	G	T	NA	HT29_LARGE_INTESTINE	ENST00000314391.3	p.C18*	NA	11:60		26:87	NA	NA	0	0
ZNF606	80095	37	19	58490600	58490600	Missense_Mutation	SNP	G	A	NA	HT29_LARGE_INTESTINE	ENST00000341164.4	p.P483L	NA	6:53			NA	NA	0	0
TGM6	343641	37	20	2411196	2411196	Missense_Mutation	SNP	A	G	NA	HT29_LARGE_INTESTINE	ENST00000202625.2	p.K595E	NA	12:33		26:43	NA	NA	0	0
FASTKD5	60493	37	20	3127502	3127502	Nonsense_Mutation	SNP	C	A	NA	HT29_LARGE_INTESTINE	ENST00000380266.3	p.E739*	NA	21:29	24:32	37:56	NA	NA	0	0
HAO1	54363	37	20	7864241	7864241	Nonstop_Mutation	SNP	C	A	NA	HT29_LARGE_INTESTINE	ENST00000378789.3	p.*371L	NA	22:13		61:43	NA	NA	0	0
XKR7	343702	37	20	30584558	30584558	Silent	SNP	G	A	NA	HT29_LARGE_INTESTINE	ENST00000562532.2	p.G346G	NA	12:52			NA	NA	0	0
BPIFB4	149954	37	20	31673848	31673848	Silent	SNP	C	T	NA	HT29_LARGE_INTESTINE	ENST00000375483.3	p.I268I	NA	11:37		41:92	NA	NA	8.236e-06	0
BPI	671	37	20	36932649	36932649	Silent	SNP	G	A	NA	HT29_LARGE_INTESTINE	ENST00000262865.4	p.A12A	NA	31:41		29:43	NA	NA	1.647e-05	0
CHD6	84181	37	20	40033315	40033315	Missense_Mutation	SNP	C	T	NA	HT29_LARGE_INTESTINE	ENST00000373233.3	p.S2689N	NA	17:36	16:61	25:96	NA	NA	0	0
SERINC3	10955	37	20	43132564	43132564	Missense_Mutation	SNP	G	A	NA	HT29_LARGE_INTESTINE	ENST00000342374.4	p.S316L	NA	9:67			NA	NA	0	0
MMP9	4318	37	20	44644936	44644936	Missense_Mutation	SNP	C	T	NA	HT29_LARGE_INTESTINE	ENST00000372330.3	p.R685W	NA	54:30		56:42	612:521	NA	8.236e-06	0
ANKRD60	140731	37	20	56793723	56793723	Missense_Mutation	SNP	G	A	NA	HT29_LARGE_INTESTINE	ENST00000457363.1	p.P289L	NA	7:40			NA	NA	3.803e-05	0
YTHDF1	54915	37	20	61834101	61834101	Silent	SNP	G	A	NA	HT29_LARGE_INTESTINE	ENST00000370339.3	p.Y397Y	NA	34:36	129:118	75:55	NA	NA	4.118e-05	0
KCNQ2	3785	37	20	62038716	62038716	Missense_Mutation	SNP	C	T	NA	HT29_LARGE_INTESTINE	ENST00000359125.2	p.E634K	NA	10:40		11:42	NA	NA	0	0
SOX18	54345	37	20	62679937	62679937	Missense_Mutation	SNP	C	T	NA	HT29_LARGE_INTESTINE	ENST00000340356.7	p.R246H	NA	5:16			NA	NA	0	0
OPRL1	4987	37	20	62729474	62729474	Missense_Mutation	SNP	G	A	NA	HT29_LARGE_INTESTINE	ENST00000349451.3	p.V185I	NA	14:54		21:49	NA	NA	0	0
GRIK1	2897	37	21	31015234	31015234	Missense_Mutation	SNP	C	T	NA	HT29_LARGE_INTESTINE	ENST00000399907.1	p.R337Q	NA	13:12		11:11	14:25	NA	2.471e-05	0
SCAF4	57466	37	21	33076087	33076087	Silent	SNP	A	T	NA	HT29_LARGE_INTESTINE	ENST00000286835.7	p.S104S	NA	5:5	18:10	17:18	NA	NA	0	0
ITSN1	6453	37	21	35260471	35260471	Missense_Mutation	SNP	C	T	NA	HT29_LARGE_INTESTINE	ENST00000381318.3	p.T1678M	NA	16:9		22:32	NA	NA	1.647e-05	0
HLCS	3141	37	21	38309477	38309477	Missense_Mutation	SNP	C	T	NA	HT29_LARGE_INTESTINE	ENST00000399120.1	p.D90N	NA	11:12	20:23	24:22	NA	NA	4.118e-05	0
MX1	4599	37	21	42812953	42812953	Splice_Site	SNP	G	A	NA	HT29_LARGE_INTESTINE	ENST00000398600.2		NA	13:15		9:19	NA	NA	0	0
SEPT5	5413	37	22	19707737	19707737	Missense_Mutation	SNP	G	C	NA	HT29_LARGE_INTESTINE	ENST00000455784.2	p.G113A	NA	12:91		7:48	29:187	NA	0	0
FAM230A	653203	37	22	20710943	20710943	Missense_Mutation	SNP	C	T	NA	HT29_LARGE_INTESTINE	ENST00000434783.3	p.S892L	NA	9:52			NA	NA	0	0
SUSD2	56241	37	22	24581123	24581123	Silent	SNP	C	A	NA	HT29_LARGE_INTESTINE	ENST00000358321.3	p.R282R	NA	27:12		5:7	NA	NA	0	0
CCDC117	150275	37	22	29182184	29182184	Missense_Mutation	SNP	C	G	NA	HT29_LARGE_INTESTINE	ENST00000249064.4	p.A237G	NA	13:28	17:51	28:98	NA	NA	0	0
CABP7	164633	37	22	30125103	30125103	Silent	SNP	C	T	NA	HT29_LARGE_INTESTINE	ENST00000216144.3	p.C142C	NA	25:62		13:15	NA	NA	8.237e-06	0
SSTR3	6753	37	22	37603189	37603189	Silent	SNP	C	T	NA	HT29_LARGE_INTESTINE	ENST00000328544.3	p.P218P	NA	13:18		3:3	NA	NA	1.65e-05	0
CBX6	23466	37	22	39262505	39262505	Silent	SNP	G	A	NA	HT29_LARGE_INTESTINE	ENST00000407418.3	p.S316S	NA	8:9	11:13		NA	NA	0	0
CBX6	23466	37	22	39262506	39262506	Missense_Mutation	SNP	G	A	NA	HT29_LARGE_INTESTINE	ENST00000407418.3	p.S316F	NA	8:9	11:13		NA	NA	0	0
SHANK3	85358	37	22	51113580	51113580	Silent	SNP	C	T	NA	HT29_LARGE_INTESTINE	ENST00000414786.2	p.F56F	NA	16:10			NA	NA	0	0
CSF2RA	1438	37	0	1407704	1407704	Silent	SNP	T	C	NA	HT29_LARGE_INTESTINE	ENST00000381524.3	p.D132D	NA	7:18		64:98	NA	NA	0	0
ASMTL	8623	37	0	1546747	1546747	Silent	SNP	C	T	NA	HT29_LARGE_INTESTINE	ENST00000381317.3	p.K259K	NA	7:8	56:42	5:3	NA	NA	0	0
MXRA5	25878	37	0	3240521	3240521	Missense_Mutation	SNP	C	T	NA	HT29_LARGE_INTESTINE	ENST00000217939.6	p.G1069R	NA	5:10		27:43	NA	NA	0	0
ARHGAP6	395	37	0	11682517	11682517	Silent	SNP	G	A	NA	HT29_LARGE_INTESTINE	ENST00000337414.4	p.A144A	NA	4:22			NA	NA	0	0
NHS	4810	37	0	17744714	17744714	Missense_Mutation	SNP	T	G	NA	HT29_LARGE_INTESTINE	ENST00000380060.3	p.L809V	NA	10:31		49:103	NA	NA	0	0
CDKL5	6792	37	0	18616640	18616640	Missense_Mutation	SNP	C	A	NA	HT29_LARGE_INTESTINE	ENST00000379989.3	p.P295H	NA	6:23		29:106	158:542	NA	0	0
MAP7D2	256714	37	0	20074884	20074884	Missense_Mutation	SNP	C	T	NA	HT29_LARGE_INTESTINE	ENST00000379651.3	p.R133Q	NA	25:17		10:6	NA	NA	0	0
ACOT9	23597	37	0	23723649	23723649	Silent	SNP	C	T	NA	HT29_LARGE_INTESTINE	ENST00000336430.7	p.A323A	NA	11:15		62:102	NA	NA	4.118e-05	0
MAGEB3	4114	37	0	30254239	30254239	Missense_Mutation	SNP	G	T	NA	HT29_LARGE_INTESTINE	ENST00000361644.2	p.Q66H	NA	12:18		8:7	NA	NA	0	0
MAGEB4	4115	37	0	30260383	30260383	Missense_Mutation	SNP	C	T	NA	HT29_LARGE_INTESTINE	ENST00000378982.2	p.S44F	NA	3:19			NA	NA	0	0
CXorf21	80231	37	0	30577776	30577776	Missense_Mutation	SNP	C	T	NA	HT29_LARGE_INTESTINE	ENST00000378962.3	p.D233N	NA	8:12		44:51	NA	NA	0	0
DMD	1756	37	0	31893439	31893439	Missense_Mutation	SNP	C	A	NA	HT29_LARGE_INTESTINE	ENST00000357033.4	p.D2322Y	NA	6:9		16:15	NA	NA	0	0
FAM47C	442444	37	0	37028123	37028123	Missense_Mutation	SNP	G	A	NA	HT29_LARGE_INTESTINE	ENST00000358047.3	p.R547H	NA	8:16		27:63	NA	NA	4.118e-05	0
GLOD5	392465	37	0	48624271	48624271	Missense_Mutation	SNP	C	T	NA	HT29_LARGE_INTESTINE	ENST00000303227.6	p.P32L	NA	15:36		30:66	NA	NA	0	0
CCDC120	90060	37	0	48923119	48923119	Missense_Mutation	SNP	G	A	NA	HT29_LARGE_INTESTINE	ENST00000376396.3	p.D273N	NA	10:26		5:18	NA	NA	0	0
FOXP3	50943	37	0	49113394	49113394	Missense_Mutation	SNP	G	T	NA	HT29_LARGE_INTESTINE	ENST00000376207.4	p.P177H	NA	14:25		10:15	NA	NA	0	0
GAGE10	643832	37	0	49173653	49173653	Missense_Mutation	SNP	G	C	NA	HT29_LARGE_INTESTINE	ENST00000407599.3	p.E72Q	NA	6:14		86:268	NA	NA	0	0
HUWE1	10075	37	0	53573417	53573417	Missense_Mutation	SNP	T	G	NA	HT29_LARGE_INTESTINE	ENST00000342160.3	p.Y3632S	NA	11:31		8:15	NA	NA	0	0
TGIF2LX	90316	37	0	89177756	89177756	Silent	SNP	A	T	NA	HT29_LARGE_INTESTINE	ENST00000561129.2	p.A224A	NA	18:13		29:13	NA	NA	0	0
FAM133A	286499	37	0	92964984	92964984	Missense_Mutation	SNP	C	A	NA	HT29_LARGE_INTESTINE	ENST00000355813.5	p.P189H	NA	26:8		40:24	NA	NA	0	0
ARMCX2	9823	37	0	100912148	100912148	Missense_Mutation	SNP	G	A	NA	HT29_LARGE_INTESTINE	ENST00000328766.5	p.P143S	NA	13:28		11:17	NA	NA	0	0
SERPINA7	6906	37	0	105280841	105280841	Missense_Mutation	SNP	G	A	NA	HT29_LARGE_INTESTINE	ENST00000327674.4	p.P70L	NA	10:36		44:121	NA	NA	0	0
RBMXL3	139804	37	0	114426787	114426787	Missense_Mutation	SNP	G	A	NA	HT29_LARGE_INTESTINE	ENST00000424776.3	p.R928H	NA	5:11			NA	NA	0	0
ARHGEF6	9459	37	0	135757241	135757241	Missense_Mutation	SNP	C	T	NA	HT29_LARGE_INTESTINE	ENST00000250617.6	p.E654K	NA	11:19		11:39	NA	NA	0	0
LDOC1	23641	37	0	140271284	140271284	De_novo_Start_OutOfFrame	SNP	G	A	NA	HT29_LARGE_INTESTINE	ENST00000370526.2		NA	7:20			NA	NA	0	0
ARHGAP4	393	37	0	153175346	153175346	Missense_Mutation	SNP	A	C	NA	HT29_LARGE_INTESTINE	ENST00000350060.5	p.F755V	NA	19:41		7:7	NA	NA	0	0
LHX9	56956	37	1	197898304	197898304	Missense_Mutation	SNP	T	C	NA	HT29_LARGE_INTESTINE	ENST00000367387.4	p.I370T	NA			28:72	NA	NA	0	0
PARD3	56288	37	10	34666952	34666952	Silent	SNP	G	A	NA	HT29_LARGE_INTESTINE	ENST00000374789.3	p.L494L	NA		29:76	50:85	NA	NA	0	0
LUZP2	338645	37	11	25071646	25071646	Missense_Mutation	SNP	T	A	NA	HT29_LARGE_INTESTINE	ENST00000336930.6	p.N276K	NA			33:140	NA	NA	0	0
AHNAK	79026	37	11	62288517	62288517	Missense_Mutation	SNP	T	G	NA	HT29_LARGE_INTESTINE	ENST00000378024.4	p.K4458Q	NA			35:278	NA	NA	3.295e-05	0
IPO8	10526	37	12	30792516	30792516	Missense_Mutation	SNP	G	C	NA	HT29_LARGE_INTESTINE	ENST00000256079.4	p.H808D	NA		43:114	35:134	NA	NA	0	0
USP12	219333	37	13	27664289	27664289	Missense_Mutation	SNP	T	G	NA	HT29_LARGE_INTESTINE	ENST00000282344.6	p.S194R	NA		25:158	25:111	NA	NA	0	0
EDNRB	1910	37	13	78492312	78492312	Nonsense_Mutation	SNP	G	A	NA	HT29_LARGE_INTESTINE	ENST00000334286.5	p.R133*	NA			18:57	216:1171	NA	0	0
RBPMS2	348093	37	15	65043787	65043787	Missense_Mutation	SNP	T	G	NA	HT29_LARGE_INTESTINE	ENST00000300069.4	p.E46D	NA			14:68	NA	NA	0	0
SEMA7A	8482	37	15	74709727	74709727	Missense_Mutation	SNP	G	A	NA	HT29_LARGE_INTESTINE	ENST00000261918.4	p.R204C	NA			17:85	NA	NA	0	0
TGFB1I1	7041	37	16	31487864	31487864	Silent	SNP	G	A	NA	HT29_LARGE_INTESTINE	ENST00000394863.3	p.G317G	NA			3:24	NA	NA	0	0
MEP1B	4225	37	18	29784212	29784212	Silent	SNP	C	A	NA	HT29_LARGE_INTESTINE	ENST00000269202.6	p.R146R	NA			4:34	NA	NA	0	0
ASXL3	80816	37	18	31325800	31325800	Missense_Mutation	SNP	G	A	NA	HT29_LARGE_INTESTINE	ENST00000269197.5	p.M1996I	NA			11:56	NA	NA	0	0
ZNF804A	91752	37	2	185800851	185800851	Missense_Mutation	SNP	G	A	NA	HT29_LARGE_INTESTINE	ENST00000302277.6	p.G243E	NA			42:109	NA	NA	0	0
SLC39A10	57181	37	2	196571505	196571505	Missense_Mutation	SNP	C	T	NA	HT29_LARGE_INTESTINE	ENST00000409086.3	p.P461L	NA		9:35	9:47	NA	NA	0	0
SATB2	23314	37	2	200137228	200137228	Silent	SNP	T	A	NA	HT29_LARGE_INTESTINE	ENST00000417098.1	p.V636V	NA			11:66	NA	NA	0	0
CASP8	841	37	2	202149901	202149901	Nonsense_Mutation	SNP	C	T	NA	HT29_LARGE_INTESTINE	ENST00000432109.2	p.Q389*	NA			9:79		NA	2.471e-05	0
ADAMTS5	11096	37	21	28315831	28315831	Missense_Mutation	SNP	A	C	NA	HT29_LARGE_INTESTINE	ENST00000284987.5	p.F425V	NA			8:28	NA	NA	0	0
UBASH3A	53347	37	21	43838632	43838632	Silent	SNP	G	T	NA	HT29_LARGE_INTESTINE	ENST00000319294.6	p.G320G	NA			7:38	NA	NA	0	0
HPS4	89781	37	22	26860169	26860169	Missense_Mutation	SNP	G	A	NA	HT29_LARGE_INTESTINE	ENST00000398145.2	p.P476L	NA			10:64	NA	NA	0	0
CSN3	1448	37	4	71114859	71114859	Missense_Mutation	SNP	C	T	NA	HT29_LARGE_INTESTINE	ENST00000304954.3	p.R78C	NA			44:77	NA	NA	4.119e-05	0
PCDHB10	56126	37	5	140573676	140573676	Missense_Mutation	SNP	G	T	NA	HT29_LARGE_INTESTINE	ENST00000239446.4	p.R517S	NA			28:155	NA	NA	0	0
CALN1	83698	37	7	71571175	71571175	Missense_Mutation	SNP	C	T	NA	HT29_LARGE_INTESTINE	ENST00000329008.5	p.V75M	NA			9:31	NA	NA	0	0
MTBP	27085	37	8	121467723	121467723	Missense_Mutation	SNP	C	T	NA	HT29_LARGE_INTESTINE	ENST00000305949.1	p.P178L	NA			39:339	NA	NA	0	0
PASD1	139135	37	0	150780159	150780159	Silent	SNP	A	C	NA	HT29_LARGE_INTESTINE	ENST00000370357.4	p.T47T	NA			35:167	NA	NA	0	0
KIF1B	23095	37	1	10328221	10328221	Missense_Mutation	SNP	C	G	NA	HT29_LARGE_INTESTINE	ENST00000377086.1	p.A207G	NA			8:8	NA	NA	0	0
ATP8B2	57198	37	1	154321570	154321570	Silent	SNP	T	G	NA	HT29_LARGE_INTESTINE	ENST00000368489.3	p.G1216G	NA			4:10	NA	NA	0	0
CRABP2	1382	37	1	156670808	156670808	Missense_Mutation	SNP	G	C	NA	HT29_LARGE_INTESTINE	ENST00000368222.3	p.A36G	NA			6:15	NA	NA	0	0
FMO6P	388714	37	1	171107396	171107396	Missense_Mutation	SNP	G	C	NA	HT29_LARGE_INTESTINE	ENST00000236166.3	p.A16P	NA			12:36	NA	NA	0	0
RGSL1	353299	37	1	182423094	182423094	Splice_Site	SNP	G	A	NA	HT29_LARGE_INTESTINE	ENST00000294854.8	p.E5E	NA			26:68	NA	NA	0	0
C2orf78	388960	37	2	74040747	74040747	Missense_Mutation	SNP	C	A	NA	HT29_LARGE_INTESTINE	ENST00000409561.1	p.Q81K	NA			12:62	NA	NA	0	0
NMI	9111	37	2	152128240	152128240	Missense_Mutation	SNP	T	C	NA	HT29_LARGE_INTESTINE	ENST00000243346.5	p.D214G	NA			16:57	NA	NA	1.647e-05	0
NDUFS1	4719	37	2	207007524	207007524	Missense_Mutation	SNP	G	C	NA	HT29_LARGE_INTESTINE	ENST00000233190.6	p.A340G	NA			9:43	NA	NA	0	0
ZNF35	7584	37	3	44694102	44694102	Silent	SNP	A	C	NA	HT29_LARGE_INTESTINE	ENST00000396056.2	p.A82A	NA			13:98	NA	NA	0	0
MCM2	4171	37	3	127340510	127340510	Missense_Mutation	SNP	G	C	NA	HT29_LARGE_INTESTINE	ENST00000265056.7	p.R870P	NA			6:28	NA	NA	1.647e-05	0
UVSSA	57654	37	4	1377656	1377656	Missense_Mutation	SNP	A	C	NA	HT29_LARGE_INTESTINE	ENST00000389851.4	p.Y655S	NA			5:11	NA	NA	4.119e-05	0
SPATA5	166378	37	4	124235068	124235068	Missense_Mutation	SNP	C	G	NA	HT29_LARGE_INTESTINE	ENST00000274008.4	p.A844G	NA			13:28	NA	NA	0	0
TMEM184C	55751	37	4	148545961	148545961	Missense_Mutation	SNP	G	A	NA	HT29_LARGE_INTESTINE	ENST00000296582.3	p.A100T	NA			9:30	NA	NA	0	0
FGB	2244	37	4	155490682	155490682	Silent	SNP	A	T	NA	HT29_LARGE_INTESTINE	ENST00000302068.4	p.G325G	NA			8:57	NA	NA	8.237e-06	0
SDHA	6389	37	5	226128	226128	Missense_Mutation	SNP	C	T	NA	HT29_LARGE_INTESTINE	ENST00000264932.6	p.T196I	NA			14:58	NA	NA	0	0
SNCAIP	9627	37	5	121758667	121758667	Missense_Mutation	SNP	G	T	NA	HT29_LARGE_INTESTINE	ENST00000261368.8	p.V79F	NA			9:78	NA	NA	0	0
POU5F1	5460	37	6	31132942	31132942	Missense_Mutation	SNP	A	G	NA	HT29_LARGE_INTESTINE	ENST00000259915.8	p.I260T	NA			5:14		NA	0	0
ZBTB9	221504	37	6	33423007	33423007	Missense_Mutation	SNP	G	A	NA	HT29_LARGE_INTESTINE	ENST00000395064.2	p.E44K	NA			12:93	NA	NA	0	0
YIPF3	25844	37	6	43480256	43480256	Missense_Mutation	SNP	G	C	NA	HT29_LARGE_INTESTINE	ENST00000372422.2	p.L276V	NA			4:4	NA	NA	0	0
LFNG	3955	37	7	2565930	2565930	Missense_Mutation	SNP	A	C	NA	HT29_LARGE_INTESTINE	ENST00000222725.5	p.T292P	NA			7:15	NA	NA	0	0
PLXNA4	91584	37	7	131866313	131866313	Missense_Mutation	SNP	G	A	NA	HT29_LARGE_INTESTINE	ENST00000359827.3	p.H1107Y	NA			6:53	NA	NA	8.275e-06	0
KIAA1549	57670	37	7	138601553	138601553	Missense_Mutation	SNP	G	T	NA	HT29_LARGE_INTESTINE	ENST00000422774.1	p.T940N	NA			13:36		NA	0	0
PRKDC	5591	37	8	48769758	48769758	Missense_Mutation	SNP	C	A	NA	HT29_LARGE_INTESTINE	ENST00000314191.2	p.V2189L	NA			9:57		NA	0	0
SLC24A2	25769	37	9	19516344	19516344	Missense_Mutation	SNP	A	C	NA	HT29_LARGE_INTESTINE	ENST00000341998.2	p.V598G	NA			12:15	NA	NA	0	0
CDH23	64072	37	10	73337736	73337736	Nonsense_Mutation	SNP	C	A	NA	HT29_LARGE_INTESTINE	ENST00000224721.6	p.Y278*	NA			4:24	NA	NA	0	0
LIPN	643418	37	10	90530606	90530606	Missense_Mutation	SNP	T	G	NA	HT29_LARGE_INTESTINE	ENST00000404459.1	p.V226G	NA			13:62	NA	NA	1.415e-05	0
SCD	6319	37	10	102112126	102112126	Missense_Mutation	SNP	T	G	NA	HT29_LARGE_INTESTINE	ENST00000370355.2	p.V105G	NA			12:44		NA	0	0
TRIM68	55128	37	11	4623552	4623552	Missense_Mutation	SNP	G	C	NA	HT29_LARGE_INTESTINE	ENST00000300747.5	p.L205V	NA			8:7	NA	NA	0	0
KIF18A	81930	37	11	28057037	28057037	Missense_Mutation	SNP	C	A	NA	HT29_LARGE_INTESTINE	ENST00000263181.6	p.D801Y	NA			11:25	NA	NA	8.254e-06	0
CAPRIN1	4076	37	11	34118200	34118200	Missense_Mutation	SNP	G	C	NA	HT29_LARGE_INTESTINE	ENST00000341394.4	p.G627A	NA			10:29	NA	NA	8.236e-06	0
PCSK7	9159	37	11	117077835	117077835	Missense_Mutation	SNP	G	C	NA	HT29_LARGE_INTESTINE	ENST00000320934.3	p.L610V	NA			16:51		NA	0	0
OR8B12	219858	37	11	124413543	124413543	Missense_Mutation	SNP	G	C	NA	HT29_LARGE_INTESTINE	ENST00000306842.2	p.A3G	NA			12:43	NA	NA	0	0
RHNO1	83695	37	12	2997600	2997600	Missense_Mutation	SNP	G	A	NA	HT29_LARGE_INTESTINE	ENST00000489288.2	p.R231K	NA			8:31	NA	NA	2.471e-05	0
NDUFA9	4704	37	12	4796187	4796187	Silent	SNP	C	T	NA	HT29_LARGE_INTESTINE	ENST00000266544.5	p.A349A	NA			4:34	NA	NA	0	0
MCRS1	10445	37	12	49959918	49959918	Missense_Mutation	SNP	G	C	NA	HT29_LARGE_INTESTINE	ENST00000550165.1	p.Q31E	NA			8:15	NA	NA	0	0
NOS1	4842	37	12	117693810	117693810	Missense_Mutation	SNP	T	C	NA	HT29_LARGE_INTESTINE	ENST00000338101.4	p.K855R	NA			7:63	NA	NA	0	0
DHRS1	115817	37	14	24760132	24760132	Missense_Mutation	SNP	G	C	NA	HT29_LARGE_INTESTINE	ENST00000288111.7	p.A292G	NA			9:14	NA	NA	0	0
LRRC9	341883	37	14	60465851	60465851	Silent	SNP	A	G	NA	HT29_LARGE_INTESTINE	ENST00000445360.1	p.R812R	NA			28:51	NA	NA	0	0
ZSCAN29	146050	37	15	43656579	43656579	Splice_Site	SNP	A	C	NA	HT29_LARGE_INTESTINE	ENST00000396976.2	p.G408G	NA			17:29	NA	NA	3.295e-05	0
USP8	9101	37	15	50731287	50731287	Missense_Mutation	SNP	C	T	NA	HT29_LARGE_INTESTINE	ENST00000396444.3	p.S6L	NA			12:36	NA	NA	1.647e-05	0
SEMA4B	10509	37	15	90769016	90769016	Missense_Mutation	SNP	A	C	NA	HT29_LARGE_INTESTINE	ENST00000411539.2	p.S549R	NA			5:6	NA	NA	0	0
ZNF774	342132	37	15	90897905	90897905	Missense_Mutation	SNP	A	G	NA	HT29_LARGE_INTESTINE	ENST00000354377.3	p.T5A	NA			6:14	NA	NA	0	0
SRL	6345	37	16	4253245	4253245	Missense_Mutation	SNP	G	A	NA	HT29_LARGE_INTESTINE	ENST00000399609.3	p.R61W	NA			10:36	NA	NA	4.135e-05	0
NPIPA5	100288332	37	16	15457646	15457646	Missense_Mutation	SNP	G	C	NA	HT29_LARGE_INTESTINE	ENST00000360151.4	p.P308R	NA			26:43	NA	NA	0	0
KRT9	3857	37	17	39727751	39727751	Missense_Mutation	SNP	G	C	NA	HT29_LARGE_INTESTINE	ENST00000246662.4	p.A165G	NA			12:46	NA	NA	0	0
FAM187A	100528020	37	17	42982352	42982352	Nonsense_Mutation	SNP	C	A	NA	HT29_LARGE_INTESTINE	ENST00000331733.4	p.Y385*	NA			8:54	NA	NA	4.275e-05	0
KIF2B	84643	37	17	51902415	51902415	Silent	SNP	G	A	NA	HT29_LARGE_INTESTINE	ENST00000268919.4	p.*674*	NA			5:27	NA	NA	0	0
VAV1	7409	37	19	6836495	6836495	Silent	SNP	T	G	NA	HT29_LARGE_INTESTINE	ENST00000602142.1	p.P610P	NA			5:22		NA	0	0
MYO9B	4650	37	19	17265207	17265207	Missense_Mutation	SNP	T	C	NA	HT29_LARGE_INTESTINE	ENST00000594824.1	p.L394P	NA			6:15	NA	NA	0	0
IRGQ	126298	37	19	44099192	44099192	Missense_Mutation	SNP	G	C	NA	HT29_LARGE_INTESTINE	ENST00000602269.1	p.A100G	NA			6:8	NA	NA	0	0
PPP6R1	22870	37	19	55743002	55743002	Missense_Mutation	SNP	C	T	NA	HT29_LARGE_INTESTINE	ENST00000412770.2	p.E781K	NA			4:7	NA	NA	0	0
CSTF1	1477	37	20	54970689	54970689	Nonsense_Mutation	SNP	C	A	NA	HT29_LARGE_INTESTINE	ENST00000217109.4	p.Y27*	NA			8:29	NA	NA	8.236e-06	0
GGT1	2678	37	22	25023400	25023400	Splice_Site	SNP	T	G	NA	HT29_LARGE_INTESTINE	ENST00000400382.1	p.V341G	NA			7:11	NA	NA	0	0
ZXDB	158586	37	0	57620067	57620067	Missense_Mutation	SNP	G	T	NA	HT29_LARGE_INTESTINE	ENST00000374888.1	p.S529I	NA			7:22	NA	NA	0	0
MT-CO3	4514	37	0	9510	9510	Missense_Mutation	SNP	T	C	NA	HT29_LARGE_INTESTINE	ENST00000362079.2	p.Y102H	NA			14:9			0	0
MT-ND4	4538	37	0	10978	10978	Silent	SNP	A	G	NA	HT29_LARGE_INTESTINE	ENST00000361381.2	p.L73L	NA			53:0			0	0
MT-ND4	4538	37	0	11470	11470	Silent	SNP	A	G	NA	HT29_LARGE_INTESTINE	ENST00000361381.2	p.K237K	NA			43:1			0	0
MT-ND5	4540	37	0	12954	12954	Silent	SNP	T	C	NA	HT29_LARGE_INTESTINE	ENST00000361567.2	p.A206A	NA		862:3	63:0			0	0
MT-ND5	4540	37	0	13831	13831	Missense_Mutation	SNP	C	A	NA	HT29_LARGE_INTESTINE	ENST00000361567.2	p.L499I	NA		348:531	24:21			0	0
UGT1A9	54600	37	2	234581098	234581098	Missense_Mutation	SNP	T	G	NA	HT29_LARGE_INTESTINE	ENST00000354728.4	p.L173R	NA		6:7		NA	NA	0	0
GUF1	60558	37	4	44692767	44692767	Missense_Mutation	SNP	C	T	NA	HT29_LARGE_INTESTINE	ENST00000281543.5	p.P457S	NA		22:136		NA	NA	0	0
UFM1	51569	37	13	38928434	38928434	Splice_Site	SNP	G	T	NA	HT29_LARGE_INTESTINE	ENST00000239878.4		NA		10:10		NA	NA	0	0
TBC1D3	729873	37	17	36347075	36347075	Missense_Mutation	SNP	C	T	NA	HT29_LARGE_INTESTINE	ENST00000354664.4	p.V3M	NA		116:62		NA	NA	0	0
PJA1	64219	37	0	68382653	68382653	Silent	SNP	A	C	NA	HT29_LARGE_INTESTINE	ENST00000361478.1	p.T143T	NA		9:59		NA	NA	0	0
COL6A6	131873	37	3	130383882	130383883	Frame_Shift_Ins	INS	-	C	NA	HT29_LARGE_INTESTINE	ENST00000358511.6	p.I2180fs	NA	7:41		38:149	NA	NA	0	0
TTC14	151613	37	3	180327421	180327428	Frame_Shift_Del	DEL	AAAGAAGA	-	NA	HT29_LARGE_INTESTINE	ENST00000296015.4	p.KKK469fs	NA	3:18	23:71	8:53	NA	NA	0	0
LMLN	89782	37	3	197687129	197687130	Frame_Shift_Ins	INS	-	G	NA	HT29_LARGE_INTESTINE	ENST00000330198.4	p.W13fs	NA	31:10		8:10	NA	NA	0.0002804	0
BMP3	651	37	4	81974549	81974550	Frame_Shift_Ins	INS	-	T	NA	HT29_LARGE_INTESTINE	ENST00000282701.2	p.G427fs	NA	9:30		35:115	NA	NA	0	0
FAM175A	84142	37	4	84401373	84401374	Frame_Shift_Ins	INS	-	C	NA	HT29_LARGE_INTESTINE	ENST00000515303.1	p.F59fs	NA	15:16			NA	NA	0	0
TRIO	7204	37	5	14399231	14399231	Frame_Shift_Del	DEL	T	-	NA	HT29_LARGE_INTESTINE	ENST00000509967.2	p.F1507fs	NA	18:25				NA	5.767e-05	0
KIAA1244	57221	37	6	138655607	138655609	In_Frame_Del	DEL	AGG	-	NA	HT29_LARGE_INTESTINE	ENST00000251691.4	p.E1876del	NA	11:17	23:21	24:21	NA	NA	0.0009226	0
AL360004.1	0	37	9	132904362	132904363	Frame_Shift_Ins	INS	-	T	NA	HT29_LARGE_INTESTINE	ENST00000358748.1	p.R7fs	NA	11:20			NA	NA	0	0
OR8I2	120586	37	11	55861307	55861307	Frame_Shift_Del	DEL	A	-	NA	HT29_LARGE_INTESTINE	ENST00000302124.2	p.H175fs	NA	10:11		114:76	NA	NA	0.065	0
RBM23	0	37	14	23371265	23371266	In_Frame_Ins	INS	-	GCA	NA	HT29_LARGE_INTESTINE	ENST00000359890.3	p.390_390A>AA	NA	13:18	57:83		NA	NA	0	0
FANCM	57697	37	14	45645955	45645955	Frame_Shift_Del	DEL	A	-	NA	HT29_LARGE_INTESTINE	ENST00000542564.2	p.Q1307fs	NA	15:10		37:35	298:391	NA	0.0003213	0
HSP90AA1	3320	37	14	102551195	102551197	In_Frame_Del	DEL	TTC	-	NA	HT29_LARGE_INTESTINE	ENST00000334701.7	p.E390del	NA	11:14	107:178	11:20	556:775	NA	0.0006848	0
WDR76	79968	37	15	44149341	44149341	Frame_Shift_Del	DEL	T	-	NA	HT29_LARGE_INTESTINE	ENST00000381246.2	p.Y399fs	NA	13:44		15:72	NA	NA	0	0
MYO1E	4643	37	15	59450487	59450488	Splice_Site	INS	-	G	NA	HT29_LARGE_INTESTINE	ENST00000288235.4	p.P959fs	NA	43:18			NA	NA	0	0
ARID3B	10620	37	15	74836289	74836290	In_Frame_Ins	INS	-	CAG	NA	HT29_LARGE_INTESTINE	ENST00000346246.5	p.5_5Q>QQ	NA	10:24			NA	NA	0	0
CAPN15	6650	37	16	597209	597214	In_Frame_Del	DEL	AGGACA	-	NA	HT29_LARGE_INTESTINE	ENST00000219611.2	p.DK125del	NA	18:31	62:49	4:2	NA	NA	0.0003083	0
JPH3	57338	37	16	87678033	87678034	In_Frame_Ins	INS	-	GTGGCCGGCAGCCCGGCC	NA	HT29_LARGE_INTESTINE	ENST00000284262.2	p.185_185V>VAGSPAV	NA	17:33			NA	NA	0.0001576	0
TOB1	10140	37	17	48940635	48940636	Frame_Shift_Ins	INS	-	T	NA	HT29_LARGE_INTESTINE	ENST00000268957.3	p.Q248fs	NA	14:39	41:140	4:5	NA	NA	0	0
CBR1	873	37	21	37444572	37444574	In_Frame_Del	DEL	CTT	-	NA	HT29_LARGE_INTESTINE	ENST00000399191.3	p.F168del	NA	13:17			NA	NA	0.0001242	0
GGT7	2686	37	20	33440071	33440071	Frame_Shift_Del	DEL	G	-	NA	HT29_LARGE_INTESTINE	ENST00000336431.5	p.L492fs	NA			18:56	NA	NA	0	0
ARPC1A	10552	37	7	98941975	98941976	Frame_Shift_Del	DEL	TA	-	NA	HT29_LARGE_INTESTINE	ENST00000262942.5	p.Y77fs	NA			14:82	NA	NA	0	0
CWH43	80157	37	4	49063893	49063893	Frame_Shift_Del	DEL	A	-	NA	HT29_LARGE_INTESTINE	ENST00000226432.4	p.K696fs	NA			16:51	NA	NA	0.005436	0
EPPK1	83481	37	8	144940723	144940725	In_Frame_Del	DEL	GGC	-	NA	HT29_LARGE_INTESTINE	ENST00000525985.1	p.A2233del	NA			17:24	NA	NA	0.001114	0
ARMC4	55130	37	10	28233229	28233230	Frame_Shift_Ins	INS	-	G	NA	HT29_LARGE_INTESTINE	ENST00000305242.5	p.A555fs	NA			7:46	NA	NA	0	0
TTC17	55761	37	11	43471750	43471751	Frame_Shift_Ins	INS	-	G	NA	HT29_LARGE_INTESTINE	ENST00000039989.4	p.R969fs	NA			28:72	NA	NA	0	0
DCXR	51181	37	17	79994115	79994115	Frame_Shift_Del	DEL	G	-	NA	HT29_LARGE_INTESTINE	ENST00000306869.2	p.H195fs	NA		75:179	11:32	NA	NA	0.0007744	0
XAB2	56949	37	19	7684669	7684674	In_Frame_Del	DEL	CCTCGC	-	NA	HT29_LARGE_INTESTINE	ENST00000358368.4	p.GE822del	NA		30:40	12:62	NA	NA	0.000313	0
FRG1B	284802	37	20	29623249	29623251	In_Frame_Del	DEL	AAG	-	NA	HT29_LARGE_INTESTINE	ENST00000278882.3	p.K22del	NA			49:434	NA	NA	0.492	0
TMEM57	55219	37	1	25784949	25784950	Frame_Shift_Ins	INS	-	A	NA	HT29_LARGE_INTESTINE	ENST00000374343.4	p.K241fs	NA		12:75		NA	NA	0	0
IRF2BP2	359948	37	1	234744945	234744946	In_Frame_Ins	INS	-	GCT	NA	HT29_LARGE_INTESTINE	ENST00000366609.3	p.98_99insQ	NA		8:17		NA	NA	0.012	0
NCK1	4690	37	3	136664926	136664927	Frame_Shift_Ins	INS	-	A	NA	HT29_LARGE_INTESTINE	ENST00000481752.1	p.PK243fs	NA		12:71		NA	NA	0	0
SENP5	205564	37	3	196630421	196630422	Frame_Shift_Ins	INS	-	T	NA	HT29_LARGE_INTESTINE	ENST00000323460.5	p.F609fs	NA		8:39		NA	NA	0	0
LRP5	4041	37	11	68080214	68080215	In_Frame_Ins	INS	-	GCT	NA	HT29_LARGE_INTESTINE	ENST00000294304.7	p.20_21insL	NA		13:8		NA	NA	0	0
G2E3	55632	37	14	31071221	31071222	Frame_Shift_Ins	INS	-	A	NA	HT29_LARGE_INTESTINE	ENST00000206595.6	p.K299fs	NA		7:28		NA	NA	0	0
OFD1	8481	37	0	13764945	13764946	Frame_Shift_Ins	INS	-	A	NA	HT29_LARGE_INTESTINE	ENST00000340096.6	p.AK234fs	NA		16:28		NA	NA	0	0
FMN2	56776	37	1	240371023	240371055	In_Frame_Del	DEL	CCCGGAGCAGGAATACCTCCTCCACCCCCTCTA	-	NA	HT29_LARGE_INTESTINE	ENST00000319653.9	p.PGAGIPPPPPL1092del	NA				24:29	NA	0.0001851	0
