# Supplementary material for: circ_0038718 promotes colon cancer cell malignant progression via the miR-195-5p/Axin2 signaling axis and also effect Wnt/β-catenin signal pathway
Source: BMC Genomics. 2021 Oct 27;22:768. doi: 10.1186/s12864-021-07880-z (PMC8555003; doi:10.1186/s12864-021-07880-z)
Supplement: Supplementary file 5 — Additional file 5: Table S2. Mutation landscape of colon cancer cell SW480. [file 12864_2021_7880_MOESM5_ESM.xlsx]

## Sheet: Sheet1
Hugo Symbol	Entrez Gene Id	Ncbi Build	Chr	Start Position	End Position	Variant Classification	Variant Type	Reference Allele	Tumor Seq Allele	dbSNP ID	Tumor Sample Barcode	Annotation Transcript	Protein Change	CCLE WES alt:ref	CCLE WGS alt:ref	CCLE RNAseq alt:ref	Sanger WES alt:ref	CCLE HC1650 alt:ref	CCLE Raindance alt:ref	ExAC Allelic Fraction	TCGA Hotspot Count
KRAS	3845	37	12	25398284	25398284	Missense_Mutation	SNP	C	A	NA	SW480_LARGE_INTESTINE	ENST00000256078.4	p.G12V	NA	89:1	182:0	NA	200:0		0	702
TP53	7157	37	17	7577120	7577120	Missense_Mutation	SNP	C	T	NA	SW480_LARGE_INTESTINE	ENST00000269305.4	p.R273H	NA	58:0	315:2	NA	13:0	448:1	2.471e-05	181
RIMS2	9699	37	8	104898096	104898096	Silent	SNP	T	G	NA	SW480_LARGE_INTESTINE	ENST00000436393.2	p.S201S	NA	15:23	3:3	NA	50:41	NA	0	19
APC	324	37	5	112175303	112175303	Nonsense_Mutation	SNP	C	T	NA	SW480_LARGE_INTESTINE	ENST00000457016.1	p.Q1338*	NA	51:0	21:0	NA	99:0		0	16
UNC13C	440279	37	15	54306737	54306737	Missense_Mutation	SNP	T	G	NA	SW480_LARGE_INTESTINE	ENST00000260323.11	p.L546R	NA	31:0		NA	85:1	NA	8.279e-06	5
NEB	4703	37	2	152432838	152432838	Missense_Mutation	SNP	G	A	NA	SW480_LARGE_INTESTINE	ENST00000172853.10	p.R3878C	NA	5:6		NA	NA	NA	3.31e-05	4
NCAM1	4684	37	11	113105855	113105855	Silent	SNP	C	T	NA	SW480_LARGE_INTESTINE	ENST00000533760.1	p.S470S	NA	42:0	10:0	NA	2:0	NA	0.0001075	4
USH2A	7399	37	1	216040469	216040469	Missense_Mutation	SNP	C	T	NA	SW480_LARGE_INTESTINE	ENST00000307340.3	p.G2909S	NA	11:12		NA	NA	NA	8.237e-06	3
OR2AK2	391191	37	1	248129496	248129496	Missense_Mutation	SNP	C	T	NA	SW480_LARGE_INTESTINE	ENST00000366480.3	p.A288V	NA	17:24		NA	NA	NA	1.647e-05	3
GIMAP4	55303	37	7	150269429	150269429	Missense_Mutation	SNP	G	A	NA	SW480_LARGE_INTESTINE	ENST00000255945.2	p.D91N	NA	17:28		NA	NA	NA	8.237e-06	3
CYP11B1	1584	37	8	143960555	143960555	Silent	SNP	G	A	NA	SW480_LARGE_INTESTINE	ENST00000292427.4	p.D96D	NA	23:12		NA	NA	NA	0.0001812	3
ACTN1	87	37	14	69376040	69376040	Missense_Mutation	SNP	G	A	NA	SW480_LARGE_INTESTINE	ENST00000193403.6	p.R197W	NA	15:56	189:713	NA	NA	NA	0	3
CHD6	84181	37	20	40033340	40033340	Missense_Mutation	SNP	C	T	NA	SW480_LARGE_INTESTINE	ENST00000373233.3	p.G2681S	NA	23:57	16:43	NA	NA	NA	8.239e-06	3
HES4	57801	37	1	934497	934497	Missense_Mutation	SNP	G	T	NA	SW480_LARGE_INTESTINE	ENST00000304952.6	p.A203D	NA	25:11		NA	NA	NA	0	0
ISG15	9636	37	1	949478	949478	Missense_Mutation	SNP	G	A	NA	SW480_LARGE_INTESTINE	ENST00000379389.4	p.A40T	NA	43:19	309:524	NA	13:2	NA	1.648e-05	0
CEP104	9731	37	1	3750532	3750532	Missense_Mutation	SNP	C	T	NA	SW480_LARGE_INTESTINE	ENST00000378230.3	p.S518N	NA	25:31	20:25	NA	NA	NA	0	0
WI2-3308P17.2	0	37	1	13052978	13052978	Silent	SNP	G	A	NA	SW480_LARGE_INTESTINE	ENST00000436041.1	p.A7A	NA	4:2		NA	NA	NA	0	0
ECE1	1889	37	1	21548274	21548274	Missense_Mutation	SNP	G	A	NA	SW480_LARGE_INTESTINE	ENST00000374893.6	p.T701I	NA	23:20	151:148	NA	NA	NA	0	0
EPHA8	2046	37	1	22927870	22927870	Missense_Mutation	SNP	G	T	NA	SW480_LARGE_INTESTINE	ENST00000166244.3	p.G936V	NA	24:24		NA	3:3	NA	0	0
C1QA	712	37	1	22965894	22965894	Silent	SNP	T	G	NA	SW480_LARGE_INTESTINE	ENST00000374642.3	p.S244S	NA	25:15		NA	NA	NA	0	0
SRRM1	10250	37	1	24969823	24969823	Silent	SNP	C	T	NA	SW480_LARGE_INTESTINE	ENST00000323848.9	p.D2D	NA	26:16	63:62	NA	NA	NA	1.652e-05	0
LDLRAP1	26119	37	1	25889627	25889627	Missense_Mutation	SNP	C	T	NA	SW480_LARGE_INTESTINE	ENST00000374338.4	p.T200I	NA	5:7	23:32	NA	NA	NA	3.295e-05	0
SLC9A1	6548	37	1	27440424	27440424	Missense_Mutation	SNP	C	T	NA	SW480_LARGE_INTESTINE	ENST00000263980.3	p.A236T	NA	20:18		NA	NA	NA	8.236e-06	0
SLC9A1	6548	37	1	27440431	27440431	Silent	SNP	G	A	NA	SW480_LARGE_INTESTINE	ENST00000263980.3	p.I233I	NA	22:18		NA	NA	NA	8.236e-06	0
SESN2	83667	37	1	28600631	28600631	Silent	SNP	C	A	NA	SW480_LARGE_INTESTINE	ENST00000253063.3	p.R328R	NA	29:20	6:8	NA	NA	NA	0	0
TMEM234	56063	37	1	32682939	32682939	Silent	SNP	A	G	NA	SW480_LARGE_INTESTINE	ENST00000344461.3	p.A83A	NA	18:18	46:48	NA	NA	NA	4.118e-05	0
C1orf94	84970	37	1	34662936	34662936	Missense_Mutation	SNP	T	G	NA	SW480_LARGE_INTESTINE	ENST00000488417.1	p.L144R	NA	15:25		NA	NA	NA	0	0
PPIE	10450	37	1	40204590	40204590	Silent	SNP	C	T	NA	SW480_LARGE_INTESTINE	ENST00000324379.5	p.R6R	NA	14:22	248:240	NA	NA	NA	0	0
COL9A2	1298	37	1	40767537	40767537	Missense_Mutation	SNP	G	A	NA	SW480_LARGE_INTESTINE	ENST00000372748.3	p.P606L	NA	17:25		NA	NA	NA	0	0
KCNQ4	9132	37	1	41289853	41289853	Silent	SNP	C	T	NA	SW480_LARGE_INTESTINE	ENST00000347132.5	p.P405P	NA	11:17		NA	NA	NA	2.537e-05	0
RNF220	55182	37	1	45115374	45115374	Missense_Mutation	SNP	A	T	NA	SW480_LARGE_INTESTINE	ENST00000355387.2	p.K496M	NA	19:28	166:265	NA	NA	NA	0	0
EPS15	2060	37	1	51929409	51929409	Missense_Mutation	SNP	A	C	NA	SW480_LARGE_INTESTINE	ENST00000371733.3	p.L146R	NA	4:6	26:32	NA	35:40	NA	0	0
NRD1	4898	37	1	52303271	52303271	Missense_Mutation	SNP	G	T	NA	SW480_LARGE_INTESTINE	ENST00000354831.7	p.L218M	NA	20:23		NA	NA	NA	0	0
ZCCHC11	23318	37	1	52947116	52947116	Silent	SNP	G	A	NA	SW480_LARGE_INTESTINE	ENST00000371544.3	p.A609A	NA	15:18	16:22	NA	NA	NA	0	0
OMA1	115209	37	1	58939552	58939552	Missense_Mutation	SNP	C	T	NA	SW480_LARGE_INTESTINE	ENST00000358603.2	p.R485Q	NA	12:22		NA	NA	NA	0	0
DEPDC1	55635	37	1	68942635	68942635	Missense_Mutation	SNP	T	C	NA	SW480_LARGE_INTESTINE	ENST00000456315.2	p.K806E	NA	13:14	115:146	NA	NA	NA	0	0
CLCA1	1179	37	1	86952266	86952266	Missense_Mutation	SNP	G	A	NA	SW480_LARGE_INTESTINE	ENST00000234701.3	p.V338I	NA	23:14		NA	NA	NA	0	0
GBP3	2635	37	1	89473426	89473426	Missense_Mutation	SNP	G	A	NA	SW480_LARGE_INTESTINE	ENST00000370481.4	p.S590L	NA	13:7	29:44	NA	NA	NA	0	0
ABCA4	24	37	1	94520774	94520774	Missense_Mutation	SNP	C	G	NA	SW480_LARGE_INTESTINE	ENST00000370225.3	p.S827T	NA	15:16		NA	NA	NA	8.236e-06	0
RNPC3	55599	37	1	104086056	104086056	Silent	SNP	G	A	NA	SW480_LARGE_INTESTINE	ENST00000533099.1	p.E344E	NA	10:5	9:15	NA	NA	NA	0	0
MAB21L3	126868	37	1	116675852	116675852	Missense_Mutation	SNP	G	C	NA	SW480_LARGE_INTESTINE	ENST00000369500.3	p.V319L	NA	10:28		NA	NA	NA	0	0
ATP1A1	476	37	1	116933005	116933005	Silent	SNP	T	C	NA	SW480_LARGE_INTESTINE	ENST00000295598.5	p.H398H	NA	8:15		NA	NA	NA	8.236e-06	0
SPAG17	200162	37	1	118554944	118554944	Missense_Mutation	SNP	T	C	NA	SW480_LARGE_INTESTINE	ENST00000336338.5	p.T1447A	NA	10:13		NA	NA	NA	0	0
ECM1	1893	37	1	150483393	150483393	Missense_Mutation	SNP	G	A	NA	SW480_LARGE_INTESTINE	ENST00000369047.4	p.E143K	NA	18:15	5:8	NA	8:10	NA	0	0
KPRP	448834	37	1	152732115	152732115	Silent	SNP	C	T	NA	SW480_LARGE_INTESTINE	ENST00000606109.1	p.C17C	NA	18:22		NA	NA	NA	4.118e-05	0
SHC1	6464	37	1	154938109	154938109	Silent	SNP	C	T	NA	SW480_LARGE_INTESTINE	ENST00000368445.5	p.R511R	NA	18:23	113:111	NA	3:4	NA	0	0
THBS3	7059	37	1	155169840	155169840	Silent	SNP	C	T	NA	SW480_LARGE_INTESTINE	ENST00000368378.3	p.E591E	NA	20:19		NA	35:37	NA	8.238e-06	0
PAQR6	79957	37	1	156215423	156215423	Missense_Mutation	SNP	T	A	NA	SW480_LARGE_INTESTINE	ENST00000292291.5	p.M139L	NA	16:25		NA	NA	NA	0	0
FCRL3	115352	37	1	157666108	157666108	Missense_Mutation	SNP	A	C	NA	SW480_LARGE_INTESTINE	ENST00000368184.3	p.V285G	NA	32:16		NA	NA	NA	0	0
FCRL3	115352	37	1	157666940	157666940	Missense_Mutation	SNP	T	C	NA	SW480_LARGE_INTESTINE	ENST00000368184.3	p.I278M	NA	22:17		NA	NA	NA	8.307e-06	0
OR6Y1	391112	37	1	158517803	158517803	Silent	SNP	G	A	NA	SW480_LARGE_INTESTINE	ENST00000302617.3	p.L31L	NA	21:11		NA	NA	NA	0	0
IFI16	3428	37	1	159002429	159002429	Missense_Mutation	SNP	T	G	NA	SW480_LARGE_INTESTINE	ENST00000295809.7	p.L426R	NA	9:13		NA	NA	NA	0	0
DUSP12	11266	37	1	161719659	161719659	Missense_Mutation	SNP	G	C	NA	SW480_LARGE_INTESTINE	ENST00000367943.4	p.C23S	NA	18:12	138:196	NA	NA	NA	1.649e-05	0
CEP350	9857	37	1	180062478	180062478	Missense_Mutation	SNP	G	C	NA	SW480_LARGE_INTESTINE	ENST00000367607.3	p.R2413T	NA	15:14	21:24	NA	NA	NA	0	0
PRG4	10216	37	1	186276249	186276249	Silent	SNP	G	A	NA	SW480_LARGE_INTESTINE	ENST00000445192.2	p.E466E	NA	7:2		NA	NA	NA	0	0
PRG4	10216	37	1	186276250	186276250	Missense_Mutation	SNP	C	T	NA	SW480_LARGE_INTESTINE	ENST00000445192.2	p.P467S	NA	7:2		NA	NA	NA	0	0
DSTYK	25778	37	1	205117412	205117412	Silent	SNP	G	A	NA	SW480_LARGE_INTESTINE	ENST00000367162.3	p.I841I	NA	26:16	7:12	NA	34:30	NA	0	0
TMCC2	9911	37	1	205241237	205241237	Silent	SNP	G	A	NA	SW480_LARGE_INTESTINE	ENST00000358024.3	p.V705V	NA	22:32	12:7	NA	NA	NA	0	0
CR2	1380	37	1	207643397	207643397	Missense_Mutation	SNP	G	T	NA	SW480_LARGE_INTESTINE	ENST00000367058.3	p.R392L	NA	14:22		NA	NA	NA	8.237e-06	0
RPS6KC1	26750	37	1	213445938	213445938	Silent	SNP	A	C	NA	SW480_LARGE_INTESTINE	ENST00000366960.3	p.P1054P	NA	17:14	25:26	NA	53:32	NA	0	0
USH2A	7399	37	1	216251626	216251626	Missense_Mutation	SNP	G	T	NA	SW480_LARGE_INTESTINE	ENST00000307340.3	p.L1793I	NA	18:15		NA	NA	NA	0	0
USH2A	7399	37	1	216595300	216595300	Missense_Mutation	SNP	A	T	NA	SW480_LARGE_INTESTINE	ENST00000307340.3	p.F127I	NA	15:17		NA	NA	NA	0	0
CDC42BPA	8476	37	1	227261654	227261654	Silent	SNP	C	T	NA	SW480_LARGE_INTESTINE	ENST00000366769.3	p.L882L	NA	10:9	37:34	NA	37:28	NA	0	0
OBSCN	84033	37	1	228401159	228401159	Missense_Mutation	SNP	A	G	NA	SW480_LARGE_INTESTINE	ENST00000422127.1	p.K336E	NA	17:13	2:3	NA		NA	0	0
SPRTN	83932	37	1	231488954	231488954	Silent	SNP	C	G	NA	SW480_LARGE_INTESTINE	ENST00000295050.7	p.T439T	NA	18:17		NA	NA	NA	8.236e-06	0
MLK4	0	37	1	233497978	233497978	Missense_Mutation	SNP	G	T	NA	SW480_LARGE_INTESTINE	ENST00000366624.3	p.K497N	NA	16:23	15:8	NA	28:25	NA	0	0
SLC35F3	148641	37	1	234041456	234041456	Missense_Mutation	SNP	C	T	NA	SW480_LARGE_INTESTINE	ENST00000366618.3	p.R79C	NA	21:20		NA	NA	NA	8.236e-06	0
FMN2	56776	37	1	240601441	240601441	Missense_Mutation	SNP	T	A	NA	SW480_LARGE_INTESTINE	ENST00000319653.9	p.I1664N	NA	16:14		NA	38:38	NA	0	0
OR2L3	391192	37	1	248224396	248224396	Missense_Mutation	SNP	G	T	NA	SW480_LARGE_INTESTINE	ENST00000359959.3	p.R138I	NA	30:11		NA	NA	NA	0	0
OR2T11	127077	37	1	248789829	248789829	Missense_Mutation	SNP	C	T	NA	SW480_LARGE_INTESTINE	ENST00000330803.2	p.V201I	NA	16:0		NA	NA	NA	0	0
DDX1	1653	37	2	15767263	15767263	Silent	SNP	A	G	NA	SW480_LARGE_INTESTINE	ENST00000381341.2	p.R560R	NA	12:24	284:631	NA	17:36	NA	0	0
GEN1	348654	37	2	17962266	17962266	Missense_Mutation	SNP	G	C	NA	SW480_LARGE_INTESTINE	ENST00000381254.2	p.S596T	NA	16:27	26:32	NA	NA	NA	0	0
NT5C1B	93034	37	2	18768827	18768827	Missense_Mutation	SNP	C	A	NA	SW480_LARGE_INTESTINE	ENST00000359846.2	p.S21I	NA	4:15		NA	NA	NA	0	0
ITSN2	50618	37	2	24435532	24435532	Missense_Mutation	SNP	A	T	NA	SW480_LARGE_INTESTINE	ENST00000355123.4	p.L1359Q	NA	29:40	12:21	NA	NA	NA	0	0
TTC27	55622	37	2	32927967	32927967	Missense_Mutation	SNP	C	T	NA	SW480_LARGE_INTESTINE	ENST00000317907.4	p.R405W	NA	22:24		NA	NA	NA	8.236e-06	0
TTC27	55622	37	2	33036146	33036146	Missense_Mutation	SNP	A	G	NA	SW480_LARGE_INTESTINE	ENST00000317907.4	p.D685G	NA	19:47	64:128	NA	NA	NA	0	0
PSME4	23198	37	2	54152718	54152718	Silent	SNP	C	T	NA	SW480_LARGE_INTESTINE	ENST00000404125.1	p.T589T	NA	19:34		NA	NA	NA	8.237e-06	0
SPTBN1	6711	37	2	54856470	54856470	Silent	SNP	G	A	NA	SW480_LARGE_INTESTINE	ENST00000356805.4	p.S733S	NA	12:41	50:116	NA	NA	NA	2.471e-05	0
C2orf74	339804	37	2	61389712	61389712	Silent	SNP	C	T	NA	SW480_LARGE_INTESTINE	ENST00000432605.1	p.I28I	NA	12:30		NA	NA	NA	0	0
PROKR1	10887	37	2	68882055	68882055	Nonsense_Mutation	SNP	C	T	NA	SW480_LARGE_INTESTINE	ENST00000303786.3	p.Q177*	NA	7:41		NA	NA	NA	0	0
PAIP2B	400961	37	2	71429693	71429693	Silent	SNP	T	G	NA	SW480_LARGE_INTESTINE	ENST00000244221.8	p.T9T	NA	18:33	48:103	NA	NA	NA	0	0
SMYD5	10322	37	2	73445992	73445992	Missense_Mutation	SNP	A	G	NA	SW480_LARGE_INTESTINE	ENST00000389501.4	p.K34E	NA	20:49	19:51	NA	NA	NA	1.654e-05	0
RNF103	7844	37	2	86832223	86832223	Silent	SNP	A	G	NA	SW480_LARGE_INTESTINE	ENST00000237455.4	p.N267N	NA	17:30		NA	NA	NA	8.237e-06	0
TEKT4	150483	37	2	95537789	95537789	Silent	SNP	C	T	NA	SW480_LARGE_INTESTINE	ENST00000295201.4	p.L155L	NA	18:44		NA	NA	NA	0	0
VWA3B	200403	37	2	98797515	98797515	Missense_Mutation	SNP	C	T	NA	SW480_LARGE_INTESTINE	ENST00000477737.1	p.P384L	NA	18:28		NA	NA	NA	0	0
MGAT4A	11320	37	2	99256455	99256455	Missense_Mutation	SNP	A	G	NA	SW480_LARGE_INTESTINE	ENST00000264968.3	p.Y380H	NA	11:9	6:3	NA	NA	NA	0	0
MFSD9	84804	37	2	103353269	103353269	Start_Codon_SNP	SNP	T	G	NA	SW480_LARGE_INTESTINE	ENST00000258436.5	p.M1L	NA	19:37	27:49	NA	NA	NA	0	0
DDX18	8886	37	2	118586528	118586528	Missense_Mutation	SNP	C	G	NA	SW480_LARGE_INTESTINE	ENST00000263239.2	p.P547A	NA	33:13	468:259	NA	NA	NA	0	0
CCDC93	54520	37	2	118715977	118715977	Missense_Mutation	SNP	G	C	NA	SW480_LARGE_INTESTINE	ENST00000376300.2	p.N323K	NA	14:35	30:55	NA	NA	NA	0	0
WDR33	55339	37	2	128463981	128463981	Missense_Mutation	SNP	A	C	NA	SW480_LARGE_INTESTINE	ENST00000322313.4	p.S1309R	NA	28:38	24:80	NA	NA	NA	0	0
TUBA3E	112714	37	2	130951870	130951870	Missense_Mutation	SNP	A	G	NA	SW480_LARGE_INTESTINE	ENST00000312988.7	p.V182A	NA	37:17		NA	NA	NA	3.297e-05	0
LRP1B	53353	37	2	141253190	141253190	Missense_Mutation	SNP	C	A	NA	SW480_LARGE_INTESTINE	ENST00000389484.3	p.C2993F	NA	19:29		NA	35:85	NA	0	0
ZEB2	9839	37	2	145156957	145156957	Missense_Mutation	SNP	A	T	NA	SW480_LARGE_INTESTINE	ENST00000558170.2	p.H599Q	NA	16:36		NA	NA	NA	0	0
NEB	4703	37	2	152385758	152385758	Missense_Mutation	SNP	T	C	NA	SW480_LARGE_INTESTINE	ENST00000172853.10	p.K5533R	NA	36:17		NA	NA	NA	0	0
PRPF40A	55660	37	2	153532940	153532940	Missense_Mutation	SNP	G	C	NA	SW480_LARGE_INTESTINE	ENST00000410080.1	p.S337C	NA	11:37	91:340	NA	NA	NA	0	0
NR4A2	4929	37	2	157186313	157186313	Missense_Mutation	SNP	G	A	NA	SW480_LARGE_INTESTINE	ENST00000339562.4	p.T129M	NA	24:39		NA	NA	NA	0	0
LY75	4065	37	2	160755300	160755300	Missense_Mutation	SNP	C	T	NA	SW480_LARGE_INTESTINE	ENST00000263636.4	p.R122Q	NA	18:37		NA	NA	NA	4.118e-05	0
TBR1	10716	37	2	162273091	162273091	Missense_Mutation	SNP	G	A	NA	SW480_LARGE_INTESTINE	ENST00000389554.3	p.R57K	NA	20:37		NA	NA	NA	0	0
KCNH7	90134	37	2	163374286	163374286	Silent	SNP	G	A	NA	SW480_LARGE_INTESTINE	ENST00000332142.5	p.F282F	NA	12:23		NA	NA	NA	4.119e-05	0
LRP2	4036	37	2	170063619	170063619	Missense_Mutation	SNP	A	T	NA	SW480_LARGE_INTESTINE	ENST00000263816.3	p.L2204H	NA	21:26		NA	50:127	NA	0	0
KLHL41	10324	37	2	170366742	170366742	Missense_Mutation	SNP	A	G	NA	SW480_LARGE_INTESTINE	ENST00000284669.1	p.I152V	NA	23:35		NA	NA	NA	0	0
SP3	6670	37	2	174828539	174828539	Missense_Mutation	SNP	C	G	NA	SW480_LARGE_INTESTINE	ENST00000310015.6	p.D77H	NA	8:4	42:14	NA	NA	NA	0	0
TTN	7273	37	2	179571615	179571615	Missense_Mutation	SNP	T	G	NA	SW480_LARGE_INTESTINE	ENST00000591111.1	p.E9386A	NA	10:27		NA	28:67	NA	0	0
TTN	7273	37	2	179592446	179592446	Missense_Mutation	SNP	C	T	NA	SW480_LARGE_INTESTINE	ENST00000591111.1	p.C6303Y	NA	13:26		NA	42:67	NA	0	0
FSIP2	401024	37	2	186660941	186660941	Silent	SNP	C	T	NA	SW480_LARGE_INTESTINE	ENST00000424728.1	p.N3026N	NA	17:38		NA	NA	NA	0	0
COL3A1	1281	37	2	189876393	189876393	Nonsense_Mutation	SNP	C	T	NA	SW480_LARGE_INTESTINE	ENST00000304636.3	p.R1432*	NA	15:23		NA	13:34	NA	0	0
MYO1B	4430	37	2	192278789	192278789	Silent	SNP	C	T	NA	SW480_LARGE_INTESTINE	ENST00000392318.3	p.F963F	NA	13:25	57:119	NA	NA	NA	0	0
STK17B	9262	37	2	197002262	197002262	Missense_Mutation	SNP	A	T	NA	SW480_LARGE_INTESTINE	ENST00000263955.4	p.I343N	NA	28:23	18:14	NA	96:54	NA	4.942e-05	0
STRADB	55437	37	2	202319467	202319467	Splice_Site	SNP	A	T	NA	SW480_LARGE_INTESTINE	ENST00000194530.3		NA	13:38		NA	15:19	NA	0	0
STRADB	55437	37	2	202319468	202319468	Splice_Site	SNP	G	T	NA	SW480_LARGE_INTESTINE	ENST00000194530.3		NA	13:37		NA	16:20	NA	0	0
RAPH1	65059	37	2	204305506	204305506	Missense_Mutation	SNP	G	A	NA	SW480_LARGE_INTESTINE	ENST00000319170.5	p.P803S	NA	8:21	10:8	NA	NA	NA	0	0
FZD5	7855	37	2	208632232	208632232	Missense_Mutation	SNP	T	C	NA	SW480_LARGE_INTESTINE	ENST00000295417.3	p.Y411C	NA	33:18		NA	NA	NA	8.239e-06	0
PIKFYVE	200576	37	2	209200620	209200620	Nonsense_Mutation	SNP	A	T	NA	SW480_LARGE_INTESTINE	ENST00000264380.4	p.K1454*	NA	8:13		NA	16:38	NA	0	0
KANSL1L	151050	37	2	211018537	211018537	Missense_Mutation	SNP	T	C	NA	SW480_LARGE_INTESTINE	ENST00000281772.9	p.Y257C	NA	41:18	20:9	NA	NA	NA	0	0
MARCH4	57574	37	2	217124390	217124390	Missense_Mutation	SNP	T	C	NA	SW480_LARGE_INTESTINE	ENST00000273067.4	p.H293R	NA	25:52	28:74	NA	NA	NA	0	0
STK36	27148	37	2	219559249	219559249	Splice_Site	SNP	G	A	NA	SW480_LARGE_INTESTINE	ENST00000295709.3	p.S801N	NA	21:37		NA	16:43	NA	8.236e-06	0
CCDC108	255101	37	2	219894382	219894382	Missense_Mutation	SNP	C	T	NA	SW480_LARGE_INTESTINE	ENST00000341552.5	p.V465M	NA	24:36		NA	NA	NA	0	0
ABCB6	10058	37	2	220083096	220083096	Silent	SNP	C	T	NA	SW480_LARGE_INTESTINE	ENST00000265316.3	p.G100G	NA	16:34	6:22	NA	NA	NA	0	0
DNPEP	23549	37	2	220246124	220246124	Missense_Mutation	SNP	T	C	NA	SW480_LARGE_INTESTINE	ENST00000273075.4	p.Y391C	NA	20:41		NA	NA	NA	8.266e-06	0
SPEG	10290	37	2	220346385	220346385	Nonsense_Mutation	SNP	G	T	NA	SW480_LARGE_INTESTINE	ENST00000312358.7	p.E1850*	NA	23:44		NA	12:31	NA	0	0
NYAP2	57624	37	2	226447338	226447338	Missense_Mutation	SNP	G	T	NA	SW480_LARGE_INTESTINE	ENST00000272907.6	p.G402V	NA	13:12		NA	NA	NA	0	0
DAW1	164781	37	2	228754661	228754661	Missense_Mutation	SNP	A	T	NA	SW480_LARGE_INTESTINE	ENST00000309931.2	p.Q68L	NA	8:6		NA	NA	NA	0	0
SP140	11262	37	2	231112654	231112654	Missense_Mutation	SNP	G	A	NA	SW480_LARGE_INTESTINE	ENST00000392045.3	p.D256N	NA	17:11		NA		NA	0	0
COL6A3	1293	37	2	238249328	238249328	Missense_Mutation	SNP	G	A	NA	SW480_LARGE_INTESTINE	ENST00000295550.4	p.T2744M	NA	20:23		NA	NA	NA	4.118e-05	0
RBM44	375316	37	2	238742696	238742696	Silent	SNP	C	T	NA	SW480_LARGE_INTESTINE	ENST00000409864.1	p.P982P	NA	6:7		NA	NA	NA	1.668e-05	0
ANKMY1	51281	37	2	241447073	241447073	Silent	SNP	G	A	NA	SW480_LARGE_INTESTINE	ENST00000272972.3	p.P721P	NA	16:22		NA	NA	NA	8.236e-06	0
FARP2	9855	37	2	242396319	242396319	Silent	SNP	C	T	NA	SW480_LARGE_INTESTINE	ENST00000264042.3	p.C523C	NA	27:28		NA	NA	NA	0	0
OGG1	4968	37	3	9798747	9798747	Silent	SNP	G	A	NA	SW480_LARGE_INTESTINE	ENST00000344629.7	p.V317V	NA	13:17		NA	NA	NA	8.236e-06	0
IL17RC	84818	37	3	9960058	9960058	Missense_Mutation	SNP	G	A	NA	SW480_LARGE_INTESTINE	ENST00000295981.3	p.G178E	NA	38:0	55:0	NA	NA	NA	0	0
PRRT3	285368	37	3	9989677	9989677	Missense_Mutation	SNP	C	T	NA	SW480_LARGE_INTESTINE	ENST00000412055.1	p.E394K	NA	43:1	5:0	NA	NA	NA	0	0
CLASP2	23122	37	3	33759421	33759421	Missense_Mutation	SNP	C	T	NA	SW480_LARGE_INTESTINE	ENST00000468888.2	p.G25D	NA	32:13	10:7	NA	NA	NA	0	0
DCLK3	85443	37	3	36763128	36763128	Missense_Mutation	SNP	G	A	NA	SW480_LARGE_INTESTINE	ENST00000416516.2	p.S492F	NA	18:39		NA	22:60	NA	0	0
NBEAL2	23218	37	3	47038514	47038514	Missense_Mutation	SNP	G	A	NA	SW480_LARGE_INTESTINE	ENST00000450053.3	p.R876K	NA	21:34		NA	NA	NA	0	0
SLC26A6	65010	37	3	48672806	48672806	Silent	SNP	C	A	NA	SW480_LARGE_INTESTINE	ENST00000395550.2	p.S7S	NA	33:16	38:21	NA	NA	NA	0	0
PRKAR2A	5576	37	3	48810506	48810506	Missense_Mutation	SNP	T	G	NA	SW480_LARGE_INTESTINE	ENST00000265563.8	p.Q193P	NA	26:14	53:31	NA	NA	NA	0	0
RNF123	63891	37	3	49742434	49742434	Silent	SNP	G	C	NA	SW480_LARGE_INTESTINE	ENST00000327697.6	p.L659L	NA	73:0	41:0	NA	NA	NA	1.651e-05	0
DNAH1	25981	37	3	52417574	52417574	Missense_Mutation	SNP	G	A	NA	SW480_LARGE_INTESTINE	ENST00000420323.2	p.R2705H	NA	66:0		NA	NA	NA	3.304e-05	0
NT5DC2	64943	37	3	52563304	52563304	Silent	SNP	G	A	NA	SW480_LARGE_INTESTINE	ENST00000307076.4	p.I56I	NA	51:24	150:89	NA	NA	NA	0	0
FAM208A	23272	37	3	56675657	56675657	Missense_Mutation	SNP	G	A	NA	SW480_LARGE_INTESTINE	ENST00000493960.2	p.A780V	NA	37:0		NA	NA	NA	8.236e-06	0
HTR1F	3355	37	3	88040859	88040859	Silent	SNP	C	T	NA	SW480_LARGE_INTESTINE	ENST00000319595.4	p.D320D	NA	15:28		NA	NA	NA	0	0
ITGB5	3693	37	3	124483246	124483246	Missense_Mutation	SNP	A	T	NA	SW480_LARGE_INTESTINE	ENST00000296181.4	p.Y766N	NA	38:34	651:248	NA	NA	NA	0	0
ALDH1L1	10840	37	3	125828877	125828877	Missense_Mutation	SNP	C	A	NA	SW480_LARGE_INTESTINE	ENST00000393434.2	p.A753S	NA	13:48	6:6	NA	NA	NA	0	0
MCM2	4171	37	3	127324967	127324967	Missense_Mutation	SNP	G	A	NA	SW480_LARGE_INTESTINE	ENST00000265056.7	p.R227H	NA	63:0	359:2	NA	NA	NA	1.647e-05	0
PRR23A	729627	37	3	138724970	138724970	Silent	SNP	G	A	NA	SW480_LARGE_INTESTINE	ENST00000383163.2	p.D47D	NA	12:62		NA	NA	NA	0	0
PLSCR4	57088	37	3	145917654	145917654	Missense_Mutation	SNP	C	G	NA	SW480_LARGE_INTESTINE	ENST00000354952.2	p.Q190H	NA	13:40		NA	NA	NA	0	0
KCNAB1	7881	37	3	156241664	156241664	Nonsense_Mutation	SNP	C	T	NA	SW480_LARGE_INTESTINE	ENST00000490337.1	p.Q337*	NA	22:54		NA	NA	NA	0	0
PTX3	5806	37	3	157160680	157160680	Missense_Mutation	SNP	G	T	NA	SW480_LARGE_INTESTINE	ENST00000295927.3	p.G353V	NA	39:29		NA	NA	NA	0	0
IQCJ-SCHIP1	100505385	37	3	159609903	159609903	Missense_Mutation	SNP	G	C	NA	SW480_LARGE_INTESTINE	ENST00000460298.1	p.V406L	NA	63:0	290:1	NA	NA	NA	0	0
SI	6476	37	3	164712121	164712121	Missense_Mutation	SNP	A	T	NA	SW480_LARGE_INTESTINE	ENST00000264382.3	p.L1589I	NA	15:36		NA	NA	NA	0	0
SLC2A2	6514	37	3	170716932	170716932	Silent	SNP	C	A	NA	SW480_LARGE_INTESTINE	ENST00000314251.3	p.G364G	NA	66:0		NA	NA	NA	0	0
FNDC3B	64778	37	3	172115031	172115031	Silent	SNP	G	A	NA	SW480_LARGE_INTESTINE	ENST00000336824.4	p.A1127A	NA	60:0	61:3	NA	NA	NA	3.295e-05	0
EPHB3	2049	37	3	184298300	184298300	Silent	SNP	T	C	NA	SW480_LARGE_INTESTINE	ENST00000330394.2	p.A761A	NA	79:0	30:0	NA	130:0	NA	0	0
IL1RAP	3556	37	3	190321979	190321979	Missense_Mutation	SNP	G	T	NA	SW480_LARGE_INTESTINE	ENST00000412504.2	p.A43S	NA	27:36		NA	29:67	NA	0	0
MUC4	4585	37	3	195511787	195511787	Missense_Mutation	SNP	C	T	NA	SW480_LARGE_INTESTINE	ENST00000463781.3	p.A2222T	NA	12:0		NA	NA	NA	3.099e-05	0
SPON2	10417	37	4	1164891	1164891	Missense_Mutation	SNP	C	G	NA	SW480_LARGE_INTESTINE	ENST00000290902.5	p.E178Q	NA	16:14		NA	NA	NA	0	0
HTT	3064	37	4	3162041	3162041	Silent	SNP	G	A	NA	SW480_LARGE_INTESTINE	ENST00000355072.5	p.K1262K	NA	19:18	6:11	NA	NA	NA	0	0
LINC00955	285492	37	4	3590677	3590677	Silent	SNP	G	A	NA	SW480_LARGE_INTESTINE	ENST00000514422.1	p.T54T	NA	10:72		NA	NA	NA	0	0
WFS1	7466	37	4	6290834	6290834	Missense_Mutation	SNP	C	T	NA	SW480_LARGE_INTESTINE	ENST00000226760.1	p.R146C	NA	41:0	213:1	NA	NA	NA	0	0
LGI2	55203	37	4	25005781	25005781	Silent	SNP	G	T	NA	SW480_LARGE_INTESTINE	ENST00000382114.4	p.T310T	NA	18:22		NA	NA	NA	0	0
KIAA1239	0	37	4	37447840	37447840	Silent	SNP	G	A	NA	SW480_LARGE_INTESTINE	ENST00000309447.5	p.Q1410Q	NA	17:16		NA	NA	NA	0	0
GABRA2	2555	37	4	46314647	46314647	Missense_Mutation	SNP	G	T	NA	SW480_LARGE_INTESTINE	ENST00000510861.1	p.N114K	NA	7:14		NA	NA	NA	0	0
FRYL	285527	37	4	48525031	48525031	Nonsense_Mutation	SNP	G	A	NA	SW480_LARGE_INTESTINE	ENST00000503238.1	p.Q2470*	NA	10:13	8:34	NA	NA	NA	0	0
EXOC1	55763	37	4	56759882	56759882	Missense_Mutation	SNP	C	T	NA	SW480_LARGE_INTESTINE	ENST00000381295.2	p.S630F	NA	18:23	49:79	NA	NA	NA	0	0
AASDH	132949	37	4	57221489	57221489	Missense_Mutation	SNP	G	A	NA	SW480_LARGE_INTESTINE	ENST00000205214.6	p.A321V	NA	22:0	23:0	NA	NA	NA	2.471e-05	0
ANKRD17	26057	37	4	73962910	73962910	Missense_Mutation	SNP	G	A	NA	SW480_LARGE_INTESTINE	ENST00000358602.4	p.P1701S	NA	14:8	27:15	NA	NA	NA	0	0
SHROOM3	57619	37	4	77660019	77660019	Silent	SNP	A	G	NA	SW480_LARGE_INTESTINE	ENST00000296043.6	p.A231A	NA	39:0	48:0	NA	NA	NA	0	0
GK2	2712	37	4	80329085	80329085	Silent	SNP	G	A	NA	SW480_LARGE_INTESTINE	ENST00000358842.3	p.V90V	NA	7:10		NA	NA	NA	0	0
BMP3	651	37	4	81952544	81952544	Missense_Mutation	SNP	G	A	NA	SW480_LARGE_INTESTINE	ENST00000282701.2	p.V36M	NA	7:11		NA	NA	NA	0	0
PTPN13	5783	37	4	87662826	87662826	Nonsense_Mutation	SNP	C	T	NA	SW480_LARGE_INTESTINE	ENST00000411767.2	p.R782*	NA	13:16		NA	NA	NA	8.273e-06	0
GRID2	2895	37	4	94159577	94159577	Missense_Mutation	SNP	C	A	NA	SW480_LARGE_INTESTINE	ENST00000282020.4	p.P394H	NA	5:12		NA	NA	NA	0	0
STPG2	285555	37	4	99030372	99030372	Missense_Mutation	SNP	G	A	NA	SW480_LARGE_INTESTINE	ENST00000295268.3	p.P158S	NA	14:10		NA	NA	NA	8.238e-06	0
RP11-766F14.2	0	37	4	100573578	100573578	Missense_Mutation	SNP	G	A	NA	SW480_LARGE_INTESTINE	ENST00000511828.1	p.T743M	NA	41:0		NA	NA	NA	0	0
COL25A1	84570	37	4	109782085	109782085	Silent	SNP	T	G	NA	SW480_LARGE_INTESTINE	ENST00000399132.1	p.R414R	NA	11:9		NA	NA	NA	0	0
BBS7	55212	37	4	122754521	122754521	Missense_Mutation	SNP	T	A	NA	SW480_LARGE_INTESTINE	ENST00000264499.4	p.Q514L	NA	15:9	29:25	NA	NA	NA	0	0
BBS12	166379	37	4	123664818	123664818	Missense_Mutation	SNP	C	A	NA	SW480_LARGE_INTESTINE	ENST00000314218.3	p.L591M	NA	20:16	3:13	NA	NA	NA	0	0
PCDH10	57575	37	4	134071437	134071437	Missense_Mutation	SNP	C	T	NA	SW480_LARGE_INTESTINE	ENST00000264360.5	p.L48F	NA	11:16		NA	NA	NA	0	0
NAA15	80155	37	4	140272740	140272740	Missense_Mutation	SNP	G	A	NA	SW480_LARGE_INTESTINE	ENST00000296543.5	p.R330K	NA	12:10	54:77	NA	NA	NA	0	0
TBC1D9	23158	37	4	141591880	141591880	Silent	SNP	A	G	NA	SW480_LARGE_INTESTINE	ENST00000442267.2	p.D420D	NA	28:0		NA	NA	NA	8.275e-06	0
FAM218A	152756	37	4	165878201	165878201	Silent	SNP	C	A	NA	SW480_LARGE_INTESTINE	ENST00000513876.2	p.G9G	NA	9:10		NA	NA	NA	0	0
TRIM60	166655	37	4	165961323	165961323	Silent	SNP	C	T	NA	SW480_LARGE_INTESTINE	ENST00000512596.1	p.H33H	NA	14:18		NA	NA	NA	0	0
TRAPPC11	60684	37	4	184596332	184596332	Missense_Mutation	SNP	C	T	NA	SW480_LARGE_INTESTINE	ENST00000334690.6	p.H226Y	NA	4:6	16:15	NA	NA	NA	0	0
MLF1IP	0	37	4	185638297	185638297	Missense_Mutation	SNP	G	A	NA	SW480_LARGE_INTESTINE	ENST00000281453.5	p.A125V	NA	15:12	148:175	NA	NA	NA	0	0
TLR3	7098	37	4	187004886	187004886	Silent	SNP	C	T	NA	SW480_LARGE_INTESTINE	ENST00000296795.3	p.H682H	NA	16:15		NA	79:76	NA	0	0
PLEKHG4B	153478	37	5	143280	143280	Silent	SNP	A	G	NA	SW480_LARGE_INTESTINE	ENST00000283426.6	p.P176P	NA	21:39	4:7	NA	NA	NA	1.649e-05	0
ADCY2	108	37	5	7713013	7713013	Splice_Site	SNP	G	T	NA	SW480_LARGE_INTESTINE	ENST00000338316.4		NA	15:25		NA	NA	NA	0	0
ANKRD33B	651746	37	5	10650019	10650019	Nonsense_Mutation	SNP	C	T	NA	SW480_LARGE_INTESTINE	ENST00000296657.5	p.R427*	NA	11:35		NA	NA	NA	0	0
DNAH5	1767	37	5	13868053	13868053	Missense_Mutation	SNP	C	G	NA	SW480_LARGE_INTESTINE	ENST00000265104.4	p.E1295Q	NA	16:43		NA	NA	NA	0	0
DNAH5	1767	37	5	13868075	13868075	Nonsense_Mutation	SNP	A	T	NA	SW480_LARGE_INTESTINE	ENST00000265104.4	p.Y1287*	NA	16:41		NA	NA	NA	0	0
TRIO	7204	37	5	14462982	14462982	Missense_Mutation	SNP	C	T	NA	SW480_LARGE_INTESTINE	ENST00000344204.4	p.P1872L	NA	18:32	12:17	NA		NA	0	0
GOLPH3	64083	37	5	32174056	32174056	Missense_Mutation	SNP	C	G	NA	SW480_LARGE_INTESTINE	ENST00000265070.6	p.A29P	NA	12:18	2:3	NA		NA	0	0
MTMR12	54545	37	5	32255876	32255876	Splice_Site	SNP	T	C	NA	SW480_LARGE_INTESTINE	ENST00000382142.3		NA	15:23		NA	NA	NA	0	0
RXFP3	51289	37	5	33937796	33937796	Silent	SNP	C	T	NA	SW480_LARGE_INTESTINE	ENST00000330120.3	p.S317S	NA	26:22		NA	NA	NA	0	0
SLC1A3	6507	37	5	36679939	36679939	Silent	SNP	C	A	NA	SW480_LARGE_INTESTINE	ENST00000265113.4	p.I357I	NA	14:15	9:8	NA	NA	NA	0	0
MROH2B	133558	37	5	41018035	41018035	Missense_Mutation	SNP	A	C	NA	SW480_LARGE_INTESTINE	ENST00000399564.4	p.L934R	NA	16:19		NA	NA	NA	0	0
FAM159B	100132916	37	5	63986614	63986614	Missense_Mutation	SNP	A	G	NA	SW480_LARGE_INTESTINE	ENST00000389074.5	p.Y55C	NA	14:13		NA	NA	NA	0	0
FAM159B	100132916	37	5	64013732	64013732	Missense_Mutation	SNP	A	C	NA	SW480_LARGE_INTESTINE	ENST00000389074.5	p.K122N	NA	14:15		NA	NA	NA	0	0
MAP1B	4131	37	5	71493687	71493687	Missense_Mutation	SNP	C	T	NA	SW480_LARGE_INTESTINE	ENST00000296755.7	p.P1502L	NA	16:19	8:9	NA	NA	NA	0	0
CMYA5	202333	37	5	79032502	79032502	Silent	SNP	G	T	NA	SW480_LARGE_INTESTINE	ENST00000446378.2	p.V2638V	NA	14:11		NA	NA	NA	0	0
ZFYVE16	9765	37	5	79752769	79752769	Missense_Mutation	SNP	G	T	NA	SW480_LARGE_INTESTINE	ENST00000338008.5	p.M1267I	NA	15:15	17:43	NA	NA	NA	0	0
GPR98	84059	37	5	90281266	90281266	Missense_Mutation	SNP	C	T	NA	SW480_LARGE_INTESTINE	ENST00000405460.2	p.L6027F	NA	13:13		NA	NA	NA	0	0
KIAA0825	285600	37	5	93872831	93872831	Start_Codon_SNP	SNP	T	C	NA	SW480_LARGE_INTESTINE	ENST00000427991.2	p.M1V	NA	15:28		NA	NA	NA	0	0
PCSK1	5122	37	5	95759044	95759044	Missense_Mutation	SNP	C	G	NA	SW480_LARGE_INTESTINE	ENST00000311106.3	p.W172C	NA	17:28		NA	NA	NA	0	0
AQPEP	0	37	5	115298780	115298780	Missense_Mutation	SNP	G	A	NA	SW480_LARGE_INTESTINE	ENST00000357872.4	p.A156T	NA	26:36		NA	NA	NA	0	0
CSNK1G3	1456	37	5	122909101	122909101	Missense_Mutation	SNP	G	A	NA	SW480_LARGE_INTESTINE	ENST00000361991.2	p.V102I	NA	10:22	26:42	NA	24:40	NA	0	0
FBN2	2201	37	5	127638765	127638765	Silent	SNP	C	T	NA	SW480_LARGE_INTESTINE	ENST00000508053.1	p.E1939E	NA	12:13		NA	9:20	NA	0	0
FBN2	2201	37	5	127704874	127704874	Splice_Site	SNP	C	T	NA	SW480_LARGE_INTESTINE	ENST00000508053.1		NA	11:36		NA	18:40	NA	0	0
CHSY3	337876	37	5	129240997	129240997	Missense_Mutation	SNP	G	A	NA	SW480_LARGE_INTESTINE	ENST00000305031.4	p.D159N	NA	40:0		NA	NA	NA	0	0
ACSL6	23305	37	5	131324594	131324594	Missense_Mutation	SNP	T	G	NA	SW480_LARGE_INTESTINE	ENST00000379240.1	p.I161L	NA	13:25		NA		NA	0	0
SEPT8	23176	37	5	132087727	132087727	Nonsense_Mutation	SNP	C	T	NA	SW480_LARGE_INTESTINE	ENST00000378719.2	p.W478*	NA	21:32	5:3	NA	NA	NA	0	0
FSTL4	23105	37	5	132652308	132652308	Missense_Mutation	SNP	T	C	NA	SW480_LARGE_INTESTINE	ENST00000265342.7	p.K149R	NA	16:27		NA	NA	NA	0	0
KDM3B	51780	37	5	137762687	137762687	Missense_Mutation	SNP	C	A	NA	SW480_LARGE_INTESTINE	ENST00000314358.5	p.Q1479K	NA	9:22	42:130	NA	NA	NA	0	0
PCDHA10	56139	37	5	140236944	140236944	Silent	SNP	G	A	NA	SW480_LARGE_INTESTINE	ENST00000307360.5	p.T437T	NA	57:0		NA	NA	NA	8.274e-06	0
PCDHA12	56137	37	5	140256021	140256021	Missense_Mutation	SNP	G	A	NA	SW480_LARGE_INTESTINE	ENST00000398631.2	p.A322T	NA	33:19		NA	NA	NA	0	0
PCDHB17	54661	37	5	140536722	140536722	Missense_Mutation	SNP	G	A	NA	SW480_LARGE_INTESTINE	ENST00000539533.1	p.M382I	NA	20:33		NA	NA	NA	0	0
PCDHB10	56126	37	5	140573712	140573712	Silent	SNP	C	T	NA	SW480_LARGE_INTESTINE	ENST00000239446.4	p.F529F	NA	7:23		NA	NA	NA	0	0
PCDHGA1	56114	37	5	140712055	140712055	Missense_Mutation	SNP	G	A	NA	SW480_LARGE_INTESTINE	ENST00000517417.1	p.A602T	NA	35:13		NA	NA	NA	0	0
PCDHGC3	5098	37	5	140857300	140857300	Silent	SNP	C	T	NA	SW480_LARGE_INTESTINE	ENST00000308177.3	p.I539I	NA	8:28	15:17	NA	NA	NA	0	0
PCDHGC4	56098	37	5	140866239	140866239	Missense_Mutation	SNP	G	A	NA	SW480_LARGE_INTESTINE	ENST00000306593.1	p.R500Q	NA	34:17		NA	NA	NA	0	0
PCDHGC4	56098	37	5	140866458	140866458	Missense_Mutation	SNP	G	A	NA	SW480_LARGE_INTESTINE	ENST00000306593.1	p.G573D	NA	68:0		NA	NA	NA	0	0
LARS	51520	37	5	145503632	145503632	Missense_Mutation	SNP	C	T	NA	SW480_LARGE_INTESTINE	ENST00000394434.2	p.M1003I	NA	5:18	112:244	NA	NA	NA	0	0
JAKMIP2	9832	37	5	147020271	147020271	Missense_Mutation	SNP	T	A	NA	SW480_LARGE_INTESTINE	ENST00000265272.5	p.D466V	NA	13:29		NA	NA	NA	0	0
TIGD6	81789	37	5	149375332	149375332	Missense_Mutation	SNP	C	G	NA	SW480_LARGE_INTESTINE	ENST00000296736.3	p.A194P	NA	18:36	6:11	NA	NA	NA	0	0
MYOZ3	91977	37	5	150051891	150051891	Missense_Mutation	SNP	C	T	NA	SW480_LARGE_INTESTINE	ENST00000520112.1	p.R55C	NA	55:0		NA	NA	NA	0	0
KIF4B	285643	37	5	154394290	154394290	Missense_Mutation	SNP	T	A	NA	SW480_LARGE_INTESTINE	ENST00000435029.4	p.S291T	NA	18:32		NA	NA	NA	0	0
LSM11	134353	37	5	157170791	157170791	Silent	SNP	T	A	NA	SW480_LARGE_INTESTINE	ENST00000286307.5	p.A11A	NA	6:10	6:6	NA	NA	NA	0	0
DOCK2	1794	37	5	169141158	169141158	Missense_Mutation	SNP	T	C	NA	SW480_LARGE_INTESTINE	ENST00000256935.8	p.S596P	NA	19:33		NA	NA	NA	0	0
FAM196B	100131897	37	5	169310481	169310481	Missense_Mutation	SNP	T	C	NA	SW480_LARGE_INTESTINE	ENST00000377365.3	p.Q141R	NA	13:38		NA	NA	NA	0	0
C5orf58	133874	37	5	169662073	169662073	Splice_Site	SNP	A	T	NA	SW480_LARGE_INTESTINE	ENST00000521850.1	p.K52N	NA	6:20		NA	NA	NA	0	0
FGF18	8817	37	5	170883763	170883763	Missense_Mutation	SNP	C	T	NA	SW480_LARGE_INTESTINE	ENST00000274625.5	p.T193M	NA	13:29	14:25	NA	NA	NA	1.647e-05	0
SH3PXD2B	285590	37	5	171765994	171765994	Silent	SNP	C	T	NA	SW480_LARGE_INTESTINE	ENST00000311601.5	p.G705G	NA	18:39		NA	NA	NA	0	0
NSD1	64324	37	5	176638418	176638418	Silent	SNP	T	A	NA	SW480_LARGE_INTESTINE	ENST00000439151.2	p.P1006P	NA	22:39	12:33	NA	60:100	NA	0	0
COL23A1	91522	37	5	178016960	178016960	Missense_Mutation	SNP	G	A	NA	SW480_LARGE_INTESTINE	ENST00000390654.3	p.P80L	NA	13:20		NA	NA	NA	0	0
ZNF354C	30832	37	5	178506834	178506834	Silent	SNP	G	A	NA	SW480_LARGE_INTESTINE	ENST00000315475.6	p.P467P	NA	13:39		NA	NA	NA	4.118e-05	0
CNOT6	57472	37	5	179956348	179956348	Silent	SNP	A	C	NA	SW480_LARGE_INTESTINE	ENST00000393356.1	p.A24A	NA	4:21	44:149	NA	NA	NA	0	0
FLT4	2324	37	5	180052905	180052905	Missense_Mutation	SNP	G	A	NA	SW480_LARGE_INTESTINE	ENST00000261937.6	p.P462L	NA	23:40		NA		NA	0	0
BTNL9	153579	37	5	180477094	180477094	Missense_Mutation	SNP	G	A	NA	SW480_LARGE_INTESTINE	ENST00000327705.9	p.G154D	NA	13:31		NA	NA	NA	0	0
FOXF2	2295	37	6	1394934	1394934	Missense_Mutation	SNP	G	A	NA	SW480_LARGE_INTESTINE	ENST00000259806.1	p.G392E	NA	18:17		NA	NA	NA	8.236e-06	0
RIOK1	83732	37	6	7417569	7417569	Missense_Mutation	SNP	A	C	NA	SW480_LARGE_INTESTINE	ENST00000379834.2	p.R534S	NA	22:13	114:120	NA	3:5	NA	1.697e-05	0
FAM65B	9750	37	6	24848288	24848288	Missense_Mutation	SNP	G	C	NA	SW480_LARGE_INTESTINE	ENST00000259698.4	p.P348A	NA	25:26		NA	NA	NA	0	0
ABT1	29777	37	6	26597237	26597237	Silent	SNP	C	T	NA	SW480_LARGE_INTESTINE	ENST00000274849.1	p.A9A	NA	21:18	158:176	NA	NA	NA	0	0
ABT1	29777	37	6	26598772	26598772	Nonsense_Mutation	SNP	C	T	NA	SW480_LARGE_INTESTINE	ENST00000274849.1	p.Q240*	NA	20:19	115:163	NA	NA	NA	0	0
GABBR1	2550	37	6	29571469	29571469	Missense_Mutation	SNP	G	A	NA	SW480_LARGE_INTESTINE	ENST00000377034.4	p.R913C	NA	18:13	7:8	NA	NA	NA	0	0
GABBR1	2550	37	6	29589961	29589961	Nonsense_Mutation	SNP	G	A	NA	SW480_LARGE_INTESTINE	ENST00000377034.4	p.R329*	NA	19:18		NA	NA	NA	8.236e-06	0
SLC44A4	80736	37	6	31843696	31843696	Missense_Mutation	SNP	C	T	NA	SW480_LARGE_INTESTINE	ENST00000229729.6	p.G59R	NA	10:21		NA	NA	NA	0	0
RNF5	6048	37	6	32148075	32148075	Missense_Mutation	SNP	T	C	NA	SW480_LARGE_INTESTINE	ENST00000375094.3	p.F172S	NA	19:11	126:179	NA	NA	NA	0	0
AGER	177	37	6	32151148	32151148	Missense_Mutation	SNP	C	T	NA	SW480_LARGE_INTESTINE	ENST00000375076.4	p.E125K	NA	18:13	5:3	NA	NA	NA	0	0
PPARD	5467	37	6	35392251	35392251	Missense_Mutation	SNP	G	A	NA	SW480_LARGE_INTESTINE	ENST00000311565.4	p.R258Q	NA	28:28	57:86	NA	8:7	NA	2.471e-05	0
DNAH8	1769	37	6	38905867	38905867	Missense_Mutation	SNP	C	T	NA	SW480_LARGE_INTESTINE	ENST00000359357.3	p.A3677V	NA	16:21		NA	11:10	NA	0	0
POLH	5429	37	6	43550186	43550186	Missense_Mutation	SNP	G	T	NA	SW480_LARGE_INTESTINE	ENST00000372236.4	p.G44C	NA	28:12	21:15	NA	NA	NA	0	0
TDRD6	221400	37	6	46657336	46657336	Missense_Mutation	SNP	G	A	NA	SW480_LARGE_INTESTINE	ENST00000316081.6	p.A491T	NA	22:25		NA	NA	NA	0	0
TDRD6	221400	37	6	46659188	46659188	Missense_Mutation	SNP	C	T	NA	SW480_LARGE_INTESTINE	ENST00000316081.6	p.P1108L	NA	11:11		NA	NA	NA	0	0
MEP1A	4224	37	6	46761143	46761143	Missense_Mutation	SNP	G	C	NA	SW480_LARGE_INTESTINE	ENST00000230588.4	p.W3S	NA	13:8		NA	NA	NA	0	0
GPR115	221393	37	6	47653656	47653656	Silent	SNP	C	T	NA	SW480_LARGE_INTESTINE	ENST00000371220.1	p.S19S	NA	13:16		NA	NA	NA	4.759e-05	0
LRRC1	55227	37	6	53785436	53785436	Silent	SNP	C	T	NA	SW480_LARGE_INTESTINE	ENST00000370888.1	p.R431R	NA	8:17	50:62	NA	NA	NA	0	0
COL21A1	81578	37	6	55922637	55922637	Nonsense_Mutation	SNP	C	A	NA	SW480_LARGE_INTESTINE	ENST00000244728.5	p.E898*	NA	25:17		NA	NA	NA	0	0
EYS	346007	37	6	65622480	65622480	Nonsense_Mutation	SNP	G	T	NA	SW480_LARGE_INTESTINE	ENST00000370621.3	p.C846*	NA	8:11		NA	NA	NA	0	0
FAM135A	57579	37	6	71234176	71234176	Silent	SNP	T	G	NA	SW480_LARGE_INTESTINE	ENST00000418814.2	p.G463G	NA	16:10		NA	NA	NA	0	0
RIMS1	22999	37	6	72806714	72806714	Missense_Mutation	SNP	G	A	NA	SW480_LARGE_INTESTINE	ENST00000521978.1	p.R103Q	NA	15:14		NA	NA	NA	2.482e-05	0
MB21D1	115004	37	6	74161854	74161854	Silent	SNP	G	A	NA	SW480_LARGE_INTESTINE	ENST00000370315.3	p.A17A	NA	12:21		NA	NA	NA	0	0
COL12A1	1303	37	6	75893828	75893828	Missense_Mutation	SNP	C	T	NA	SW480_LARGE_INTESTINE	ENST00000322507.8	p.E344K	NA	17:15		NA	NA	NA	0	0
AL359693.1	0	37	6	82262531	82262531	Missense_Mutation	SNP	C	T	NA	SW480_LARGE_INTESTINE	ENST00000597800.1	p.D3N	NA	31:16		NA	NA	NA	0	0
RNGTT	8732	37	6	89673118	89673118	Missense_Mutation	SNP	T	C	NA	SW480_LARGE_INTESTINE	ENST00000369485.4	p.N4S	NA	11:19	26:19	NA	NA	NA	0	0
LYRM2	57226	37	6	90347021	90347021	Missense_Mutation	SNP	C	T	NA	SW480_LARGE_INTESTINE	ENST00000523377.1	p.E80K	NA	17:14		NA	NA	NA	0	0
SOBP	55084	37	6	107827576	107827576	Silent	SNP	C	G	NA	SW480_LARGE_INTESTINE	ENST00000317357.5	p.G122G	NA	16:11	8:4	NA	NA	NA	0	0
SOBP	55084	37	6	107956292	107956292	Silent	SNP	G	T	NA	SW480_LARGE_INTESTINE	ENST00000317357.5	p.P748P	NA	4:2		NA	NA	NA	0	0
RSPH4A	345895	37	6	116953409	116953409	Silent	SNP	T	C	NA	SW480_LARGE_INTESTINE	ENST00000229554.5	p.Y652Y	NA	7:18		NA	NA	NA	0	0
ROS1	6098	37	6	117681543	117681543	Missense_Mutation	SNP	G	A	NA	SW480_LARGE_INTESTINE	ENST00000368508.3	p.P1136L	NA	8:10		NA	3:10	NA	0	0
ROS1	6098	37	6	117687244	117687244	Missense_Mutation	SNP	A	T	NA	SW480_LARGE_INTESTINE	ENST00000368508.3	p.L936Q	NA	20:5		NA	17:25	NA	0	0
TRDN	10345	37	6	123818342	123818342	Silent	SNP	T	C	NA	SW480_LARGE_INTESTINE	ENST00000398178.3	p.K283K	NA	6:6		NA	NA	NA	0	0
RNF217	154214	37	6	125284150	125284150	Missense_Mutation	SNP	C	T	NA	SW480_LARGE_INTESTINE	ENST00000521654.2	p.R154C	NA	22:20	9:8	NA	NA	NA	1.751e-05	0
SOGA3	387104	37	6	127836822	127836822	Missense_Mutation	SNP	G	A	NA	SW480_LARGE_INTESTINE	ENST00000525778.1	p.A313V	NA	15:14		NA	NA	NA	0	0
OR2A4	79541	37	6	132021808	132021808	Missense_Mutation	SNP	C	A	NA	SW480_LARGE_INTESTINE	ENST00000315453.2	p.C245F	NA	17:24		NA	NA	NA	0	0
TAAR1	134864	37	6	132966249	132966249	Silent	SNP	T	G	NA	SW480_LARGE_INTESTINE	ENST00000275216.1	p.T298T	NA	16:17		NA	NA	NA	0	0
HBS1L	10767	37	6	135317974	135317974	Silent	SNP	A	T	NA	SW480_LARGE_INTESTINE	ENST00000367837.5	p.A302A	NA	13:8	109:118	NA	NA	NA	0	0
MYB	4602	37	6	135520157	135520157	Nonsense_Mutation	SNP	C	T	NA	SW480_LARGE_INTESTINE	ENST00000367814.4	p.Q439*	NA	13:10		NA	20:27	NA	0	0
UTRN	7402	37	6	144758859	144758859	Silent	SNP	G	A	NA	SW480_LARGE_INTESTINE	ENST00000367545.3	p.V406V	NA	25:23		NA	NA	NA	0	0
UTRN	7402	37	6	144812218	144812218	Missense_Mutation	SNP	A	G	NA	SW480_LARGE_INTESTINE	ENST00000367545.3	p.T1473A	NA	13:24		NA	NA	NA	8.237e-06	0
UST	10090	37	6	149285598	149285598	Missense_Mutation	SNP	C	T	NA	SW480_LARGE_INTESTINE	ENST00000367463.4	p.R194W	NA	28:29		NA	NA	NA	8.236e-06	0
RAET1E	135250	37	6	150210569	150210569	Missense_Mutation	SNP	C	G	NA	SW480_LARGE_INTESTINE	ENST00000357183.4	p.K179N	NA	19:26		NA	NA	NA	8.236e-06	0
TULP4	56995	37	6	158927636	158927636	Silent	SNP	C	T	NA	SW480_LARGE_INTESTINE	ENST00000367097.3	p.G1514G	NA	19:33		NA	NA	NA	0	0
C6orf118	168090	37	6	165715624	165715624	Missense_Mutation	SNP	G	A	NA	SW480_LARGE_INTESTINE	ENST00000230301.8	p.H63Y	NA	17:22		NA	NA	NA	0	0
MICALL2	79778	37	7	1477802	1477802	Missense_Mutation	SNP	C	T	NA	SW480_LARGE_INTESTINE	ENST00000297508.7	p.E748K	NA	21:57	22:77	NA	NA	NA	0	0
CHST12	55501	37	7	2472864	2472864	Missense_Mutation	SNP	G	A	NA	SW480_LARGE_INTESTINE	ENST00000258711.6	p.R197H	NA	26:61	28:55	NA	NA	NA	0	0
USP42	84132	37	7	6155107	6155107	Missense_Mutation	SNP	C	T	NA	SW480_LARGE_INTESTINE	ENST00000306177.5	p.T132I	NA	27:61		NA	NA	NA	0	0
NXPH1	30010	37	7	8790741	8790741	Missense_Mutation	SNP	T	G	NA	SW480_LARGE_INTESTINE	ENST00000405863.1	p.L53W	NA	14:63		NA	NA	NA	0	0
VWDE	221806	37	7	12420229	12420229	Missense_Mutation	SNP	G	C	NA	SW480_LARGE_INTESTINE	ENST00000275358.3	p.H224Q	NA	17:42		NA	NA	NA	0	0
AGMO	392636	37	7	15425131	15425131	Silent	SNP	A	G	NA	SW480_LARGE_INTESTINE	ENST00000342526.3	p.Y338Y	NA	12:36		NA	NA	NA	0	0
DNAH11	8701	37	7	21627772	21627772	Missense_Mutation	SNP	A	T	NA	SW480_LARGE_INTESTINE	ENST00000409508.3	p.T601S	NA	23:36		NA	NA	NA	0	0
DNAH11	8701	37	7	21698511	21698511	Missense_Mutation	SNP	G	C	NA	SW480_LARGE_INTESTINE	ENST00000409508.3	p.R1730S	NA	17:43		NA	NA	NA	0	0
DNAH11	8701	37	7	21856135	21856135	Missense_Mutation	SNP	T	A	NA	SW480_LARGE_INTESTINE	ENST00000409508.3	p.D3461E	NA	24:52		NA	NA	NA	0	0
RAPGEF5	9771	37	7	22202152	22202152	Missense_Mutation	SNP	C	A	NA	SW480_LARGE_INTESTINE	ENST00000401957.2	p.A128S	NA	7:41		NA	NA	NA	0	0
STK31	56164	37	7	23823244	23823244	Missense_Mutation	SNP	C	T	NA	SW480_LARGE_INTESTINE	ENST00000355870.3	p.P704S	NA	9:34		NA	33:85	NA	0	0
HOXA5	3202	37	7	27182878	27182878	Missense_Mutation	SNP	C	G	NA	SW480_LARGE_INTESTINE	ENST00000222726.3	p.G117R	NA	16:59	6:7	NA	NA	NA	0	0
HOXA10	3206	37	7	27213116	27213116	Silent	SNP	G	C	NA	SW480_LARGE_INTESTINE	ENST00000283921.4	p.L270L	NA	45:0		NA	NA	NA	3.506e-05	0
NPSR1	387129	37	7	34917741	34917741	Missense_Mutation	SNP	G	A	NA	SW480_LARGE_INTESTINE	ENST00000359791.1	p.R360Q	NA	37:0		NA	NA	NA	4.943e-05	0
ELMO1	9844	37	7	37298826	37298826	Missense_Mutation	SNP	C	T	NA	SW480_LARGE_INTESTINE	ENST00000310758.4	p.G125S	NA	50:0		NA	NA	NA	0	0
POU6F2	11281	37	7	39125475	39125475	Missense_Mutation	SNP	G	A	NA	SW480_LARGE_INTESTINE	ENST00000403058.1	p.G12R	NA	14:43		NA	NA	NA	0	0
GLI3	2737	37	7	42005256	42005256	Missense_Mutation	SNP	C	T	NA	SW480_LARGE_INTESTINE	ENST00000395925.3	p.A1139T	NA	18:56	12:20	NA	5:16	NA	0	0
ADCY1	107	37	7	45750222	45750222	Missense_Mutation	SNP	G	A	NA	SW480_LARGE_INTESTINE	ENST00000297323.7	p.D1010N	NA	12:45		NA	NA	NA	0	0
ZNF716	441234	37	7	57528585	57528585	Nonsense_Mutation	SNP	G	T	NA	SW480_LARGE_INTESTINE	ENST00000420713.1	p.G140*	NA	9:38		NA	NA	NA	0	0
RABGEF1	27342	37	7	66240375	66240375	Missense_Mutation	SNP	A	G	NA	SW480_LARGE_INTESTINE	ENST00000284957.5	p.K114R	NA	19:68	47:248	NA	NA	NA	0	0
AUTS2	26053	37	7	70254995	70254995	Missense_Mutation	SNP	A	T	NA	SW480_LARGE_INTESTINE	ENST00000342771.4	p.E931D	NA	16:29		NA	NA	NA	0	0
CLIP2	7461	37	7	73768334	73768334	Splice_Site	SNP	G	A	NA	SW480_LARGE_INTESTINE	ENST00000395060.1	p.R268K	NA	20:49		NA	NA	NA	0	0
MAGI2	9863	37	7	77824370	77824370	Missense_Mutation	SNP	C	T	NA	SW480_LARGE_INTESTINE	ENST00000354212.4	p.R697Q	NA	17:56		NA	NA	NA	3.295e-05	0
RUNDC3B	154661	37	7	87280186	87280186	Missense_Mutation	SNP	T	A	NA	SW480_LARGE_INTESTINE	ENST00000338056.3	p.D57E	NA	12:72		NA	NA	NA	0	0
DBF4	10926	37	7	87537410	87537410	Nonsense_Mutation	SNP	G	T	NA	SW480_LARGE_INTESTINE	ENST00000265728.1	p.E653*	NA	17:31	208:359	NA	64:98	NA	0	0
C7orf62	219557	37	7	88423892	88423892	Missense_Mutation	SNP	G	A	NA	SW480_LARGE_INTESTINE	ENST00000297203.2	p.T122I	NA	13:65		NA	NA	NA	0	0
AKAP9	10142	37	7	91737843	91737843	Missense_Mutation	SNP	C	T	NA	SW480_LARGE_INTESTINE	ENST00000359028.2	p.S3865F	NA	25:73	52:210	NA	31:165	NA	0	0
SAMD9	54809	37	7	92730962	92730962	Silent	SNP	A	T	NA	SW480_LARGE_INTESTINE	ENST00000379958.2	p.L1483L	NA	17:79		NA	NA	NA	0	0
CCDC132	55610	37	7	92985364	92985364	Missense_Mutation	SNP	A	T	NA	SW480_LARGE_INTESTINE	ENST00000305866.5	p.D916V	NA	14:40	23:112	NA	NA	NA	0	0
TECPR1	25851	37	7	97867877	97867877	Missense_Mutation	SNP	T	C	NA	SW480_LARGE_INTESTINE	ENST00000447648.2	p.S327G	NA	82:0	57:0	NA	NA	NA	2.537e-05	0
PTCD1	26024	37	7	99017740	99017740	Missense_Mutation	SNP	A	C	NA	SW480_LARGE_INTESTINE	ENST00000292478.4	p.I651M	NA	10:84	32:165	NA	NA	NA	0	0
ZNF655	79027	37	7	99170632	99170632	Missense_Mutation	SNP	A	C	NA	SW480_LARGE_INTESTINE	ENST00000394163.2	p.K301Q	NA	20:87		NA	NA	NA	0	0
NYAP1	222950	37	7	100087193	100087193	Missense_Mutation	SNP	G	A	NA	SW480_LARGE_INTESTINE	ENST00000300179.2	p.E617K	NA	10:77		NA	NA	NA	0	0
FBXO24	26261	37	7	100193277	100193277	Missense_Mutation	SNP	G	T	NA	SW480_LARGE_INTESTINE	ENST00000241071.6	p.R385I	NA	18:66		NA	NA	NA	0	0
MUC17	140453	37	7	100676730	100676730	Missense_Mutation	SNP	T	A	NA	SW480_LARGE_INTESTINE	ENST00000306151.4	p.M678K	NA	104:0		NA	NA	NA	8.236e-06	0
TRIM56	81844	37	7	100731055	100731055	Silent	SNP	C	T	NA	SW480_LARGE_INTESTINE	ENST00000306085.6	p.A154A	NA	60:35		NA	NA	NA	8.31e-06	0
VGF	7425	37	7	100807221	100807221	Missense_Mutation	SNP	C	G	NA	SW480_LARGE_INTESTINE	ENST00000249330.2	p.A302P	NA	13:60		NA	NA	NA	0	0
PUS7	54517	37	7	105099627	105099627	Missense_Mutation	SNP	C	T	NA	SW480_LARGE_INTESTINE	ENST00000356362.2	p.V613I	NA	10:53	54:249	NA	NA	NA	0	0
SLC26A3	1811	37	7	107414571	107414571	Missense_Mutation	SNP	T	A	NA	SW480_LARGE_INTESTINE	ENST00000340010.5	p.I601L	NA	12:54		NA	NA	NA	0	0
ZNF277	11179	37	7	111926984	111926984	Missense_Mutation	SNP	A	G	NA	SW480_LARGE_INTESTINE	ENST00000361822.3	p.T50A	NA	12:33	60:149	NA	NA	NA	0	0
ING3	54556	37	7	120610884	120610884	Missense_Mutation	SNP	G	A	NA	SW480_LARGE_INTESTINE	ENST00000315870.5	p.V351I	NA	10:21	41:64	NA	NA	NA	0	0
LMOD2	442721	37	7	123303157	123303157	Missense_Mutation	SNP	A	T	NA	SW480_LARGE_INTESTINE	ENST00000458573.2	p.K506M	NA	19:22		NA	NA	NA	0	0
FAM180A	389558	37	7	135418976	135418976	Missense_Mutation	SNP	C	T	NA	SW480_LARGE_INTESTINE	ENST00000338588.3	p.R90H	NA	22:33		NA	NA	NA	8.236e-06	0
AGK	55750	37	7	141341069	141341069	Missense_Mutation	SNP	G	A	NA	SW480_LARGE_INTESTINE	ENST00000355413.4	p.A250T	NA	23:41	76:154	NA	NA	NA	0	0
ZYX	7791	37	7	143080026	143080026	Missense_Mutation	SNP	G	A	NA	SW480_LARGE_INTESTINE	ENST00000322764.5	p.V212I	NA	11:42	206:390	NA	NA	NA	0	0
OR2A2	442361	37	7	143807529	143807529	Missense_Mutation	SNP	A	C	NA	SW480_LARGE_INTESTINE	ENST00000408979.2	p.N285T	NA	19:0		NA	NA	NA	0	0
GIMAP4	55303	37	7	150270129	150270129	Missense_Mutation	SNP	G	A	NA	SW480_LARGE_INTESTINE	ENST00000255945.2	p.R324H	NA	60:0		NA	NA	NA	8.237e-06	0
KCNH2	3757	37	7	150655198	150655198	Missense_Mutation	SNP	C	T	NA	SW480_LARGE_INTESTINE	ENST00000262186.5	p.E289K	NA	13:15		NA		NA	0	0
CHPF2	54480	37	7	150932661	150932661	Missense_Mutation	SNP	T	C	NA	SW480_LARGE_INTESTINE	ENST00000035307.2	p.I264T	NA	44:0	86:0	NA	NA	NA	4.942e-05	0
HTR5A	3361	37	7	154862727	154862727	Nonsense_Mutation	SNP	G	T	NA	SW480_LARGE_INTESTINE	ENST00000287907.2	p.G40*	NA	28:36		NA	NA	NA	0	0
CSMD1	64478	37	8	3008975	3008975	Missense_Mutation	SNP	C	A	NA	SW480_LARGE_INTESTINE	ENST00000520002.1	p.G1993V	NA	16:24		NA	NA	NA	0	0
FDFT1	2222	37	8	11695899	11695899	Missense_Mutation	SNP	T	G	NA	SW480_LARGE_INTESTINE	ENST00000220584.4	p.I345M	NA	29:0	633:5	NA	NA	NA	3.295e-05	0
MSR1	4481	37	8	16021738	16021738	Missense_Mutation	SNP	C	G	NA	SW480_LARGE_INTESTINE	ENST00000262101.5	p.R218P	NA	8:12		NA	NA	NA	0	0
DOK2	9046	37	8	21766909	21766909	Silent	SNP	G	T	NA	SW480_LARGE_INTESTINE	ENST00000276420.4	p.V384V	NA	40:17		NA	NA	NA	0	0
FAM160B2	64760	37	8	21955580	21955580	Splice_Site	SNP	G	A	NA	SW480_LARGE_INTESTINE	ENST00000289921.7	p.G176D	NA	20:36	8:23	NA	NA	NA	0	0
FAM160B2	64760	37	8	21956047	21956047	Silent	SNP	C	A	NA	SW480_LARGE_INTESTINE	ENST00000289921.7	p.V294V	NA	25:47	12:18	NA	NA	NA	0	0
FAM160B2	64760	37	8	21956122	21956122	Silent	SNP	C	T	NA	SW480_LARGE_INTESTINE	ENST00000289921.7	p.I319I	NA	26:51	11:16	NA	NA	NA	0	0
PIWIL2	55124	37	8	22175778	22175778	Missense_Mutation	SNP	A	T	NA	SW480_LARGE_INTESTINE	ENST00000454009.2	p.K798M	NA	13:15		NA	NA	NA	0	0
SCARA3	51435	37	8	27516483	27516483	Missense_Mutation	SNP	C	T	NA	SW480_LARGE_INTESTINE	ENST00000301904.3	p.R266C	NA	25:20	59:53	NA	NA	NA	1.647e-05	0
PURG	29942	37	8	30889911	30889911	Missense_Mutation	SNP	C	T	NA	SW480_LARGE_INTESTINE	ENST00000475541.1	p.G130S	NA	16:11		NA	NA	NA	0	0
WRN	7486	37	8	30938642	30938642	Missense_Mutation	SNP	G	A	NA	SW480_LARGE_INTESTINE	ENST00000298139.5	p.V367M	NA	17:11	11:20	NA	40:33	NA	0	0
GPR124	25960	37	8	37699064	37699064	Missense_Mutation	SNP	T	A	NA	SW480_LARGE_INTESTINE	ENST00000412232.2	p.C1070S	NA	23:15		NA	NA	NA	0	0
ADRB3	155	37	8	37823670	37823670	Silent	SNP	G	C	NA	SW480_LARGE_INTESTINE	ENST00000345060.3	p.G106G	NA	19:18		NA	NA	NA	0	0
ADAM32	203102	37	8	39112015	39112015	Missense_Mutation	SNP	T	C	NA	SW480_LARGE_INTESTINE	ENST00000379907.4	p.I662T	NA	16:0		NA	29:0	NA	2.496e-05	0
IKBKB	3551	37	8	42174245	42174245	Silent	SNP	C	T	NA	SW480_LARGE_INTESTINE	ENST00000520810.1	p.N316N	NA	8:24	25:43	NA	5:5		0	0
ARFGEF1	10565	37	8	68152428	68152428	Missense_Mutation	SNP	G	A	NA	SW480_LARGE_INTESTINE	ENST00000262215.3	p.A983V	NA	10:6	18:34	NA	13:23	NA	0	0
ZFHX4	79776	37	8	77617652	77617652	Missense_Mutation	SNP	C	A	NA	SW480_LARGE_INTESTINE	ENST00000521891.2	p.N443K	NA	17:17		NA	NA	NA	0	0
RIPK2	8767	37	8	90784009	90784009	Missense_Mutation	SNP	C	G	NA	SW480_LARGE_INTESTINE	ENST00000220751.4	p.P228A	NA	35:0	122:0	NA	79:0	NA	0	0
SLC26A7	115111	37	8	92378874	92378874	Missense_Mutation	SNP	T	A	NA	SW480_LARGE_INTESTINE	ENST00000276609.3	p.F519I	NA	17:8		NA	NA	NA	0	0
RUNX1T1	862	37	8	92972484	92972484	Missense_Mutation	SNP	T	G	NA	SW480_LARGE_INTESTINE	ENST00000523629.1	p.T601P	NA	14:21		NA		NA	0	0
TMEM67	91147	37	8	94784844	94784844	Missense_Mutation	SNP	G	A	NA	SW480_LARGE_INTESTINE	ENST00000453321.3	p.A227T	NA	9:3	17:17	NA	NA	NA	0	0
INTS8	55656	37	8	95862171	95862171	Silent	SNP	G	C	NA	SW480_LARGE_INTESTINE	ENST00000523731.1	p.L453L	NA	8:18	56:79	NA	NA	NA	0	0
VPS13B	157680	37	8	100847777	100847777	Silent	SNP	G	A	NA	SW480_LARGE_INTESTINE	ENST00000358544.2	p.K3276K	NA	11:12	2:6	NA	15:11	NA	0	0
GRHL2	79977	37	8	102570988	102570988	Missense_Mutation	SNP	G	A	NA	SW480_LARGE_INTESTINE	ENST00000251808.3	p.R209H	NA	21:14		NA	NA	NA	0	0
RIMS2	9699	37	8	104898421	104898421	Missense_Mutation	SNP	G	A	NA	SW480_LARGE_INTESTINE	ENST00000436393.2	p.E310K	NA	21:18	3:10	NA	10:7	NA	0	0
PKHD1L1	93035	37	8	110495257	110495257	Missense_Mutation	SNP	A	G	NA	SW480_LARGE_INTESTINE	ENST00000378402.5	p.I3167V	NA	11:5		NA	NA	NA	0	0
MED30	90390	37	8	118542980	118542980	Nonsense_Mutation	SNP	G	T	NA	SW480_LARGE_INTESTINE	ENST00000297347.3	p.E119*	NA	8:9		NA	NA	NA	0	0
EFR3A	23167	37	8	132971830	132971830	Splice_Site	SNP	A	T	NA	SW480_LARGE_INTESTINE	ENST00000254624.5		NA	10:6		NA	NA	NA	0	0
KCNQ3	3786	37	8	133144503	133144503	Missense_Mutation	SNP	G	A	NA	SW480_LARGE_INTESTINE	ENST00000388996.4	p.P603L	NA	6:11		NA	NA	NA	0	0
SLA	6503	37	8	134063074	134063074	Missense_Mutation	SNP	G	A	NA	SW480_LARGE_INTESTINE	ENST00000338087.5	p.R50C	NA	28:0		NA	NA	NA	1.647e-05	0
SMARCA2	6595	37	9	2115926	2115926	Silent	SNP	C	T	NA	SW480_LARGE_INTESTINE	ENST00000382203.1	p.A1187A	NA	15:17	25:23	NA	NA	NA	0	0
GLDC	2731	37	9	6645458	6645458	Silent	SNP	G	A	NA	SW480_LARGE_INTESTINE	ENST00000321612.6	p.R14R	NA	20:0		NA	NA	NA	0	0
ZDHHC21	340481	37	9	14619006	14619006	Missense_Mutation	SNP	C	G	NA	SW480_LARGE_INTESTINE	ENST00000380916.4	p.R252S	NA	11:23		NA	NA	NA	8.237e-06	0
ZDHHC21	340481	37	9	14619007	14619007	Missense_Mutation	SNP	C	T	NA	SW480_LARGE_INTESTINE	ENST00000380916.4	p.R252K	NA	14:23	15:33	NA	NA	NA	0	0
MLLT3	4300	37	9	20413956	20413956	Silent	SNP	T	C	NA	SW480_LARGE_INTESTINE	ENST00000380338.4	p.K296K	NA	31:0	17:0	NA	107:0	NA	4.942e-05	0
FOCAD	54914	37	9	20758112	20758112	Missense_Mutation	SNP	C	T	NA	SW480_LARGE_INTESTINE	ENST00000380249.1	p.T139I	NA	10:12		NA	NA	NA	0	0
FOCAD	54914	37	9	20758114	20758114	Missense_Mutation	SNP	G	T	NA	SW480_LARGE_INTESTINE	ENST00000380249.1	p.V140L	NA	9:11		NA	NA	NA	0	0
PIGO	84720	37	9	35095219	35095219	Missense_Mutation	SNP	G	A	NA	SW480_LARGE_INTESTINE	ENST00000378617.3	p.P115L	NA	14:41	49:134	NA	NA	NA	0	0
TMEM8B	51754	37	9	35853227	35853227	Missense_Mutation	SNP	C	G	NA	SW480_LARGE_INTESTINE	ENST00000377991.4	p.F352L	NA	22:32	2:2	NA	NA	NA	0	0
FRMPD1	22844	37	9	37745939	37745939	Missense_Mutation	SNP	C	T	NA	SW480_LARGE_INTESTINE	ENST00000539465.1	p.P1304S	NA	26:45		NA	NA	NA	0	0
TJP2	9414	37	9	71841068	71841068	Missense_Mutation	SNP	A	T	NA	SW480_LARGE_INTESTINE	ENST00000377245.4	p.N396I	NA	15:32	42:123	NA	NA	NA	0	0
FAM189A2	9413	37	9	71992596	71992596	Missense_Mutation	SNP	C	A	NA	SW480_LARGE_INTESTINE	ENST00000257515.8	p.P144T	NA	16:33		NA	NA	NA	0	0
SPATA31D1	389763	37	9	84607667	84607667	Missense_Mutation	SNP	C	T	NA	SW480_LARGE_INTESTINE	ENST00000344803.2	p.S761L	NA	13:30		NA	NA	NA	0	0
IARS	3376	37	9	95030569	95030569	Missense_Mutation	SNP	C	G	NA	SW480_LARGE_INTESTINE	ENST00000375643.3	p.V440L	NA	34:20	401:185	NA	NA	NA	0	0
CENPP	401541	37	9	95107979	95107979	Splice_Site	SNP	A	T	NA	SW480_LARGE_INTESTINE	ENST00000375587.3		NA	4:17		NA	NA	NA	0	0
TGFBR1	7046	37	9	101910020	101910020	Missense_Mutation	SNP	A	G	NA	SW480_LARGE_INTESTINE	ENST00000374994.4	p.E447G	NA	14:31	27:96	NA	20:37	NA	0	0
TMEM38B	55151	37	9	108483870	108483870	Silent	SNP	C	T	NA	SW480_LARGE_INTESTINE	ENST00000374692.3	p.L108L	NA	25:33	175:260	NA	NA	NA	0	0
RGS3	5998	37	9	116222585	116222585	Missense_Mutation	SNP	G	T	NA	SW480_LARGE_INTESTINE	ENST00000374140.2	p.G17C	NA	13:20		NA	NA	NA	0	0
KIF12	113220	37	9	116857356	116857356	Missense_Mutation	SNP	G	C	NA	SW480_LARGE_INTESTINE	ENST00000374118.3	p.L218V	NA	55:21		NA	NA	NA	8.237e-06	0
ORM2	5005	37	9	117093886	117093886	Missense_Mutation	SNP	G	C	NA	SW480_LARGE_INTESTINE	ENST00000431067.2	p.R123T	NA	42:37		NA	NA	NA	0	0
TNC	3371	37	9	117840280	117840280	Silent	SNP	G	C	NA	SW480_LARGE_INTESTINE	ENST00000350763.4	p.S872S	NA	9:24		NA	NA	NA	0	0
CDK5RAP2	55755	37	9	123220850	123220850	Silent	SNP	G	A	NA	SW480_LARGE_INTESTINE	ENST00000349780.4	p.H751H	NA	16:56	15:37	NA	NA	NA	0	0
CDK5RAP2	55755	37	9	123249683	123249683	Silent	SNP	C	T	NA	SW480_LARGE_INTESTINE	ENST00000349780.4	p.Q505Q	NA	18:35	14:36	NA	NA	NA	1.647e-05	0
C5	727	37	9	123759885	123759885	Missense_Mutation	SNP	G	C	NA	SW480_LARGE_INTESTINE	ENST00000223642.1	p.I910M	NA	8:28	2:5	NA	NA	NA	0	0
NEK6	10783	37	9	127088697	127088697	Missense_Mutation	SNP	C	T	NA	SW480_LARGE_INTESTINE	ENST00000320246.5	p.S165L	NA	13:51		NA		NA	8.237e-06	0
MAPKAP1	79109	37	9	128201222	128201222	Silent	SNP	G	A	NA	SW480_LARGE_INTESTINE	ENST00000373498.1	p.L505L	NA	26:52	212:398	NA	NA	NA	0	0
LMX1B	4010	37	9	129453341	129453341	Missense_Mutation	SNP	G	A	NA	SW480_LARGE_INTESTINE	ENST00000373474.4	p.D185N	NA	13:32	4:7	NA	NA	NA	2.473e-05	0
CRAT	1384	37	9	131857770	131857770	Missense_Mutation	SNP	G	A	NA	SW480_LARGE_INTESTINE	ENST00000318080.2	p.A596V	NA	18:41		NA	NA	NA	8.241e-06	0
PRRC2B	84726	37	9	134314423	134314423	Silent	SNP	T	C	NA	SW480_LARGE_INTESTINE	ENST00000357304.4	p.N148N	NA	40:12	35:13	NA	NA	NA	2.479e-05	0
RAPGEF1	2889	37	9	134459974	134459974	Silent	SNP	G	A	NA	SW480_LARGE_INTESTINE	ENST00000372189.3	p.S895S	NA	35:34	15:41	NA	NA	NA	0	0
PTGDS	5730	37	9	139872116	139872116	Missense_Mutation	SNP	C	T	NA	SW480_LARGE_INTESTINE	ENST00000371625.3	p.S29F	NA	16:50	7:29	NA	NA	NA	0	0
GRIN1	2902	37	9	140043542	140043542	Missense_Mutation	SNP	G	A	NA	SW480_LARGE_INTESTINE	ENST00000371561.3	p.V218I	NA	27:17		NA	NA	NA	0	0
RNF208	727800	37	9	140114894	140114894	Silent	SNP	G	T	NA	SW480_LARGE_INTESTINE	ENST00000392827.1	p.A257A	NA	8:27		NA	NA	NA	0	0
BEND7	222389	37	10	13541878	13541878	Silent	SNP	C	T	NA	SW480_LARGE_INTESTINE	ENST00000396900.2	p.V116V	NA	15:20	14:9	NA	NA	NA	0	0
C10orf67	256815	37	10	23609719	23609719	Missense_Mutation	SNP	A	T	NA	SW480_LARGE_INTESTINE	ENST00000323327.4	p.F167Y	NA	17:11	5:1	NA	NA	NA	0	0
ARMC4	55130	37	10	28196634	28196634	Silent	SNP	G	A	NA	SW480_LARGE_INTESTINE	ENST00000305242.5	p.A856A	NA	10:15		NA	NA	NA	0	0
C10orf68	0	37	10	33136805	33136805	Missense_Mutation	SNP	A	C	NA	SW480_LARGE_INTESTINE	ENST00000375030.2	p.T447P	NA	3:4		NA	NA	NA	0	0
ARHGAP22	58504	37	10	49791044	49791044	Missense_Mutation	SNP	C	T	NA	SW480_LARGE_INTESTINE	ENST00000249601.4	p.G63E	NA	21:22		NA	NA	NA	0	0
MSMB	4477	37	10	51562390	51562390	Nonsense_Mutation	SNP	G	A	NA	SW480_LARGE_INTESTINE	ENST00000358559.2	p.W112*	NA	14:19		NA	32:20	NA	0	0
ANK3	288	37	10	61832188	61832188	Silent	SNP	T	G	NA	SW480_LARGE_INTESTINE	ENST00000280772.2	p.S2817S	NA	15:27		NA	NA	NA	0	0
REEP3	221035	37	10	65357838	65357838	Silent	SNP	C	T	NA	SW480_LARGE_INTESTINE	ENST00000373758.4	p.P79P	NA	15:15	96:113	NA	NA	NA	0	0
TET1	80312	37	10	70332814	70332814	Missense_Mutation	SNP	C	A	NA	SW480_LARGE_INTESTINE	ENST00000373644.4	p.P240Q	NA	14:29		NA	50:62	NA	0	0
KIAA1279	26128	37	10	70776026	70776026	Missense_Mutation	SNP	G	A	NA	SW480_LARGE_INTESTINE	ENST00000361983.4	p.E574K	NA	14:15	42:60	NA	NA	NA	0	0
CHST3	9469	37	10	73768065	73768065	Nonsense_Mutation	SNP	G	T	NA	SW480_LARGE_INTESTINE	ENST00000373115.4	p.E426*	NA	24:24		NA	NA	NA	0	0
DNAJB12	54788	37	10	74100566	74100566	Missense_Mutation	SNP	C	T	NA	SW480_LARGE_INTESTINE	ENST00000444643.2	p.R235H	NA	23:24		NA	NA	NA	8.236e-06	0
ZNF503	84858	37	10	77159410	77159410	Silent	SNP	G	A	NA	SW480_LARGE_INTESTINE	ENST00000372524.4	p.G346G	NA	22:16	11:31	NA	NA	NA	0	0
DLG5	9231	37	10	79552279	79552279	Silent	SNP	C	T	NA	SW480_LARGE_INTESTINE	ENST00000372391.2	p.L1893L	NA	23:13	52:42	NA	NA	NA	0	0
LRIT2	340745	37	10	85981879	85981879	Missense_Mutation	SNP	A	T	NA	SW480_LARGE_INTESTINE	ENST00000372113.4	p.W484R	NA	16:23		NA	NA	NA	0	0
CPEB3	22849	37	10	93841093	93841093	Missense_Mutation	SNP	T	A	NA	SW480_LARGE_INTESTINE	ENST00000265997.4	p.N618I	NA	15:29	3:1	NA	NA	NA	0	0
FFAR4	338557	37	10	95326788	95326788	Nonsense_Mutation	SNP	G	A	NA	SW480_LARGE_INTESTINE	ENST00000371483.4	p.W104*	NA	18:33		NA	NA	NA	0	0
FRAT1	10023	37	10	99079665	99079665	Missense_Mutation	SNP	C	A	NA	SW480_LARGE_INTESTINE	ENST00000371021.3	p.P152H	NA	9:5		NA		NA	0	0
KIAA1598	57698	37	10	118719731	118719731	Missense_Mutation	SNP	C	T	NA	SW480_LARGE_INTESTINE	ENST00000355371.4	p.M61I	NA	10:14	25:26	NA	NA	NA	0	0
NKX1-2	390010	37	10	126136147	126136147	Missense_Mutation	SNP	G	C	NA	SW480_LARGE_INTESTINE	ENST00000451024.3	p.H262D	NA	10:6		NA	NA	NA	0	0
ADAM12	8038	37	10	127806716	127806716	Missense_Mutation	SNP	G	A	NA	SW480_LARGE_INTESTINE	ENST00000368679.4	p.P168L	NA	16:9		NA	20:21	NA	0	0
NKX6-2	84504	37	10	134599063	134599063	Silent	SNP	C	T	NA	SW480_LARGE_INTESTINE	ENST00000368592.5	p.P130P	NA	13:10		NA	NA	NA	0	0
ECHS1	1892	37	10	135180405	135180405	Missense_Mutation	SNP	C	T	NA	SW480_LARGE_INTESTINE	ENST00000368547.3	p.A203T	NA	14:25		NA	NA	NA	8.239e-06	0
SYT8	90019	37	11	1857480	1857480	Missense_Mutation	SNP	T	G	NA	SW480_LARGE_INTESTINE	ENST00000381968.3	p.L175R	NA	61:0		NA	NA	NA	4.143e-05	0
TSSC4	10078	37	11	2424137	2424137	Missense_Mutation	SNP	C	T	NA	SW480_LARGE_INTESTINE	ENST00000333256.6	p.R92C	NA	66:0		NA	NA	NA	8.258e-06	0
OR51F2	119694	37	11	4842811	4842811	Nonsense_Mutation	SNP	G	T	NA	SW480_LARGE_INTESTINE	ENST00000322110.5	p.E66*	NA	18:39		NA	NA	NA	0	0
OR51A7	119687	37	11	4928837	4928837	Missense_Mutation	SNP	A	G	NA	SW480_LARGE_INTESTINE	ENST00000359350.4	p.T80A	NA	17:26		NA	NA	NA	0	0
CCKBR	887	37	11	6291961	6291961	Missense_Mutation	SNP	T	A	NA	SW480_LARGE_INTESTINE	ENST00000334619.2	p.L247I	NA	15:27		NA	NA	NA	0	0
RBMXL2	27288	37	11	7111017	7111017	Silent	SNP	C	T	NA	SW480_LARGE_INTESTINE	ENST00000306904.5	p.S222S	NA	7:15		NA	NA	NA	0	0
TEAD1	7003	37	11	12901348	12901348	Missense_Mutation	SNP	C	A	NA	SW480_LARGE_INTESTINE	ENST00000526600.1	p.L46M	NA	11:40	24:54	NA	NA	NA	0	0
PDE3B	5140	37	11	14889104	14889104	Missense_Mutation	SNP	C	T	NA	SW480_LARGE_INTESTINE	ENST00000282096.4	p.S980F	NA	9:10	4:5	NA	NA	NA	0	0
IGSF22	283284	37	11	18739553	18739553	Missense_Mutation	SNP	C	T	NA	SW480_LARGE_INTESTINE	ENST00000513874.1	p.V300M	NA	23:42		NA	NA	NA	0	0
NAV2	89797	37	11	20112474	20112474	Silent	SNP	C	T	NA	SW480_LARGE_INTESTINE	ENST00000396087.3	p.D1913D	NA	17:46	7:14	NA	NA	NA	0	0
CCDC179	100500938	37	11	22881962	22881962	Nonsense_Mutation	SNP	G	T	NA	SW480_LARGE_INTESTINE	ENST00000532798.2	p.C2*	NA	18:31		NA	NA	NA	0	0
FIBIN	387758	37	11	27016530	27016530	Missense_Mutation	SNP	C	T	NA	SW480_LARGE_INTESTINE	ENST00000318627.2	p.R153W	NA	41:21		NA	NA	NA	8.237e-06	0
GYLTL1B	120071	37	11	45950332	45950332	Missense_Mutation	SNP	A	T	NA	SW480_LARGE_INTESTINE	ENST00000531526.1	p.H701L	NA	20:51	33:92	NA	NA	NA	0	0
FOLH1	2346	37	11	49196501	49196501	Missense_Mutation	SNP	T	C	NA	SW480_LARGE_INTESTINE	ENST00000256999.2	p.N350D	NA	14:23		NA	NA	NA	0	0
OR1S1	219959	37	11	57982863	57982863	Missense_Mutation	SNP	G	A	NA	SW480_LARGE_INTESTINE	ENST00000309433.6	p.G216D	NA	11:34		NA	NA	NA	0	0
ZFP91	80829	37	11	58377467	58377467	Nonsense_Mutation	SNP	C	T	NA	SW480_LARGE_INTESTINE	ENST00000316059.6	p.Q179*	NA	13:22	44:109	NA	NA	NA	0	0
GLYATL1	92292	37	11	58722807	58722807	Missense_Mutation	SNP	C	T	NA	SW480_LARGE_INTESTINE	ENST00000317391.4	p.P158S	NA	14:39		NA	NA	NA	0	0
NRXN2	9379	37	11	64415731	64415731	Silent	SNP	G	A	NA	SW480_LARGE_INTESTINE	ENST00000377551.1	p.D1121D	NA	21:37		NA	NA	NA	0	0
TIGD3	220359	37	11	65123868	65123868	Missense_Mutation	SNP	G	T	NA	SW480_LARGE_INTESTINE	ENST00000309880.5	p.V197L	NA	21:36	6:10	NA	NA	NA	0	0
SIPA1	6494	37	11	65416907	65416907	Silent	SNP	G	A	NA	SW480_LARGE_INTESTINE	ENST00000394224.3	p.E827E	NA	41:15	46:18	NA	NA	NA	0	0
ARAP1	116985	37	11	72396720	72396720	Missense_Mutation	SNP	G	A	NA	SW480_LARGE_INTESTINE	ENST00000393609.3	p.R1448C	NA	25:36		NA	NA	NA	8.236e-06	0
INTS4	92105	37	11	77639454	77639454	Missense_Mutation	SNP	C	T	NA	SW480_LARGE_INTESTINE	ENST00000534064.1	p.M435I	NA	22:41	34:88	NA	NA	NA	0	0
TENM4	26011	37	11	78369649	78369649	Missense_Mutation	SNP	A	T	NA	SW480_LARGE_INTESTINE	ENST00000278550.7	p.N2588K	NA	17:35		NA	NA	NA	0	0
RAB38	23682	37	11	87882951	87882951	Silent	SNP	C	T	NA	SW480_LARGE_INTESTINE	ENST00000243662.6	p.L125L	NA	14:12		NA	NA	NA	3.295e-05	0
NOX4	50507	37	11	89069042	89069042	Silent	SNP	C	T	NA	SW480_LARGE_INTESTINE	ENST00000263317.4	p.L529L	NA	20:0		NA	NA	NA	4.119e-05	0
TRIM64B	642446	37	11	89603859	89603859	Missense_Mutation	SNP	A	C	NA	SW480_LARGE_INTESTINE	ENST00000329862.6	p.L427R	NA	10:31		NA	NA	NA	0	0
TRIM49C	642612	37	11	89806199	89806199	Missense_Mutation	SNP	G	A	NA	SW480_LARGE_INTESTINE	ENST00000432771.1	p.G328R	NA	8:24		NA	NA	NA	0	0
SLC36A4	120103	37	11	92915974	92915974	Silent	SNP	C	T	NA	SW480_LARGE_INTESTINE	ENST00000326402.4	p.L119L	NA	8:24	13:36	NA	NA	NA	0	0
MTMR2	8898	37	11	95657088	95657088	Missense_Mutation	SNP	C	T	NA	SW480_LARGE_INTESTINE	ENST00000346299.5	p.G11S	NA	17:38	24:59	NA	NA	NA	0	0
TRPC6	7225	37	11	101375032	101375032	Missense_Mutation	SNP	A	T	NA	SW480_LARGE_INTESTINE	ENST00000344327.3	p.I223N	NA	18:44		NA	NA	NA	0	0
CASP5	838	37	11	104869617	104869617	Missense_Mutation	SNP	G	T	NA	SW480_LARGE_INTESTINE	ENST00000260315.3	p.T364K	NA	28:0		NA	NA	NA	0	0
ATM	472	37	11	108201015	108201015	Missense_Mutation	SNP	G	C	NA	SW480_LARGE_INTESTINE	ENST00000452508.2	p.R2461P	NA	13:46	7:17	NA	54:109	NA	0	0
CADM1	23705	37	11	115099850	115099850	Missense_Mutation	SNP	C	T	NA	SW480_LARGE_INTESTINE	ENST00000452722.3	p.R235Q	NA	29:0		NA	NA	NA	8.237e-06	0
GRIK4	2900	37	11	120831743	120831743	Missense_Mutation	SNP	A	G	NA	SW480_LARGE_INTESTINE	ENST00000527524.2	p.Y667C	NA	15:46		NA	NA	NA	0	0
TECTA	7007	37	11	121028887	121028887	Missense_Mutation	SNP	A	T	NA	SW480_LARGE_INTESTINE	ENST00000392793.1	p.Y1548F	NA	43:20		NA	NA	NA	0	0
GRAMD1B	57476	37	11	123476139	123476139	Missense_Mutation	SNP	A	T	NA	SW480_LARGE_INTESTINE	ENST00000529750.1	p.T283S	NA	25:35		NA	6:15	NA	0	0
FGF6	2251	37	12	4554699	4554699	Missense_Mutation	SNP	C	T	NA	SW480_LARGE_INTESTINE	ENST00000228837.2	p.R13Q	NA	24:43		NA	NA	NA	0	0
VWF	7450	37	12	6128613	6128613	Missense_Mutation	SNP	C	A	NA	SW480_LARGE_INTESTINE	ENST00000261405.5	p.G1324V	NA	28:15		NA	NA	NA	0	0
TPI1	7167	37	12	6978522	6978522	Missense_Mutation	SNP	A	T	NA	SW480_LARGE_INTESTINE	ENST00000229270.4	p.K179M	NA	25:37		NA	NA	NA	0	0
CD163L1	283316	37	12	7526232	7526232	Missense_Mutation	SNP	G	C	NA	SW480_LARGE_INTESTINE	ENST00000313599.3	p.F1138L	NA	8:42		NA	NA	NA	0	0
FOXJ2	55810	37	12	8196642	8196642	Silent	SNP	G	A	NA	SW480_LARGE_INTESTINE	ENST00000162391.3	p.P191P	NA	11:35		NA	NA	NA	8.241e-06	0
SLCO1C1	53919	37	12	20876093	20876093	Missense_Mutation	SNP	T	A	NA	SW480_LARGE_INTESTINE	ENST00000266509.2	p.V364D	NA	17:36		NA	NA	NA	0	0
SLCO1B3	28234	37	12	21032410	21032410	Missense_Mutation	SNP	A	C	NA	SW480_LARGE_INTESTINE	ENST00000381545.3	p.L392F	NA	9:11		NA	NA	NA	0	0
SLCO1B7	338821	37	12	21243013	21243013	Silent	SNP	T	C	NA	SW480_LARGE_INTESTINE	ENST00000421593.2	p.H632H	NA	8:15		NA	NA	NA	0	0
IAPP	3375	37	12	21526350	21526350	Missense_Mutation	SNP	C	A	NA	SW480_LARGE_INTESTINE	ENST00000240652.3	p.A22D	NA	20:20		NA	NA	NA	0	0
LRMP	4033	37	12	25222348	25222348	Missense_Mutation	SNP	G	A	NA	SW480_LARGE_INTESTINE	ENST00000354454.3	p.D3N	NA	18:56		NA	NA	NA	0	0
ITPR2	3709	37	12	26748401	26748401	Silent	SNP	T	A	NA	SW480_LARGE_INTESTINE	ENST00000381340.3	p.A1459A	NA	12:93	4:24	NA	9:51	NA	0	0
LRRK2	120892	37	12	40699585	40699585	Splice_Site	SNP	A	C	NA	SW480_LARGE_INTESTINE	ENST00000298910.7		NA	6:16		NA	21:22	NA	0	0
SLC38A2	54407	37	12	46757599	46757599	Missense_Mutation	SNP	T	C	NA	SW480_LARGE_INTESTINE	ENST00000256689.5	p.R322G	NA	27:6	161:123	NA	NA	NA	0	0
RACGAP1	29127	37	12	50386077	50386077	Missense_Mutation	SNP	G	T	NA	SW480_LARGE_INTESTINE	ENST00000548961.1	p.P20H	NA	16:30	183:348	NA	NA	NA	0	0
POU6F1	5463	37	12	51589791	51589791	Missense_Mutation	SNP	G	A	NA	SW480_LARGE_INTESTINE	ENST00000389243.4	p.R71W	NA	13:28		NA	NA	NA	0	0
KRT82	3888	37	12	52800027	52800027	Missense_Mutation	SNP	C	T	NA	SW480_LARGE_INTESTINE	ENST00000257974.2	p.C12Y	NA	32:16		NA	NA	NA	8.238e-06	0
SP1	6667	37	12	53777330	53777330	Silent	SNP	C	T	NA	SW480_LARGE_INTESTINE	ENST00000327443.4	p.N533N	NA	20:28	20:51	NA	44:76	NA	2.471e-05	0
PMEL	6490	37	12	56349338	56349338	Silent	SNP	G	A	NA	SW480_LARGE_INTESTINE	ENST00000548747.1	p.L558L	NA	40:14	11:11	NA	NA	NA	0	0
RAB5B	5869	37	12	56385969	56385969	Silent	SNP	G	A	NA	SW480_LARGE_INTESTINE	ENST00000360299.5	p.Q207Q	NA	18:42	65:134	NA	NA	NA	0	0
TAC3	6866	37	12	57404073	57404073	Splice_Site	SNP	C	A	NA	SW480_LARGE_INTESTINE	ENST00000458521.2		NA	24:20		NA	NA	NA	0	0
B4GALNT1	2583	37	12	58022670	58022670	Missense_Mutation	SNP	G	T	NA	SW480_LARGE_INTESTINE	ENST00000341156.4	p.S276R	NA	14:39		NA	NA	NA	0	0
LRIG3	121227	37	12	59274471	59274471	Missense_Mutation	SNP	T	A	NA	SW480_LARGE_INTESTINE	ENST00000320743.3	p.I565F	NA	22:23		NA	NA	NA	0	0
SLC16A7	9194	37	12	60168529	60168529	Missense_Mutation	SNP	G	A	NA	SW480_LARGE_INTESTINE	ENST00000261187.4	p.M151I	NA	4:33		NA	NA	NA	0	0
TBC1D15	64786	37	12	72266739	72266739	Silent	SNP	T	C	NA	SW480_LARGE_INTESTINE	ENST00000550746.1	p.L54L	NA	20:0	86:2	NA	NA	NA	0	0
EPYC	1833	37	12	91371889	91371889	Missense_Mutation	SNP	C	G	NA	SW480_LARGE_INTESTINE	ENST00000261172.3	p.V106L	NA	12:0		NA	NA	NA	0	0
SART3	9733	37	12	108923966	108923966	Missense_Mutation	SNP	C	T	NA	SW480_LARGE_INTESTINE	ENST00000228284.3	p.R623H	NA	33:0	271:9	NA	NA	NA	3.295e-05	0
MMAB	326625	37	12	109996941	109996941	Missense_Mutation	SNP	T	A	NA	SW480_LARGE_INTESTINE	ENST00000545712.2	p.M202L	NA	40:2	170:8	NA	NA	NA	0	0
CUX2	23316	37	12	111701596	111701596	Missense_Mutation	SNP	C	T	NA	SW480_LARGE_INTESTINE	ENST00000261726.6	p.A85V	NA	48:1		NA	NA	NA	4.138e-05	0
OAS3	4940	37	12	113401192	113401192	Missense_Mutation	SNP	C	A	NA	SW480_LARGE_INTESTINE	ENST00000228928.7	p.A720E	NA	45:1	23:1	NA	NA	NA	0	0
GALNT9	50614	37	12	132811581	132811581	Splice_Site	SNP	T	G	NA	SW480_LARGE_INTESTINE	ENST00000535228.1		NA	19:22		NA	NA	NA	0	0
FBRSL1	57666	37	12	133160327	133160327	Missense_Mutation	SNP	C	G	NA	SW480_LARGE_INTESTINE	ENST00000434748.2	p.S1034C	NA	16:0	13:1	NA	NA	NA	0	0
SPATA13	221178	37	13	24876844	24876844	Missense_Mutation	SNP	C	T	NA	SW480_LARGE_INTESTINE	ENST00000382095.4	p.A631V	NA	13:28	19:77	NA	NA	NA	3.295e-05	0
C1QTNF9	338872	37	13	24892996	24892996	Silent	SNP	G	A	NA	SW480_LARGE_INTESTINE	ENST00000382071.2	p.T69T	NA	49:35		NA	NA	NA	8.236e-06	0
ATP12A	479	37	13	25283889	25283889	Missense_Mutation	SNP	C	T	NA	SW480_LARGE_INTESTINE	ENST00000381946.3	p.R896C	NA	18:45		NA	NA	NA	8.236e-06	0
SHISA2	387914	37	13	26624794	26624794	Missense_Mutation	SNP	G	T	NA	SW480_LARGE_INTESTINE	ENST00000319420.3	p.P107H	NA	23:33		NA	NA	NA	0	0
MTUS2	23281	37	13	29600537	29600537	Missense_Mutation	SNP	C	A	NA	SW480_LARGE_INTESTINE	ENST00000431530.3	p.P578T	NA	12:40		NA	34:97	NA	0	0
KATNAL1	84056	37	13	30815215	30815215	Silent	SNP	C	T	NA	SW480_LARGE_INTESTINE	ENST00000380615.3	p.K167K	NA	34:8	84:35	NA	NA	NA	0	0
RXFP2	122042	37	13	32339262	32339262	Silent	SNP	T	A	NA	SW480_LARGE_INTESTINE	ENST00000298386.2	p.S136S	NA	13:44		NA	NA	NA	0	0
FREM2	341640	37	13	39262935	39262935	Missense_Mutation	SNP	C	A	NA	SW480_LARGE_INTESTINE	ENST00000280481.7	p.A485D	NA	16:41		NA	NA	NA	0	0
TSC22D1	8848	37	13	45149255	45149255	Missense_Mutation	SNP	G	A	NA	SW480_LARGE_INTESTINE	ENST00000458659.2	p.T319I	NA	39:38		NA	NA	NA	8.237e-06	0
DIAPH3	81624	37	13	60737728	60737728	Missense_Mutation	SNP	G	A	NA	SW480_LARGE_INTESTINE	ENST00000400324.4	p.P58L	NA	11:61	23:93	NA	NA	NA	0	0
KLF12	11278	37	13	74708382	74708382	De_novo_Start_OutOfFrame	SNP	G	T	NA	SW480_LARGE_INTESTINE	ENST00000377666.4		NA	5:11		NA	NA	NA	0	0
IRG1	730249	37	13	77531606	77531606	Missense_Mutation	SNP	T	A	NA	SW480_LARGE_INTESTINE	ENST00000377462.1	p.L311H	NA	23:54		NA	NA	NA	0	0
SLITRK6	84189	37	13	86368539	86368539	Missense_Mutation	SNP	T	A	NA	SW480_LARGE_INTESTINE	ENST00000400286.2	p.E702V	NA	19:43		NA	NA	NA	8.276e-06	0
OR4N2	390429	37	14	20295732	20295732	Missense_Mutation	SNP	A	C	NA	SW480_LARGE_INTESTINE	ENST00000315947.1	p.N42T	NA	5:15		NA	NA	NA	0	0
LRRC16B	90668	37	14	24534338	24534338	Silent	SNP	C	A	NA	SW480_LARGE_INTESTINE	ENST00000342740.5	p.P1084P	NA	14:13		NA	NA	NA	0	0
NYNRIN	57523	37	14	24877217	24877217	Missense_Mutation	SNP	C	T	NA	SW480_LARGE_INTESTINE	ENST00000382554.3	p.P114L	NA	15:24		NA		NA	0	0
AKAP6	9472	37	14	33014434	33014434	Splice_Site	SNP	A	C	NA	SW480_LARGE_INTESTINE	ENST00000280979.4		NA	13:16		NA	13:19	NA	0	0
RALGAPA1	253959	37	14	36121027	36121027	Missense_Mutation	SNP	T	A	NA	SW480_LARGE_INTESTINE	ENST00000389698.3	p.Y1381F	NA	7:11	9:7	NA	NA	NA	0	0
LRFN5	145581	37	14	42360585	42360585	Silent	SNP	C	T	NA	SW480_LARGE_INTESTINE	ENST00000298119.4	p.I506I	NA	11:12		NA	NA	NA	0	0
C14orf183	196913	37	14	50550618	50550618	Silent	SNP	G	A	NA	SW480_LARGE_INTESTINE	ENST00000305273.1	p.C242C	NA	13:17		NA	NA	NA	3.323e-05	0
DAAM1	23002	37	14	59797333	59797333	Missense_Mutation	SNP	A	C	NA	SW480_LARGE_INTESTINE	ENST00000395125.1	p.K496T	NA	17:24	7:8	NA	NA	NA	0	0
SYNE2	23224	37	14	64430714	64430714	Missense_Mutation	SNP	A	G	NA	SW480_LARGE_INTESTINE	ENST00000344113.4	p.Y329C	NA	15:15	3:7	NA	NA	NA	0	0
SYNE2	23224	37	14	64488105	64488105	Missense_Mutation	SNP	G	A	NA	SW480_LARGE_INTESTINE	ENST00000344113.4	p.A1742T	NA	13:16		NA	NA	NA	0	0
SYNE2	23224	37	14	64587655	64587655	Missense_Mutation	SNP	T	C	NA	SW480_LARGE_INTESTINE	ENST00000344113.4	p.I4345T	NA	10:13	10:11	NA	NA	NA	0	0
ESR2	2100	37	14	64749589	64749589	Missense_Mutation	SNP	T	G	NA	SW480_LARGE_INTESTINE	ENST00000341099.4	p.S39R	NA	18:26		NA	48:37	NA	0	0
SPTB	6710	37	14	65260081	65260081	Missense_Mutation	SNP	G	A	NA	SW480_LARGE_INTESTINE	ENST00000389721.5	p.S767F	NA	20:26	8:9	NA	NA	NA	0	0
SMOC1	64093	37	14	70418902	70418902	Missense_Mutation	SNP	G	T	NA	SW480_LARGE_INTESTINE	ENST00000381280.4	p.R49S	NA	19:40		NA	NA	NA	0	0
TTC9	23508	37	14	71108996	71108996	Silent	SNP	G	A	NA	SW480_LARGE_INTESTINE	ENST00000256367.2	p.P50P	NA	10:16		NA	NA	NA	9.39e-06	0
RGS6	9628	37	14	72932528	72932528	Missense_Mutation	SNP	G	T	NA	SW480_LARGE_INTESTINE	ENST00000553530.1	p.A153S	NA	9:22		NA	NA	NA	0	0
RGS6	9628	37	14	72976861	72976861	Splice_Site	SNP	G	C	NA	SW480_LARGE_INTESTINE	ENST00000553530.1		NA	21:29		NA	NA	NA	0	0
VRTN	55237	37	14	74823663	74823663	Silent	SNP	C	T	NA	SW480_LARGE_INTESTINE	ENST00000256362.4	p.D59D	NA	6:37		NA	NA	NA	0	0
RPS6KL1	83694	37	14	75378049	75378049	Missense_Mutation	SNP	C	A	NA	SW480_LARGE_INTESTINE	ENST00000555647.1	p.R189L	NA	27:43		NA	18:40	NA	0	0
ZC3H14	79882	37	14	89038428	89038428	Nonsense_Mutation	SNP	C	G	NA	SW480_LARGE_INTESTINE	ENST00000251038.5	p.S97*	NA	13:14		NA	NA	NA	0	0
NRDE2	55051	37	14	90759049	90759049	Missense_Mutation	SNP	C	T	NA	SW480_LARGE_INTESTINE	ENST00000354366.3	p.E612K	NA	45:18	35:18	NA	NA	NA	0	0
SERPINA4	5267	37	14	95029826	95029826	Missense_Mutation	SNP	C	T	NA	SW480_LARGE_INTESTINE	ENST00000557004.1	p.L3F	NA	10:31		NA	NA	NA	0	0
SERPINA4	5267	37	14	95029864	95029864	Silent	SNP	G	A	NA	SW480_LARGE_INTESTINE	ENST00000557004.1	p.L15L	NA	20:33		NA	NA	NA	0	0
ATG2B	55102	37	14	96797840	96797840	Missense_Mutation	SNP	G	A	NA	SW480_LARGE_INTESTINE	ENST00000359933.4	p.P535S	NA	7:25	5:9	NA	NA	NA	0	0
KIF26A	26153	37	14	104639530	104639530	Missense_Mutation	SNP	A	T	NA	SW480_LARGE_INTESTINE	ENST00000423312.2	p.Q546L	NA	15:40		NA	NA	NA	0	0
AHNAK2	113146	37	14	105413262	105413262	Silent	SNP	C	T	NA	SW480_LARGE_INTESTINE	ENST00000333244.5	p.K2842K	NA	41:0		NA	NA	NA	2.482e-05	0
AHNAK2	113146	37	14	105418836	105418836	Silent	SNP	C	T	NA	SW480_LARGE_INTESTINE	ENST00000333244.5	p.L984L	NA	71:0		NA	NA	NA	8.268e-06	0
NPAP1	23742	37	15	24922399	24922399	Missense_Mutation	SNP	C	T	NA	SW480_LARGE_INTESTINE	ENST00000329468.2	p.P462L	NA	12:20		NA	24:25	NA	0	0
ATP10A	57194	37	15	25928579	25928579	Missense_Mutation	SNP	T	C	NA	SW480_LARGE_INTESTINE	ENST00000356865.6	p.T1116A	NA	10:13		NA	22:15	NA	0	0
GOLGA8Q	727909	37	15	30850504	30850504	Nonsense_Mutation	SNP	G	T	NA	SW480_LARGE_INTESTINE	ENST00000562783.1	p.E281*	NA	8:7		NA	NA	NA	0	0
RYR3	6263	37	15	34130272	34130272	Missense_Mutation	SNP	C	T	NA	SW480_LARGE_INTESTINE	ENST00000389232.4	p.R4031C	NA	31:0		NA	NA	NA	4.964e-05	0
GJD2	57369	37	15	35044910	35044910	Silent	SNP	G	A	NA	SW480_LARGE_INTESTINE	ENST00000290374.4	p.S245S	NA	18:18		NA	NA	NA	0	0
EHD4	30844	37	15	42211708	42211708	Missense_Mutation	SNP	C	A	NA	SW480_LARGE_INTESTINE	ENST00000220325.4	p.K208N	NA	10:18	204:162	NA	NA	NA	0	0
PIGB	9488	37	15	55631497	55631497	Missense_Mutation	SNP	A	T	NA	SW480_LARGE_INTESTINE	ENST00000164305.5	p.D276V	NA	6:14	16:19	NA	NA	NA	0	0
MNS1	55329	37	15	56736009	56736009	Missense_Mutation	SNP	A	G	NA	SW480_LARGE_INTESTINE	ENST00000260453.3	p.Y244H	NA	2:4	50:1	NA	NA	NA	0	0
VPS13C	54832	37	15	62165462	62165462	Missense_Mutation	SNP	C	T	NA	SW480_LARGE_INTESTINE	ENST00000261517.5	p.G3521R	NA	15:16	27:20	NA	NA	NA	0	0
MYO9A	4649	37	15	72195330	72195330	Silent	SNP	G	A	NA	SW480_LARGE_INTESTINE	ENST00000356056.5	p.F984F	NA	6:8		NA	NA	NA	0	0
HCN4	10021	37	15	73615215	73615215	Silent	SNP	C	A	NA	SW480_LARGE_INTESTINE	ENST00000261917.3	p.P1073P	NA	17:14		NA	NA	NA	0	0
ISLR2	57611	37	15	74426620	74426620	Missense_Mutation	SNP	T	C	NA	SW480_LARGE_INTESTINE	ENST00000361742.3	p.W509R	NA	10:17		NA	NA	NA	0	0
EDC3	80153	37	15	74963886	74963886	Missense_Mutation	SNP	G	A	NA	SW480_LARGE_INTESTINE	ENST00000315127.4	p.P132S	NA	31:0	72:2	NA	NA	NA	1.647e-05	0
EDC3	80153	37	15	74964001	74964001	Silent	SNP	C	T	NA	SW480_LARGE_INTESTINE	ENST00000315127.4	p.V93V	NA	22:21	45:45	NA	NA	NA	0	0
ADAMTS7	11173	37	15	79069829	79069829	Missense_Mutation	SNP	C	T	NA	SW480_LARGE_INTESTINE	ENST00000388820.4	p.R475H	NA	51:0		NA	NA	NA	4.121e-05	0
RASGRF1	5923	37	15	79339307	79339307	Missense_Mutation	SNP	C	T	NA	SW480_LARGE_INTESTINE	ENST00000419573.3	p.R220Q	NA	47:0		NA	16:0	NA	2.471e-05	0
GOLGA6L10	647042	37	15	82637355	82637355	Missense_Mutation	SNP	C	T	NA	SW480_LARGE_INTESTINE	ENST00000439287.4	p.R244H	NA	4:17		NA	NA	NA	0	0
BTBD1	53339	37	15	83698906	83698906	Missense_Mutation	SNP	C	T	NA	SW480_LARGE_INTESTINE	ENST00000261721.4	p.G346E	NA	11:10	208:231	NA	NA	NA	0	0
SLC28A1	9154	37	15	85447379	85447379	Silent	SNP	C	T	NA	SW480_LARGE_INTESTINE	ENST00000286749.3	p.D171D	NA	29:16		NA	NA	NA	0	0
AGBL1	123624	37	15	86807596	86807596	Silent	SNP	G	A	NA	SW480_LARGE_INTESTINE	ENST00000441037.2	p.K352K	NA	14:18		NA	NA	NA	0	0
ADAMTS17	170691	37	15	100801832	100801832	Missense_Mutation	SNP	A	G	NA	SW480_LARGE_INTESTINE	ENST00000268070.4	p.S295P	NA	18:16	8:10	NA	NA	NA	0	0
LRRK1	79705	37	15	101606201	101606201	Silent	SNP	C	T	NA	SW480_LARGE_INTESTINE	ENST00000388948.3	p.A1853A	NA	11:13	22:12	NA	22:25	NA	0	0
TPSD1	23430	37	16	1306914	1306914	Missense_Mutation	SNP	A	G	NA	SW480_LARGE_INTESTINE	ENST00000211076.3	p.Q124R	NA	21:27		NA	NA	NA	0	0
TELO2	9894	37	16	1552353	1552353	Missense_Mutation	SNP	C	T	NA	SW480_LARGE_INTESTINE	ENST00000262319.6	p.A534V	NA	40:0	86:0	NA	NA	NA	0	0
PKD1	5310	37	16	2161275	2161275	Missense_Mutation	SNP	C	A	NA	SW480_LARGE_INTESTINE	ENST00000262304.4	p.R1298L	NA	44:0	9:0	NA	NA	NA	3.348e-05	0
DNASE1L2	1775	37	16	2287246	2287246	Silent	SNP	G	A	NA	SW480_LARGE_INTESTINE	ENST00000564065.1	p.V87V	NA	13:13		NA	NA	NA	0	0
ATP6V0C	527	37	16	2569657	2569657	Silent	SNP	C	T	NA	SW480_LARGE_INTESTINE	ENST00000330398.4	p.L127L	NA	21:16	403:436	NA	NA	NA	0	0
SRRM2	23524	37	16	2814135	2814135	Silent	SNP	C	T	NA	SW480_LARGE_INTESTINE	ENST00000301740.8	p.F1202F	NA	49:0		NA	NA	NA	8.236e-06	0
NMRAL1	57407	37	16	4519389	4519389	Missense_Mutation	SNP	T	A	NA	SW480_LARGE_INTESTINE	ENST00000574733.1	p.R40W	NA	18:12	228:187	NA	NA	NA	0	0
MYH11	4629	37	16	15797914	15797914	Silent	SNP	T	C	NA	SW480_LARGE_INTESTINE	ENST00000300036.5	p.A1951A	NA	12:15		NA	46:21	NA	0	0
TMC5	79838	37	16	19451553	19451553	Missense_Mutation	SNP	T	A	NA	SW480_LARGE_INTESTINE	ENST00000396229.2	p.Y65N	NA	19:15	3:2	NA	NA	NA	0	0
UMOD	7369	37	16	20359564	20359564	Silent	SNP	T	C	NA	SW480_LARGE_INTESTINE	ENST00000570689.1	p.K318K	NA	18:17		NA	NA	NA	0	0
INO80E	283899	37	16	30012274	30012274	Silent	SNP	C	T	NA	SW480_LARGE_INTESTINE	ENST00000563197.1	p.G103G	NA	35:0	427:4	NA	NA	NA	1.648e-05	0
ZNF785	146540	37	16	30594494	30594494	Missense_Mutation	SNP	C	G	NA	SW480_LARGE_INTESTINE	ENST00000395216.2	p.C202S	NA	9:16	9:12	NA	NA	NA	0	0
RNF40	9810	37	16	30774597	30774597	Silent	SNP	C	T	NA	SW480_LARGE_INTESTINE	ENST00000324685.6	p.Y97Y	NA	33:0		NA	NA	NA	0	0
NKD1	85407	37	16	50667336	50667336	Missense_Mutation	SNP	G	T	NA	SW480_LARGE_INTESTINE	ENST00000268459.3	p.G353C	NA	33:0	349:1	NA	NA	NA	0	0
SNX20	124460	37	16	50707790	50707790	Missense_Mutation	SNP	C	T	NA	SW480_LARGE_INTESTINE	ENST00000330943.4	p.A160T	NA	35:0		NA	NA	NA	0	0
SALL1	6299	37	16	51185115	51185115	Missense_Mutation	SNP	T	G	NA	SW480_LARGE_INTESTINE	ENST00000251020.4	p.Q13P	NA	9:7		NA	NA	NA	8.245e-06	0
CHD9	80205	37	16	53326804	53326804	Missense_Mutation	SNP	C	T	NA	SW480_LARGE_INTESTINE	ENST00000398510.3	p.R1784C	NA	9:16		NA	37:34	NA	0	0
RPGRIP1L	23322	37	16	53726095	53726095	Nonsense_Mutation	SNP	G	A	NA	SW480_LARGE_INTESTINE	ENST00000379925.3	p.Q138*	NA	13:8	16:16	NA	NA	NA	0	0
CCDC135	0	37	16	57731970	57731970	Missense_Mutation	SNP	G	A	NA	SW480_LARGE_INTESTINE	ENST00000360716.3	p.V37M	NA	26:23		NA	NA	NA	0	0
FBXL8	55336	37	16	67197405	67197405	Silent	SNP	C	T	NA	SW480_LARGE_INTESTINE	ENST00000258200.3	p.R269R	NA	19:20		NA	NA	NA	0	0
PLEKHG4	25894	37	16	67319312	67319312	Missense_Mutation	SNP	G	A	NA	SW480_LARGE_INTESTINE	ENST00000360461.5	p.R772H	NA	41:0	18:0	NA	NA	NA	3.295e-05	0
DDX28	55794	37	16	68055728	68055728	Missense_Mutation	SNP	C	T	NA	SW480_LARGE_INTESTINE	ENST00000332395.5	p.G460S	NA	29:14	100:88	NA	NA	NA	0	0
CDH3	1001	37	16	68714988	68714988	Missense_Mutation	SNP	G	T	NA	SW480_LARGE_INTESTINE	ENST00000264012.4	p.D329Y	NA	19:25	67:78	NA		NA	0	0
HYDIN	54768	37	16	70852359	70852359	Silent	SNP	C	T	NA	SW480_LARGE_INTESTINE	ENST00000393567.2	p.A4848A	NA	24:0		NA	NA	NA	2.493e-05	0
HYDIN	54768	37	16	71212909	71212909	Silent	SNP	A	G	NA	SW480_LARGE_INTESTINE	ENST00000393567.2	p.F101F	NA	11:23		NA	NA	NA	0	0
CTRB1	1504	37	16	75256680	75256680	Missense_Mutation	SNP	G	T	NA	SW480_LARGE_INTESTINE	ENST00000361017.4	p.A23S	NA	14:27		NA	NA	NA	0	0
ZNF276	92822	37	16	89804577	89804577	Missense_Mutation	SNP	G	A	NA	SW480_LARGE_INTESTINE	ENST00000443381.2	p.E590K	NA	21:20	17:32	NA	NA	NA	0	0
DBNDD1	79007	37	16	90072852	90072852	Missense_Mutation	SNP	G	A	NA	SW480_LARGE_INTESTINE	ENST00000002501.6	p.T123M	NA	24:23		NA	NA	NA	8.269e-06	0
OVCA2	124641	37	17	1945490	1945490	Missense_Mutation	SNP	A	G	NA	SW480_LARGE_INTESTINE	ENST00000572195.1	p.D50G	NA	61:0	194:0	NA	NA	NA	0	0
OVCA2	124641	37	17	1945491	1945491	Missense_Mutation	SNP	C	G	NA	SW480_LARGE_INTESTINE	ENST00000572195.1	p.D50E	NA	63:0	193:0	NA	NA	NA	0	0
ATP2A3	489	37	17	3867555	3867555	Missense_Mutation	SNP	C	T	NA	SW480_LARGE_INTESTINE	ENST00000352011.3	p.D11N	NA	6:17	3:1	NA	NA	NA	0	0
ALOX15	246	37	17	4539085	4539085	Missense_Mutation	SNP	C	T	NA	SW480_LARGE_INTESTINE	ENST00000570836.1	p.R377K	NA	65:0		NA	NA	NA	0	0
PELP1	27043	37	17	4585810	4585810	Missense_Mutation	SNP	C	T	NA	SW480_LARGE_INTESTINE	ENST00000574876.1	p.C210Y	NA	15:27	44:77	NA	NA	NA	0	0
KIAA0753	9851	37	17	6513431	6513431	Missense_Mutation	SNP	C	A	NA	SW480_LARGE_INTESTINE	ENST00000361413.3	p.S532I	NA	20:20	25:63	NA	NA	NA	0	0
TP53	7157	37	17	7576921	7576921	Missense_Mutation	SNP	G	A	NA	SW480_LARGE_INTESTINE	ENST00000269305.4	p.P309S	NA	44:0	391:0	NA	46:1		0	0
ALOXE3	59344	37	17	8007523	8007523	Missense_Mutation	SNP	G	T	NA	SW480_LARGE_INTESTINE	ENST00000448843.2	p.S565R	NA	15:43		NA	NA	NA	8.236e-06	0
DNAH9	1770	37	17	11783517	11783517	Splice_Site	SNP	G	A	NA	SW480_LARGE_INTESTINE	ENST00000262442.4	p.R3534Q	NA	13:29		NA	NA	NA	1.647e-05	0
MYO15A	51168	37	17	18045519	18045519	Missense_Mutation	SNP	C	T	NA	SW480_LARGE_INTESTINE	ENST00000205890.5	p.R1926C	NA	31:42		NA	NA	NA	2.475e-05	0
SLC47A2	146802	37	17	19611745	19611745	Missense_Mutation	SNP	G	A	NA	SW480_LARGE_INTESTINE	ENST00000325411.5	p.H203Y	NA	22:49		NA	NA	NA	0	0
UBBP4	23666	37	17	21730897	21730897	Missense_Mutation	SNP	C	A	NA	SW480_LARGE_INTESTINE	ENST00000578713.1	p.L67M	NA	66:1		NA	NA	NA	0	0
LGALS9	3965	37	17	25970591	25970591	Missense_Mutation	SNP	T	G	NA	SW480_LARGE_INTESTINE	ENST00000395473.2	p.V162G	NA	64:0		NA	NA	NA	0	0
LGALS9	3965	37	17	25970647	25970647	Splice_Site	SNP	G	C	NA	SW480_LARGE_INTESTINE	ENST00000395473.2		NA	45:0		NA	NA	NA	0	0
EFCAB5	374786	37	17	28383098	28383098	Silent	SNP	T	C	NA	SW480_LARGE_INTESTINE	ENST00000394835.3	p.C763C	NA	53:1		NA	NA	NA	0	0
EVI2A	2123	37	17	29645467	29645467	Missense_Mutation	SNP	A	G	NA	SW480_LARGE_INTESTINE	ENST00000462804.2	p.W189R	NA	56:0		NA	NA	NA	2.471e-05	0
TMEM132E	124842	37	17	32953914	32953914	Missense_Mutation	SNP	C	T	NA	SW480_LARGE_INTESTINE	ENST00000321639.5	p.P189L	NA	10:38		NA	NA	NA	0	0
C17orf66	0	37	17	34191867	34191867	Silent	SNP	G	A	NA	SW480_LARGE_INTESTINE	ENST00000311880.2	p.H116H	NA	51:0		NA	NA	NA	2.471e-05	0
MYO19	80179	37	17	34883925	34883925	Missense_Mutation	SNP	T	A	NA	SW480_LARGE_INTESTINE	ENST00000431794.3	p.T41S	NA	24:47	79:155	NA	NA	NA	0	0
TADA2A	6871	37	17	35800718	35800718	Nonsense_Mutation	SNP	C	T	NA	SW480_LARGE_INTESTINE	ENST00000394395.2	p.Q133*	NA	30:16	25:33	NA	NA	NA	0	0
KRT26	353288	37	17	38928191	38928191	Missense_Mutation	SNP	T	G	NA	SW480_LARGE_INTESTINE	ENST00000335552.4	p.S59R	NA	25:40		NA	NA	NA	0	0
KRTAP29-1	100533177	37	17	39458939	39458939	Silent	SNP	G	C	NA	SW480_LARGE_INTESTINE	ENST00000391353.1	p.S55S	NA	22:35		NA	NA	NA	0	0
MEOX1	4222	37	17	41719391	41719391	Missense_Mutation	SNP	A	G	NA	SW480_LARGE_INTESTINE	ENST00000318579.4	p.W218R	NA	32:14		NA	NA	NA	0	0
SLC4A1	6521	37	17	42335066	42335066	Silent	SNP	G	A	NA	SW480_LARGE_INTESTINE	ENST00000262418.6	p.F464F	NA	21:38		NA	NA	NA	0	0
HOXB5	3215	37	17	46669597	46669597	Missense_Mutation	SNP	T	C	NA	SW480_LARGE_INTESTINE	ENST00000239151.5	p.T262A	NA	15:11	155:88	NA	NA	NA	0	0
CACNA1G	8913	37	17	48653678	48653678	Nonsense_Mutation	SNP	C	T	NA	SW480_LARGE_INTESTINE	ENST00000359106.5	p.Q639*	NA	25:35		NA	NA	NA	0	0
EPX	8288	37	17	56272454	56272454	Missense_Mutation	SNP	C	A	NA	SW480_LARGE_INTESTINE	ENST00000225371.5	p.P242T	NA	45:10		NA	NA	NA	0	0
CSHL1	1444	37	17	61988261	61988261	Missense_Mutation	SNP	C	T	NA	SW480_LARGE_INTESTINE	ENST00000309894.5	p.A12T	NA	27:12		NA	NA	NA	0	0
TTYH2	94015	37	17	72239543	72239543	Silent	SNP	G	A	NA	SW480_LARGE_INTESTINE	ENST00000269346.4	p.L222L	NA	11:35		NA	NA	NA	0	0
GPRC5C	55890	37	17	72436165	72436165	Missense_Mutation	SNP	C	T	NA	SW480_LARGE_INTESTINE	ENST00000481232.1	p.R129W	NA	62:0	185:1	NA	NA	NA	2.471e-05	0
OTOP3	347741	37	17	72937724	72937724	Missense_Mutation	SNP	G	A	NA	SW480_LARGE_INTESTINE	ENST00000328801.4	p.A104T	NA	28:18		NA	NA	NA	1.647e-05	0
CDR2L	30850	37	17	72999669	72999669	Missense_Mutation	SNP	G	A	NA	SW480_LARGE_INTESTINE	ENST00000337231.5	p.D300N	NA	25:42	15:27	NA	NA	NA	0	0
LGALS3BP	3959	37	17	76967945	76967945	Missense_Mutation	SNP	T	C	NA	SW480_LARGE_INTESTINE	ENST00000262776.3	p.N491D	NA	10:55	282:583	NA	NA	NA	0	0
FSCN2	25794	37	17	79496335	79496335	Nonsense_Mutation	SNP	C	T	NA	SW480_LARGE_INTESTINE	ENST00000417245.2	p.Q260*	NA	14:49		NA	NA	NA	0	0
CETN1	1068	37	18	580456	580456	Silent	SNP	G	A	NA	SW480_LARGE_INTESTINE	ENST00000327228.3	p.K16K	NA	29:26		NA	NA	NA	0	0
SMCHD1	23347	37	18	2688664	2688664	Silent	SNP	G	A	NA	SW480_LARGE_INTESTINE	ENST00000320876.6	p.E264E	NA	11:25	16:32	NA	NA	NA	0	0
EPB41L3	23136	37	18	5433510	5433510	Silent	SNP	G	T	NA	SW480_LARGE_INTESTINE	ENST00000341928.2	p.A290A	NA	14:29		NA	NA	NA	0	0
GNAL	2774	37	18	11752459	11752459	Missense_Mutation	SNP	G	C	NA	SW480_LARGE_INTESTINE	ENST00000423027.3	p.K9N	NA	11:22		NA	NA	NA	0	0
CEP76	79959	37	18	12673473	12673473	Missense_Mutation	SNP	C	A	NA	SW480_LARGE_INTESTINE	ENST00000262127.2	p.C624F	NA	12:21	40:98	NA	NA	NA	0	0
SEH1L	81929	37	18	12971157	12971157	Missense_Mutation	SNP	G	A	NA	SW480_LARGE_INTESTINE	ENST00000262124.11	p.R176H	NA	25:16	532:253	NA	NA	NA	2.471e-05	0
GREB1L	80000	37	18	19080565	19080565	Missense_Mutation	SNP	T	A	NA	SW480_LARGE_INTESTINE	ENST00000580732.2	p.L1345Q	NA	18:27		NA	NA	NA	0	0
NPC1	4864	37	18	21153453	21153453	Missense_Mutation	SNP	G	T	NA	SW480_LARGE_INTESTINE	ENST00000269228.5	p.P48Q	NA	18:38	26:76	NA	NA	NA	0	0
SETBP1	26040	37	18	42532302	42532302	Silent	SNP	C	T	NA	SW480_LARGE_INTESTINE	ENST00000282030.5	p.I999I	NA	26:2		NA	NA	NA	0	0
ONECUT2	9480	37	18	55103593	55103593	Missense_Mutation	SNP	G	T	NA	SW480_LARGE_INTESTINE	ENST00000491143.2	p.K215N	NA	15:0		NA	NA	NA	0	0
C2CD4C	126567	37	19	408180	408180	Missense_Mutation	SNP	G	A	NA	SW480_LARGE_INTESTINE	ENST00000332235.6	p.A61V	NA	11:16	3:1	NA	NA	NA	0	0
PRTN3	5657	37	19	847927	847927	Silent	SNP	C	A	NA	SW480_LARGE_INTESTINE	ENST00000234347.5	p.I243I	NA	14:14		NA	NA	NA	0	0
REXO1	57455	37	19	1817306	1817306	Missense_Mutation	SNP	T	C	NA	SW480_LARGE_INTESTINE	ENST00000170168.4	p.K1038R	NA	17:20	18:26	NA	NA	NA	0	0
REXO1	57455	37	19	1821587	1821587	Silent	SNP	C	T	NA	SW480_LARGE_INTESTINE	ENST00000170168.4	p.L775L	NA	20:16	22:24	NA	NA	NA	0	0
CCDC94	55702	37	19	4251048	4251048	Silent	SNP	C	T	NA	SW480_LARGE_INTESTINE	ENST00000262962.7	p.I50I	NA	21:10	79:86	NA	NA	NA	0	0
RFX2	5990	37	19	6002752	6002752	Missense_Mutation	SNP	C	T	NA	SW480_LARGE_INTESTINE	ENST00000303657.5	p.V544M	NA	38:0	14:1	NA	NA	NA	0	0
CERS4	79603	37	19	8321158	8321158	Missense_Mutation	SNP	G	C	NA	SW480_LARGE_INTESTINE	ENST00000251363.5	p.R169S	NA	16:19	15:16	NA	NA	NA	0	0
ACTL9	284382	37	19	8808937	8808937	Missense_Mutation	SNP	C	T	NA	SW480_LARGE_INTESTINE	ENST00000324436.3	p.G39S	NA	18:15		NA	NA	NA	0	0
MUC16	94025	37	19	9087966	9087966	Silent	SNP	G	A	NA	SW480_LARGE_INTESTINE	ENST00000397910.4	p.F1283F	NA	16:23		NA	NA	NA	0	0
ZNF559	84527	37	19	9435244	9435244	De_novo_Start_OutOfFrame	SNP	A	T	NA	SW480_LARGE_INTESTINE	ENST00000393883.2		NA	13:15		NA	NA	NA	0	0
ZNF426	79088	37	19	9641684	9641684	Nonsense_Mutation	SNP	G	A	NA	SW480_LARGE_INTESTINE	ENST00000535489.1	p.Q129*	NA	16:17		NA	NA	NA	0	0
CACNA1A	773	37	19	13320192	13320192	Missense_Mutation	SNP	G	A	NA	SW480_LARGE_INTESTINE	ENST00000360228.5	p.R2154W	NA	13:15		NA	NA	NA	0	0
OR10H1	26539	37	19	15918493	15918493	Missense_Mutation	SNP	C	T	NA	SW480_LARGE_INTESTINE	ENST00000334920.2	p.G119S	NA	16:17		NA	NA	NA	0	0
ANO8	57719	37	19	17443945	17443945	Missense_Mutation	SNP	T	A	NA	SW480_LARGE_INTESTINE	ENST00000159087.4	p.N152Y	NA	19:21	4:4	NA	NA	NA	0	0
COPE	11316	37	19	19011198	19011198	Missense_Mutation	SNP	G	A	NA	SW480_LARGE_INTESTINE	ENST00000262812.4	p.P266S	NA	16:29	405:439	NA	NA	NA	0	0
ZNF208	7757	37	19	22157288	22157288	Missense_Mutation	SNP	C	A	NA	SW480_LARGE_INTESTINE	ENST00000397126.4	p.C183F	NA	16:15		NA	NA	NA	0	0
ZNF257	113835	37	19	22270972	22270972	Silent	SNP	C	A	NA	SW480_LARGE_INTESTINE	ENST00000594947.1	p.T140T	NA	13:11		NA	NA	NA	0	0
ZNF726	730087	37	19	24116229	24116229	Silent	SNP	C	A	NA	SW480_LARGE_INTESTINE	ENST00000594466.1	p.S437S	NA	19:22		NA	NA	NA	0	0
MAG	4099	37	19	35801048	35801048	Silent	SNP	G	T	NA	SW480_LARGE_INTESTINE	ENST00000392213.3	p.L501L	NA	19:27		NA	NA	NA	0	0
PRODH2	58510	37	19	36291076	36291076	Missense_Mutation	SNP	T	C	NA	SW480_LARGE_INTESTINE	ENST00000301175.3	p.E492G	NA	22:28		NA	NA	NA	0	0
RYR1	6261	37	19	38976617	38976617	Silent	SNP	G	A	NA	SW480_LARGE_INTESTINE	ENST00000359596.3	p.P1774P	NA	13:51		NA	NA	NA	0	0
FCGBP	8857	37	19	40399384	40399384	Missense_Mutation	SNP	C	A	NA	SW480_LARGE_INTESTINE	ENST00000221347.6	p.G2104V	NA	5:33		NA	NA	NA	0	0
ITPKC	80271	37	19	41223908	41223908	Missense_Mutation	SNP	G	A	NA	SW480_LARGE_INTESTINE	ENST00000263370.2	p.G290R	NA	15:36		NA	NA	NA	0	0
POU2F2	5452	37	19	42600017	42600017	Missense_Mutation	SNP	C	T	NA	SW480_LARGE_INTESTINE	ENST00000526816.2	p.R243H	NA	53:21		NA	NA	NA	0	0
PSG1	5669	37	19	43373067	43373067	Missense_Mutation	SNP	C	T	NA	SW480_LARGE_INTESTINE	ENST00000436291.2	p.G277S	NA	13:41	114:183	NA	NA	NA	0	0
ZNF222	7673	37	19	44535978	44535978	Missense_Mutation	SNP	A	C	NA	SW480_LARGE_INTESTINE	ENST00000187879.8	p.I51L	NA	14:47	16:28	NA	NA	NA	0	0
PVRL2	5819	37	19	45368916	45368916	Splice_Site	SNP	A	T	NA	SW480_LARGE_INTESTINE	ENST00000252483.5	p.I159I	NA	22:36	79:243	NA	NA	NA	0	0
PPP1R37	284352	37	19	45648801	45648801	Missense_Mutation	SNP	C	A	NA	SW480_LARGE_INTESTINE	ENST00000221462.4	p.A496D	NA	15:35	33:58	NA	NA	NA	0	0
MEIS3	56917	37	19	47910396	47910396	Splice_Site	SNP	T	A	NA	SW480_LARGE_INTESTINE	ENST00000558555.1		NA	26:49	5:0	NA	NA	NA	0	0
EHD2	30846	37	19	48239633	48239633	Missense_Mutation	SNP	C	A	NA	SW480_LARGE_INTESTINE	ENST00000263277.3	p.A308D	NA	12:35	4:9	NA	NA	NA	0	0
GLTSCR2	29997	37	19	48255811	48255811	Missense_Mutation	SNP	G	A	NA	SW480_LARGE_INTESTINE	ENST00000246802.5	p.V238M	NA	9:29	258:577	NA	NA	NA	4.119e-05	0
CCDC114	93233	37	19	48801262	48801262	Missense_Mutation	SNP	G	T	NA	SW480_LARGE_INTESTINE	ENST00000315396.7	p.D462E	NA	13:53		NA	NA	NA	8.236e-06	0
ZNF473	25888	37	19	50550126	50550126	Missense_Mutation	SNP	C	A	NA	SW480_LARGE_INTESTINE	ENST00000595661.1	p.T809K	NA	29:41	34:63	NA	NA	NA	0	0
POLD1	5424	37	19	50902640	50902640	Missense_Mutation	SNP	C	T	NA	SW480_LARGE_INTESTINE	ENST00000440232.2	p.P72L	NA	32:42	69:165	NA	NA	NA	0	0
SPIB	6689	37	19	50931551	50931551	Silent	SNP	C	T	NA	SW480_LARGE_INTESTINE	ENST00000595883.1	p.Y249Y	NA	22:47		NA	NA	NA	1.169e-05	0
MYBPC2	4606	37	19	50957305	50957305	Missense_Mutation	SNP	G	A	NA	SW480_LARGE_INTESTINE	ENST00000357701.5	p.R593H	NA	13:29		NA	NA	NA	0	0
SIGLECL1	284369	37	19	51768871	51768871	Missense_Mutation	SNP	G	T	NA	SW480_LARGE_INTESTINE	ENST00000316401.7	p.G91V	NA	23:27		NA	NA	NA	0	0
CEACAM18	729767	37	19	51983860	51983860	Missense_Mutation	SNP	A	G	NA	SW480_LARGE_INTESTINE	ENST00000396477.4	p.D109G	NA	52:20		NA	NA	NA	0	0
ZNF808	388558	37	19	53058195	53058195	Missense_Mutation	SNP	G	A	NA	SW480_LARGE_INTESTINE	ENST00000359798.4	p.E676K	NA	26:47	5:19	NA	NA	NA	0	0
ZNF83	55769	37	19	53158942	53158942	Splice_Site	SNP	T	A	NA	SW480_LARGE_INTESTINE	ENST00000594682.2		NA	20:47		NA	NA	NA	0	0
ZNF525	170958	37	19	53885140	53885140	Silent	SNP	G	A	NA	SW480_LARGE_INTESTINE	ENST00000355326.3	p.E154E	NA	18:36	11:27	NA	NA	NA	0	0
PRPF31	26121	37	19	54628014	54628014	Silent	SNP	C	T	NA	SW480_LARGE_INTESTINE	ENST00000321030.4	p.D278D	NA	16:27	149:320	NA	NA	NA	0	0
MBOAT7	79143	37	19	54691062	54691062	Missense_Mutation	SNP	T	A	NA	SW480_LARGE_INTESTINE	ENST00000245615.1	p.Q105L	NA	16:32	121:203	NA	NA	NA	0	0
KIR3DX1	90011	37	19	55044043	55044043	Missense_Mutation	SNP	G	T	NA	SW480_LARGE_INTESTINE	ENST00000335056.3	p.C10F	NA	43:21		NA	NA	NA	0	0
KIR3DL3	115653	37	19	55237609	55237609	Missense_Mutation	SNP	G	A	NA	SW480_LARGE_INTESTINE	ENST00000291860.1	p.G54E	NA	10:14		NA	NA	NA	0	0
NLRP2	55655	37	19	55494422	55494422	Silent	SNP	C	T	NA	SW480_LARGE_INTESTINE	ENST00000543010.1	p.L452L	NA	25:37		NA	NA	NA	0	0
ZNF628	89887	37	19	55995387	55995387	Missense_Mutation	SNP	G	A	NA	SW480_LARGE_INTESTINE	ENST00000598519.1	p.D943N	NA	18:48	3:22	NA	NA	NA	0	0
U2AF2	11338	37	19	56170661	56170661	Silent	SNP	C	T	NA	SW480_LARGE_INTESTINE	ENST00000308924.4	p.D45D	NA	10:18	251:538	NA	NA	NA	0	0
NLRP13	126204	37	19	56423708	56423708	Missense_Mutation	SNP	C	A	NA	SW480_LARGE_INTESTINE	ENST00000342929.3	p.W492L	NA	23:0		NA	NA	NA	0	0
PEG3	5178	37	19	57325629	57325629	Missense_Mutation	SNP	G	A	NA	SW480_LARGE_INTESTINE	ENST00000326441.9	p.A1394V	NA	28:12		NA	NA	NA	0	0
PEG3	5178	37	19	57325959	57325959	Missense_Mutation	SNP	C	T	NA	SW480_LARGE_INTESTINE	ENST00000326441.9	p.C1284Y	NA	17:34		NA	NA	NA	0	0
PEG3	5178	37	19	57326885	57326885	Silent	SNP	C	T	NA	SW480_LARGE_INTESTINE	ENST00000326441.9	p.G975G	NA	17:31		NA	NA	NA	0	0
ZNF749	388567	37	19	57955198	57955198	Missense_Mutation	SNP	G	A	NA	SW480_LARGE_INTESTINE	ENST00000334181.4	p.E228K	NA	15:44	5:5	NA	NA	NA	0	0
VN1R1	57191	37	19	57967360	57967360	Silent	SNP	T	A	NA	SW480_LARGE_INTESTINE	ENST00000321039.3	p.P165P	NA	12:33		NA	NA	NA	0	0
AVP	551	37	20	3065249	3065249	Silent	SNP	G	A	NA	SW480_LARGE_INTESTINE	ENST00000380293.3	p.N24N	NA	20:42		NA	NA	NA	8.236e-06	0
SPEF1	25876	37	20	3759877	3759877	Missense_Mutation	SNP	T	G	NA	SW480_LARGE_INTESTINE	ENST00000379756.3	p.Q115P	NA	21:52		NA	NA	NA	0	0
CHGB	1114	37	20	5904389	5904389	Silent	SNP	C	T	NA	SW480_LARGE_INTESTINE	ENST00000378961.4	p.S533S	NA	20:39		NA	NA	NA	0	0
SPTLC3	55304	37	20	13074159	13074159	Missense_Mutation	SNP	A	T	NA	SW480_LARGE_INTESTINE	ENST00000399002.2	p.N254I	NA	16:39		NA	NA	NA	0	0
APMAP	57136	37	20	24952135	24952135	Missense_Mutation	SNP	C	T	NA	SW480_LARGE_INTESTINE	ENST00000217456.2	p.D167N	NA	31:23	429:403	NA	NA	NA	0	0
SUN5	140732	37	20	31571668	31571668	Nonsense_Mutation	SNP	G	A	NA	SW480_LARGE_INTESTINE	ENST00000356173.3	p.R358*	NA	22:59		NA	NA	NA	2.471e-05	0
CNBD2	140894	37	20	34611682	34611682	Silent	SNP	T	C	NA	SW480_LARGE_INTESTINE	ENST00000373973.3	p.I476I	NA	6:52		NA	NA	NA	0	0
RALGAPB	57148	37	20	37177360	37177360	Silent	SNP	G	T	NA	SW480_LARGE_INTESTINE	ENST00000262879.6	p.L977L	NA	11:40	9:46	NA	NA	NA	0	0
LPIN3	64900	37	20	39986578	39986578	Missense_Mutation	SNP	C	A	NA	SW480_LARGE_INTESTINE	ENST00000373257.3	p.T699N	NA	19:78		NA	NA	NA	0	0
LPIN3	64900	37	20	39986988	39986988	Silent	SNP	C	T	NA	SW480_LARGE_INTESTINE	ENST00000373257.3	p.P768P	NA	13:54		NA	NA	NA	0	0
ZNF334	55713	37	20	45133313	45133313	Missense_Mutation	SNP	C	A	NA	SW480_LARGE_INTESTINE	ENST00000347606.4	p.A30S	NA	9:49		NA	NA	NA	0	0
PREX1	57580	37	20	47260969	47260969	Missense_Mutation	SNP	C	A	NA	SW480_LARGE_INTESTINE	ENST00000371941.3	p.L1193F	NA	26:52	5:3	NA	NA	NA	0	0
PTPN1	5770	37	20	49196439	49196439	Missense_Mutation	SNP	A	G	NA	SW480_LARGE_INTESTINE	ENST00000371621.3	p.N355S	NA	22:54	115:327	NA		NA	0	0
ADNP	23394	37	20	49510227	49510227	Missense_Mutation	SNP	T	G	NA	SW480_LARGE_INTESTINE	ENST00000396029.3	p.S342R	NA	23:63	50:176	NA	NA	NA	0	0
ZFP64	55734	37	20	50769048	50769048	Silent	SNP	C	T	NA	SW480_LARGE_INTESTINE	ENST00000216923.4	p.A561A	NA	27:27	25:24	NA	NA	NA	0	0
DOK5	55816	37	20	53208204	53208204	Silent	SNP	C	T	NA	SW480_LARGE_INTESTINE	ENST00000262593.5	p.G153G	NA	44:29		NA	NA	NA	8.236e-06	0
CTCFL	140690	37	20	56099000	56099000	Missense_Mutation	SNP	T	A	NA	SW480_LARGE_INTESTINE	ENST00000608263.1	p.T88S	NA	21:62		NA	NA	NA	0	0
LAMA5	3911	37	20	60897385	60897385	Missense_Mutation	SNP	C	G	NA	SW480_LARGE_INTESTINE	ENST00000252999.3	p.G2096R	NA	26:56	33:116	NA	NA	NA	0	0
CABLES2	81928	37	20	60968553	60968553	Missense_Mutation	SNP	G	A	NA	SW480_LARGE_INTESTINE	ENST00000279101.5	p.P275S	NA	39:26	20:17	NA	NA	NA	0	0
BHLHE23	128408	37	20	61637764	61637764	Silent	SNP	G	A	NA	SW480_LARGE_INTESTINE	ENST00000370346.2	p.I105I	NA	6:21		NA	NA	NA	0	0
UCKL1	54963	37	20	62571809	62571809	Silent	SNP	G	A	NA	SW480_LARGE_INTESTINE	ENST00000354216.6	p.I444I	NA	22:41	42:237	NA	NA	NA	0	0
UCKL1	54963	37	20	62572149	62572149	Missense_Mutation	SNP	G	C	NA	SW480_LARGE_INTESTINE	ENST00000354216.6	p.Q393E	NA	17:57	38:245	NA	NA	NA	0	0
TIAM1	7074	37	21	32502566	32502566	Missense_Mutation	SNP	G	T	NA	SW480_LARGE_INTESTINE	ENST00000286827.3	p.T1337K	NA	16:33	14:28	NA	7:31	NA	0	0
TIAM1	7074	37	21	32639216	32639216	Missense_Mutation	SNP	G	A	NA	SW480_LARGE_INTESTINE	ENST00000286827.3	p.H25Y	NA	16:45	8:10	NA	9:31	NA	0	0
C21orf54	728409	37	21	34542029	34542029	Missense_Mutation	SNP	G	T	NA	SW480_LARGE_INTESTINE	ENST00000451980.2	p.P47T	NA	13:29		NA	NA	NA	0	0
SON	6651	37	21	34924696	34924696	Missense_Mutation	SNP	G	A	NA	SW480_LARGE_INTESTINE	ENST00000356577.4	p.M1053I	NA	22:36	30:98	NA	NA	NA	0	0
DOPEY2	9980	37	21	37618454	37618454	Silent	SNP	G	A	NA	SW480_LARGE_INTESTINE	ENST00000399151.3	p.S1392S	NA	46:21	19:5	NA	NA	NA	2.471e-05	0
CBS	875	37	21	44492161	44492161	Missense_Mutation	SNP	G	T	NA	SW480_LARGE_INTESTINE	ENST00000398165.3	p.A48D	NA	24:41	10:48	NA	NA	NA	0	0
KRTAP10-5	386680	37	21	46000283	46000283	Missense_Mutation	SNP	G	T	NA	SW480_LARGE_INTESTINE	ENST00000400372.1	p.P58H	NA	17:42		NA	NA	NA	0	0
COL6A1	1291	37	21	47411949	47411949	Missense_Mutation	SNP	C	A	NA	SW480_LARGE_INTESTINE	ENST00000361866.3	p.A382E	NA	15:39	27:43	NA	NA	NA	0	0
SLC7A4	6545	37	22	21386095	21386095	Missense_Mutation	SNP	G	A	NA	SW480_LARGE_INTESTINE	ENST00000382932.2	p.R3W	NA	36:0	7:0	NA	NA	NA	4.169e-05	0
RTDR1	0	37	22	23406095	23406095	Missense_Mutation	SNP	G	A	NA	SW480_LARGE_INTESTINE	ENST00000216036.4	p.A213V	NA	46:0		NA	NA	NA	8.236e-06	0
ZNF70	7621	37	22	24087108	24087108	Missense_Mutation	SNP	C	T	NA	SW480_LARGE_INTESTINE	ENST00000341976.3	p.V74I	NA	14:13		NA	NA	NA	0	0
GGT1	2678	37	22	25017035	25017035	Missense_Mutation	SNP	C	T	NA	SW480_LARGE_INTESTINE	ENST00000400382.1	p.A244V	NA	26:20		NA	NA	NA	0	0
SGSM1	129049	37	22	25243740	25243740	Missense_Mutation	SNP	C	A	NA	SW480_LARGE_INTESTINE	ENST00000400359.4	p.D93E	NA	17:24	3:4	NA	NA	NA	0	0
MYO18B	84700	37	22	26422963	26422963	Silent	SNP	C	T	NA	SW480_LARGE_INTESTINE	ENST00000407587.2	p.P2342P	NA	39:0		NA	37:0	NA	1.655e-05	0
TFIP11	24144	37	22	26906077	26906077	Missense_Mutation	SNP	C	A	NA	SW480_LARGE_INTESTINE	ENST00000407690.1	p.W54C	NA	27:0	110:0	NA	NA	NA	0	0
ZNRF3	84133	37	22	29445898	29445898	Nonsense_Mutation	SNP	C	T	NA	SW480_LARGE_INTESTINE	ENST00000544604.2	p.Q577*	NA	21:31	22:30	NA	NA	NA	0	0
SEC14L2	23541	37	22	30803537	30803537	Missense_Mutation	SNP	C	T	NA	SW480_LARGE_INTESTINE	ENST00000312932.9	p.T123I	NA	28:0	128:2	NA	NA	NA	0	0
RFPL3	10738	37	22	32754084	32754084	Missense_Mutation	SNP	C	T	NA	SW480_LARGE_INTESTINE	ENST00000249007.4	p.T9I	NA	15:17		NA	NA	NA	0	0
RBFOX2	23543	37	22	36157295	36157295	Silent	SNP	C	T	NA	SW480_LARGE_INTESTINE	ENST00000438146.2	p.V306V	NA	22:18	69:71	NA	NA	NA	0	0
APOL4	80832	37	22	36591377	36591377	Silent	SNP	C	T	NA	SW480_LARGE_INTESTINE	ENST00000405511.1	p.V63V	NA	21:16		NA	NA	NA	0	0
CSF2RB	1439	37	22	37330003	37330003	Missense_Mutation	SNP	T	A	NA	SW480_LARGE_INTESTINE	ENST00000403662.3	p.W428R	NA	14:20		NA	NA	NA	0	0
SUN2	25777	37	22	39145864	39145864	Splice_Site	SNP	C	A	NA	SW480_LARGE_INTESTINE	ENST00000405510.1	p.G174V	NA	30:0	92:1	NA	NA	NA	2.471e-05	0
MPPED1	758	37	22	43894200	43894200	Missense_Mutation	SNP	G	C	NA	SW480_LARGE_INTESTINE	ENST00000417669.2	p.D240H	NA	21:11		NA	NA	NA	0	0
PKDREJ	10343	37	22	46654525	46654525	Missense_Mutation	SNP	C	A	NA	SW480_LARGE_INTESTINE	ENST00000253255.5	p.K1565N	NA	16:17		NA	NA	NA	0	0
RABL2B	11158	37	22	51214218	51214218	Silent	SNP	C	T	NA	SW480_LARGE_INTESTINE	ENST00000395598.3	p.K93K	NA	27:13	31:28	NA	NA	NA	0	0
NLGN4X	57502	37	0	5811352	5811352	Missense_Mutation	SNP	G	T	NA	SW480_LARGE_INTESTINE	ENST00000381095.3	p.P653T	NA	17:16		NA	NA	NA	0	0
NLGN4X	57502	37	0	5821516	5821516	Missense_Mutation	SNP	G	T	NA	SW480_LARGE_INTESTINE	ENST00000381095.3	p.N401K	NA	14:18		NA	NA	NA	0	0
FRMPD4	9758	37	0	12704269	12704269	Nonsense_Mutation	SNP	T	A	NA	SW480_LARGE_INTESTINE	ENST00000380682.1	p.Y209*	NA	13:17		NA	NA	NA	0	0
ACE2	59272	37	0	15618981	15618981	Silent	SNP	C	T	NA	SW480_LARGE_INTESTINE	ENST00000252519.3	p.Q18Q	NA	16:13		NA	NA	NA	0	0
SMPX	23676	37	0	21755709	21755709	Missense_Mutation	SNP	A	G	NA	SW480_LARGE_INTESTINE	ENST00000379494.3	p.L80P	NA	14:21		NA	NA	NA	0	0
PHEX	5251	37	0	22117178	22117178	Silent	SNP	C	T	NA	SW480_LARGE_INTESTINE	ENST00000379374.4	p.L330L	NA	5:10		NA	NA	NA	0	0
MAGEB5	347541	37	0	26235446	26235446	Nonsense_Mutation	SNP	G	T	NA	SW480_LARGE_INTESTINE	ENST00000602297.1	p.G10*	NA	20:16		NA	NA	NA	0	0
MAGEB10	139422	37	0	27839452	27839452	Missense_Mutation	SNP	G	A	NA	SW480_LARGE_INTESTINE	ENST00000356790.2	p.R10H	NA	37:0		NA	NA	NA	1.647e-05	0
DMD	1756	37	0	32867919	32867919	Missense_Mutation	SNP	C	T	NA	SW480_LARGE_INTESTINE	ENST00000357033.4	p.E38K	NA	21:14		NA	NA	NA	0	0
FAM47C	442444	37	0	37028739	37028739	Silent	SNP	A	G	NA	SW480_LARGE_INTESTINE	ENST00000358047.3	p.P752P	NA	18:14		NA	NA	NA	0	0
NYX	60506	37	0	41334067	41334067	Missense_Mutation	SNP	C	T	NA	SW480_LARGE_INTESTINE	ENST00000342595.2	p.A454V	NA	45:0		NA	NA	NA	0	0
SLC9A7	84679	37	0	46513063	46513063	Silent	SNP	T	C	NA	SW480_LARGE_INTESTINE	ENST00000328306.4	p.A375A	NA	12:13	18:25	NA	NA	NA	0	0
ZNF630	57232	37	0	47919448	47919448	Missense_Mutation	SNP	T	A	NA	SW480_LARGE_INTESTINE	ENST00000409324.3	p.Y128F	NA	16:16	3:4	NA	NA	NA	0	0
KCND1	3750	37	0	48822525	48822525	Missense_Mutation	SNP	C	T	NA	SW480_LARGE_INTESTINE	ENST00000218176.3	p.S552N	NA	37:0		NA	NA	NA	8.241e-06	0
CXorf67	340602	37	0	51150094	51150094	Missense_Mutation	SNP	G	A	NA	SW480_LARGE_INTESTINE	ENST00000342995.2	p.A76T	NA	16:17		NA	NA	NA	0	0
SSX7	280658	37	0	52674523	52674523	Missense_Mutation	SNP	C	A	NA	SW480_LARGE_INTESTINE	ENST00000298181.5	p.E179D	NA	14:12		NA	NA	NA	0	0
TRO	7216	37	0	54956981	54956981	Missense_Mutation	SNP	C	A	NA	SW480_LARGE_INTESTINE	ENST00000173898.7	p.T1275N	NA	19:17		NA	NA	NA	0	0
RPA4	29935	37	0	96139441	96139441	Silent	SNP	G	A	NA	SW480_LARGE_INTESTINE	ENST00000373040.3	p.Q44Q	NA	21:12		NA	NA	NA	0	0
VSIG1	340547	37	0	107320304	107320304	Missense_Mutation	SNP	G	A	NA	SW480_LARGE_INTESTINE	ENST00000217957.5	p.G286E	NA	18:17		NA	NA	NA	0	0
SAGE1	55511	37	0	134993830	134993830	Missense_Mutation	SNP	C	A	NA	SW480_LARGE_INTESTINE	ENST00000370709.3	p.L747M	NA	18:13		NA	NA	NA	0	0
SLITRK4	139065	37	0	142717168	142717168	Missense_Mutation	SNP	T	G	NA	SW480_LARGE_INTESTINE	ENST00000381779.4	p.K586T	NA	8:21		NA	NA	NA	0	0
ARHGAP4	393	37	0	153175718	153175718	Missense_Mutation	SNP	A	G	NA	SW480_LARGE_INTESTINE	ENST00000350060.5	p.I688T	NA	23:0	132:1	NA	NA	NA	0	0
CAD	790	37	2	27466289	27466289	Missense_Mutation	SNP	A	C	NA	SW480_LARGE_INTESTINE	ENST00000403525.1	p.E2131A	NA		159:111	NA		NA	0	0
CD8B	926	37	2	87085256	87085256	Silent	SNP	T	C	NA	SW480_LARGE_INTESTINE	ENST00000390655.6	p.E109E	NA		4:29	NA	NA	NA	0	0
ARHGEF5	7984	37	7	144063979	144063979	Missense_Mutation	SNP	C	T	NA	SW480_LARGE_INTESTINE	ENST00000056217.5	p.R1085C	NA		13:44	NA	NA	NA	0	0
UGGT2	55757	37	13	96513074	96513074	Silent	SNP	A	T	NA	SW480_LARGE_INTESTINE	ENST00000376747.3	p.V1236V	NA		12:65	NA	NA	NA	0	0
ERBB2	2064	37	17	37884214	37884214	Nonsense_Mutation	SNP	G	T	NA	SW480_LARGE_INTESTINE	ENST00000269571.5	p.E1229*	NA		33:118	NA	9:29	167:554	0	0
RPS6KA6	27330	37	0	83389793	83389793	Missense_Mutation	SNP	T	G	NA	SW480_LARGE_INTESTINE	ENST00000262752.2	p.T215P	NA		3:3	NA	3:6	NA	0	0
SPARCL1	8404	37	4	88450650	88450651	De_novo_Start_OutOfFrame	INS	-	T	NA	SW480_LARGE_INTESTINE	ENST00000282470.6		NA	32:8		NA	NA	NA	0	0
HSPA9	3313	37	5	137903383	137903384	Frame_Shift_Ins	INS	-	T	NA	SW480_LARGE_INTESTINE	ENST00000297185.3	p.N188fs	NA	15:41		NA	NA	NA	0	0
PCLO	27445	37	7	82453650	82453651	Frame_Shift_Ins	INS	-	C	NA	SW480_LARGE_INTESTINE	ENST00000333891.9	p.D4833fs	NA	20:36		NA	NA	NA	0	0
RTN3	10313	37	11	63525655	63525656	Frame_Shift_Ins	INS	-	A	NA	SW480_LARGE_INTESTINE	ENST00000377819.5	p.K1028fs	NA	44:12		NA	NA	NA	0	0
FAM109A	144717	37	12	111800801	111800802	Frame_Shift_Del	DEL	TG	-	NA	SW480_LARGE_INTESTINE	ENST00000361483.3	p.Q157fs	NA	25:1	11:1	NA	NA	NA	0	0
TMC3	342125	37	15	81633843	81633845	In_Frame_Del	DEL	AGA	-	NA	SW480_LARGE_INTESTINE	ENST00000558726.1	p.F578del	NA	19:3		NA	NA	NA	0	0
OR7C1	26664	37	19	14910421	14910422	Frame_Shift_Del	DEL	GT	-	NA	SW480_LARGE_INTESTINE	ENST00000248073.2	p.H176fs	NA	25:5		NA	NA	NA	0	0
RHPN2	85415	37	19	33535248	33535251	Frame_Shift_Del	DEL	GTTT	-	NA	SW480_LARGE_INTESTINE	ENST00000254260.3	p.QT30fs	NA	24:22	43:30	NA	76:41	NA	0	0
OSBP2	23762	37	22	31289185	31289185	Frame_Shift_Del	DEL	T	-	NA	SW480_LARGE_INTESTINE	ENST00000332585.6	p.I649fs	NA	24:32		NA	NA	NA	0	0
RPRD2	23248	37	1	150337343	150337344	Frame_Shift_Ins	INS	-	A	NA	SW480_LARGE_INTESTINE	ENST00000369068.4	p.K52fs	NA		7:28	NA	NA	NA	0	0
ARF1	375	37	1	228284857	228284858	Frame_Shift_Ins	INS	-	A	NA	SW480_LARGE_INTESTINE	ENST00000541182.1	p.K15fs	NA		43:332	NA	NA	NA	0	0
ERICH2	285141	37	2	171649410	171649411	Frame_Shift_Ins	INS	-	A	NA	SW480_LARGE_INTESTINE	ENST00000409885.1	p.AK85fs	NA		6:22	NA	NA	NA	0	0
SEC24B	10427	37	4	110427645	110427646	Frame_Shift_Ins	INS	-	A	NA	SW480_LARGE_INTESTINE	ENST00000265175.5	p.K551fs	NA		11:54	NA	NA	NA	0	0
ELMOD2	255520	37	4	141446618	141446619	Frame_Shift_Ins	INS	-	T	NA	SW480_LARGE_INTESTINE	ENST00000323570.3	p.F13fs	NA		21:136	NA	NA	NA	0	0
SNX13	23161	37	7	17931217	17931217	Frame_Shift_Del	DEL	A	-	NA	SW480_LARGE_INTESTINE	ENST00000409389.1	p.I90fs	NA		16:81	NA	NA	NA	0	0
ZKSCAN1	7586	37	7	99631139	99631140	Frame_Shift_Ins	INS	-	A	NA	SW480_LARGE_INTESTINE	ENST00000324306.6	p.K338fs	NA		12:60	NA	NA	NA	0	0
KIAA1429	25962	37	8	95538909	95538910	Frame_Shift_Ins	INS	-	A	NA	SW480_LARGE_INTESTINE	ENST00000297591.5	p.L521fs	NA		13:73	NA	NA	NA	0	0
RTN3	10313	37	11	63525655	63525656	Frame_Shift_Ins	INS	-	AA	NA	SW480_LARGE_INTESTINE	ENST00000377819.5	p.K1028fs	NA		146:9	NA	NA	NA	0	0
C12orf60	144608	37	12	14976042	14976043	Frame_Shift_Ins	INS	-	T	NA	SW480_LARGE_INTESTINE	ENST00000330828.2	p.DF58fs	NA		6:22	NA	NA	NA	0	0
FOXN3	1112	37	14	89628761	89628762	Frame_Shift_Ins	INS	-	T	NA	SW480_LARGE_INTESTINE	ENST00000345097.4	p.N490fs	NA		8:34	NA	NA	NA	0	0
ESF1	51575	37	20	13763292	13763293	Frame_Shift_Ins	INS	-	T	NA	SW480_LARGE_INTESTINE	ENST00000202816.1	p.N165fs	NA		22:149	NA	NA	NA	0	0
