# Supplementary material for: circ_0038718 promotes colon cancer cell malignant progression via the miR-195-5p/Axin2 signaling axis and also effect Wnt/β-catenin signal pathway
Source: BMC Genomics. 2021 Oct 27;22:768. doi: 10.1186/s12864-021-07880-z (PMC8555003; doi:10.1186/s12864-021-07880-z)
Supplement: Supplementary file 6 — Additional file 6: Table S3. Differential expression analyze result of circRNA. [file 12864_2021_7880_MOESM6_ESM.xlsx]

## Sheet: Sheet1
	normMean	tumorMean	logFC	AveExpr	t	P.Value	adj.P.Val	B	regulate
hsa_circ_0072088	10.15	14.43	4.2861	12.2906	5.32304	3.14e-05	0.000397298	2.29722	up
hsa_circ_0000512	12.94	15.96	3.02488	14.4498	4.88542	8.62e-05	0.000855659	1.29736	up
hsa_circ_0001955	11.09	14.07	2.98153	12.5774	9.94925	2.99e-09	6.98e-07	11.4459	up
hsa_circ_0005273	7.15	10.13	2.97971	8.6385	5.77413	1.13e-05	0.000196283	3.31118	up
hsa_circ_0008274	9.84	12.76	2.92119	11.3001	10.9492	5.75e-10	4.09e-07	13.048	up
hsa_circ_0000981	11.95	14.84	2.89356	13.394	7.44686	3.17e-07	1.39e-05	6.85888	up
hsa_circ_0000511	12.91	15.73	2.82839	14.3202	4.96978	7.08e-05	0.000734096	1.49108	up
hsa_circ_0011385	8.02	10.75	2.73739	9.38409	6.07776	5.75e-06	0.000113349	3.98163	up
hsa_circ_0006174	8.55	11.24	2.69348	9.89476	4.63294	0.000155308	0.00133478	0.715694	up
hsa_circ_0000519	9.61	12.24	2.63662	10.9244	7.32113	4.09e-07	1.69e-05	6.60532	up
hsa_circ_0000518	8.12	10.74	2.61792	9.42966	5.07089	5.61e-05	0.000610275	1.72268	up
hsa_circ_0082182	9.22	11.69	2.476	10.4549	6.31717	3.4e-06	7.77e-05	4.50259	up
hsa_circ_0000520	8.76	11.13	2.37463	9.94556	5.58884	1.71e-05	0.000263261	2.89707	up
hsa_circ_0028198	10.29	12.58	2.28563	11.4322	5.89983	8.53e-06	0.000158651	3.59	up
hsa_circ_0001917	10.24	12.48	2.24242	11.3628	9.6171	5.31e-09	9.16e-07	10.8859	up
hsa_circ_0000554	10.8	13.02	2.22284	11.9121	6.01367	6.63e-06	0.000128044	3.84098	up
hsa_circ_0092283	12.54	14.75	2.20735	13.6413	6.31623	3.41e-06	7.77e-05	4.50054	up
hsa_circ_0006608	11.63	13.82	2.18906	12.7278	5.24057	3.79e-05	0.000456645	2.10983	up
hsa_circ_0001806	12.29	14.47	2.18223	13.3789	9.81901	3.74e-09	7.52e-07	11.228	up
hsa_circ_0003945	8.7	10.88	2.17516	9.79252	5.5673	1.8e-05	0.000270125	2.84872	up
hsa_circ_0038718	10.43	12.53	2.1007	11.4771	9.84358	3.59e-09	7.52e-07	11.2693	up
hsa_circ_0062682	14.22	16.25	2.03785	15.235	9.44675	7.17e-09	1.05e-06	10.5931	up
hsa_circ_0005699	12.51	14.52	2.01474	13.5125	3.86401	0.000946422	0.00549008	-1.05748	up
hsa_circ_0055377	7.44	9.42	1.9794	8.43163	6.29684	3.56e-06	8e-05	4.45861	stable
hsa_circ_0065214	12.07	14.05	1.97705	13.06	3.78825	0.00113069	0.00626849	-1.23075	stable
hsa_circ_0000673	11.1	13.07	1.9634	12.0836	6.77391	1.28e-06	3.72e-05	5.47611	stable
hsa_circ_0000517	9.13	11.08	1.95369	10.1043	3.79932	0.0011017	0.00616516	-1.20547	stable
hsa_circ_0030998	6.88	8.78	1.89767	7.8324	10.0656	2.46e-09	6.49e-07	11.6387	stable
hsa_circ_0008784	7.97	9.86	1.89263	8.91503	8.89444	1.94e-08	1.79e-06	9.61725	stable
hsa_circ_0003270	9.78	11.64	1.86692	10.7095	4.20358	0.000425707	0.00293223	-0.27618	stable
hsa_circ_0082564	12.05	13.9	1.85153	12.9764	7.26388	4.6e-07	1.82e-05	6.48914	stable
hsa_circ_0087862	8.03	9.88	1.84869	8.9531	4.6851	0.000137469	0.00121303	0.83606	stable
hsa_circ_0014879	13.5	15.34	1.83573	14.4216	6.2848	3.65e-06	8.08e-05	4.43256	stable
hsa_circ_0043438	13.86	15.68	1.82266	14.7704	4.97336	7.03e-05	0.000734096	1.49927	stable
hsa_circ_0005615	8.56	10.38	1.81826	9.47138	3.08814	0.0057318	0.02043	-2.79531	stable
hsa_circ_0003323	8.43	10.25	1.81592	9.34117	4.22439	0.000405354	0.00283748	-0.228124	stable
hsa_circ_0032704	9.63	11.44	1.80816	10.5348	7.19129	5.34e-07	2.05e-05	6.34117	stable
hsa_circ_0007503	7.64	9.45	1.80791	8.54717	9.11374	1.3e-08	1.32e-06	10.0097	stable
hsa_circ_0028196	10.82	12.63	1.807	11.7283	6.5985	1.85e-06	4.9e-05	5.10547	stable
hsa_circ_0028602	11.66	13.46	1.80557	12.5618	10.4933	1.2e-09	5.44e-07	12.3329	stable
hsa_circ_0069104	10.07	11.85	1.78107	10.9621	7.31611	4.13e-07	1.69e-05	6.59515	stable
hsa_circ_0006896	10.81	12.56	1.74501	11.6863	8.62361	3.2e-08	2.64e-06	9.12351	stable
hsa_circ_0005785	10.48	12.23	1.74436	11.3564	6.94407	8.93e-07	2.9e-05	5.83167	stable
hsa_circ_0049998	7.9	9.63	1.72622	8.76379	9.70705	4.54e-09	8.18e-07	11.039	stable
hsa_circ_0000711	8.6	10.27	1.67529	9.43584	2.80141	0.0109259	0.032969	-3.4058	stable
hsa_circ_0040823	8.25	9.92	1.6721	9.08235	3.03344	0.00649023	0.0223797	-2.91353	stable
hsa_circ_0000326	6.79	8.43	1.64009	7.60868	3.65592	0.00154177	0.00784147	-1.53207	stable
hsa_circ_0009910	13.07	14.7	1.638	13.8851	5.20085	4.15e-05	0.000489864	2.0194	stable
hsa_circ_0025201	8.51	10.13	1.62013	9.31906	5.65459	1.48e-05	0.000233264	3.04443	stable
hsa_circ_0001535	11.56	13.16	1.60163	12.3604	6.27855	3.7e-06	8.11e-05	4.41902	stable
hsa_circ_0003180	10.73	12.33	1.59663	11.5288	7.50936	2.79e-07	1.27e-05	6.98408	stable
hsa_circ_0021087	8.56	10.16	1.59527	9.35929	8.2155	6.94e-08	4.51e-06	8.36024	stable
hsa_circ_0002454	8.23	9.81	1.58598	9.02155	8.10268	8.63e-08	5.26e-06	8.14511	stable
hsa_circ_0006332	6.64	8.21	1.57386	7.42637	8.55979	3.61e-08	2.75e-06	9.00569	stable
hsa_circ_0003528	8.97	10.53	1.56669	9.75089	5.49327	2.13e-05	0.000303416	2.68214	stable
hsa_circ_0012077	10.83	12.39	1.55164	11.6102	4.46663	0.000229355	0.00181741	0.331562	stable
hsa_circ_0024731	6.63	8.18	1.55151	7.40639	6.11493	5.3e-06	0.000107101	4.06297	stable
hsa_circ_0009581	9.49	11.03	1.53593	10.2606	5.20418	4.12e-05	0.000489017	2.02699	stable
hsa_circ_0041732	14.65	16.17	1.52226	15.4085	3.30188	0.00351163	0.0141106	-2.32672	stable
hsa_circ_0002702	8.29	9.8	1.51224	9.04818	5.77111	1.14e-05	0.000196596	3.30445	stable
hsa_circ_0031132	10.9	12.39	1.49216	11.6416	5.83029	9.96e-06	0.000180217	3.43595	stable
hsa_circ_0049997	12.27	13.75	1.48467	13.0123	5.25205	3.69e-05	0.000448855	2.13596	stable
hsa_circ_0000515	13.32	14.8	1.48125	14.0612	2.74022	0.0125108	0.0365545	-3.53288	stable
hsa_circ_0092299	10.43	11.91	1.47853	11.1687	9.77911	4.01e-09	7.57e-07	11.1608	stable
hsa_circ_0075048	7.09	8.57	1.47457	7.82985	3.38081	0.00292596	0.0123767	-2.15131	stable
hsa_circ_0003839	9.53	11	1.47015	10.2649	7.35067	3.85e-07	1.61e-05	6.6651	stable
hsa_circ_0004315	8.82	10.28	1.45403	9.5495	4.37865	0.00028201	0.0021323	0.128235	stable
hsa_circ_0041829	10.91	12.36	1.44892	11.6329	7.69163	1.94e-07	9.54e-06	7.34606	stable
hsa_circ_0039929	7.67	9.12	1.44818	8.39545	3.14126	0.00507791	0.018594	-2.67982	stable
hsa_circ_0007991	9.81	11.26	1.44677	10.5376	3.85066	0.000976571	0.00559939	-1.08804	stable
hsa_circ_0000467	6.83	8.27	1.44548	7.54909	5.61143	1.63e-05	0.000252108	2.94775	stable
hsa_circ_0001136	8.66	10.1	1.44459	9.3817	2.71731	0.0131587	0.0381382	-3.58014	stable
hsa_circ_0003645	13.65	15.09	1.43775	14.3676	2.85891	0.00961272	0.0301072	-3.2853	stable
hsa_circ_0005397	10.36	11.79	1.43212	11.0782	5.94822	7.66e-06	0.000145206	3.69687	stable
hsa_circ_0000514	15.01	16.43	1.42606	15.7184	3.37492	0.00296614	0.0124571	-2.16444	stable
hsa_circ_0048104	6.31	7.74	1.42586	7.02351	9.33644	8.72e-09	1.1e-06	10.4015	stable
hsa_circ_0036287	8.54	9.97	1.42273	9.25384	4.89938	8.34e-05	0.000843121	1.32945	stable
hsa_circ_0000228	8.62	10.03	1.40955	9.32474	5.00122	6.59e-05	0.000703367	1.56315	stable
hsa_circ_0001139	6.55	7.95	1.40821	7.25014	5.58479	1.73e-05	0.000264657	2.88798	stable
hsa_circ_0001658	11.07	12.47	1.40231	11.7665	2.54821	0.0190219	0.0507881	-3.92302	stable
hsa_circ_0058753	6.86	8.26	1.39742	7.56307	12.0327	1.08e-10	1.86e-07	14.6518	stable
hsa_circ_0039930	7.29	8.69	1.39277	7.99027	3.45411	0.00246841	0.0111283	-1.98743	stable
hsa_circ_0089131	8.51	9.89	1.38159	9.20378	10.0963	2.33e-09	6.49e-07	11.6892	stable
hsa_circ_0028190	10.62	11.99	1.37092	11.3006	4.47436	0.000225229	0.00179188	0.349432	stable
hsa_circ_0068514	7.13	8.5	1.37092	7.81407	6.64741	1.67e-06	4.52e-05	5.20925	stable
hsa_circ_0027478	9.63	10.99	1.35979	10.3075	10.2677	1.75e-09	5.44e-07	11.9696	stable
hsa_circ_0006789	15.53	16.88	1.35172	16.2032	4.59505	0.000169716	0.00143132	0.628222	stable
hsa_circ_0003079	6.24	7.59	1.34925	6.91405	4.51097	0.000206687	0.00167463	0.434026	stable
hsa_circ_0001727	8.66	10.01	1.34804	9.33402	3.07935	0.00584762	0.0207787	-2.81436	stable
hsa_circ_0009021	7.25	8.58	1.3299	7.91192	2.57618	0.0179064	0.048626	-3.86704	stable
hsa_circ_0051220	7.89	9.22	1.32848	8.55914	4.697	0.000133699	0.00119037	0.863501	stable
hsa_circ_0055033	7.06	8.39	1.3245	7.72653	3.00958	0.00685061	0.023318	-2.96486	stable
hsa_circ_0006421	8.98	10.3	1.31489	9.64088	6.1856	4.54e-06	9.51e-05	4.21716	stable
hsa_circ_0001360	10.69	12	1.31305	11.343	5.8014	1.06e-05	0.000187116	3.37181	stable
hsa_circ_0006877	7.22	8.53	1.31114	7.87891	5.72296	1.27e-05	0.000211807	3.19718	stable
hsa_circ_0079557	6.13	7.43	1.3077	6.78056	7.21441	5.09e-07	2e-05	6.38837	stable
hsa_circ_0008253	9.53	10.83	1.30312	10.1779	4.8409	9.56e-05	0.000934623	1.195	stable
hsa_circ_0000069	9.18	10.48	1.29852	9.8333	5.53956	1.92e-05	0.000281254	2.78636	stable
hsa_circ_0001140	6.94	8.23	1.29461	7.58661	4.88733	8.58e-05	0.000855659	1.30175	stable
hsa_circ_0022383	6.24	7.52	1.27563	6.8813	5.54313	1.9e-05	0.000280027	2.79438	stable
hsa_circ_0091710	8.94	10.22	1.27498	9.57899	7.19623	5.29e-07	2.05e-05	6.35126	stable
hsa_circ_0001238	6.23	7.5	1.27329	6.86673	5.57921	1.75e-05	0.000266288	2.87545	stable
hsa_circ_0001828	11.82	13.08	1.2638	12.4507	2.97622	0.00738698	0.0247398	-3.03636	stable
hsa_circ_0046292	7.19	8.44	1.25174	7.81622	8.42289	4.67e-08	3.38e-06	8.75104	stable
hsa_circ_0072387	6.57	7.81	1.24575	7.1909	4.97708	6.97e-05	0.000731989	1.50782	stable
hsa_circ_0054598	8.56	9.79	1.22926	9.17106	6.579	1.93e-06	4.98e-05	5.06402	stable
hsa_circ_0046430	7.73	8.95	1.22218	8.34045	3.45357	0.00247153	0.0111283	-1.98865	stable
hsa_circ_0000395	8.14	9.36	1.22199	8.74894	8.22312	6.84e-08	4.51e-06	8.37471	stable
hsa_circ_0062389	10.77	11.99	1.21331	11.3809	2.93588	0.00808974	0.0264889	-3.12242	stable
hsa_circ_0025202	9.22	10.44	1.21316	9.829	4.99718	6.65e-05	0.00070518	1.55391	stable
hsa_circ_0001901	8.26	9.47	1.20555	8.8649	4.13181	0.000504042	0.0033507	-0.44175	stable
hsa_circ_0006553	11.58	12.79	1.20538	12.1854	4.17841	0.000451681	0.00308014	-0.334257	stable
hsa_circ_0004976	12.01	13.21	1.20474	12.6096	3.48306	0.00230774	0.0106317	-1.92247	stable
hsa_circ_0025388	6.31	7.5	1.19569	6.90549	6.96591	8.53e-07	2.8e-05	5.87703	stable
hsa_circ_0075829	9.02	10.22	1.19463	9.6186	1.96941	0.0627163	0.127754	-5.00117	stable
hsa_circ_0006735	7.51	8.71	1.19376	8.10938	7.92425	1.22e-07	6.92e-06	7.80119	stable
hsa_circ_0000357	7.47	8.67	1.19272	8.07051	9.26753	9.86e-09	1.15e-06	10.281	stable
hsa_circ_0061891	5.98	7.17	1.19257	6.57135	9.36966	8.22e-09	1.09e-06	10.4594	stable
hsa_circ_0008383	8.93	10.12	1.19141	9.52232	3.06192	0.00608402	0.0214266	-2.85208	stable
hsa_circ_0050834	7.02	8.2	1.18708	7.61048	7.36556	3.74e-07	1.58e-05	6.69519	stable
hsa_circ_0000567	6.57	7.76	1.18607	7.16299	3.72724	0.00130462	0.007019	-1.3699	stable
hsa_circ_0007196	10.51	11.7	1.18551	11.1038	6.55602	2.03e-06	5.16e-05	5.01511	stable
hsa_circ_0002191	8.94	10.12	1.18289	9.53171	5.78649	1.1e-05	0.000191766	3.33866	stable
hsa_circ_0002360	6.19	7.37	1.18201	6.78388	10.256	1.78e-09	5.44e-07	11.9505	stable
hsa_circ_0003110	7.77	8.95	1.1798	8.36167	8.56153	3.6e-08	2.75e-06	9.00891	stable
hsa_circ_0000291	8.09	9.26	1.17364	8.67616	6.75128	1.34e-06	3.85e-05	5.42853	stable
hsa_circ_0067934	11.32	12.49	1.17235	11.9085	2.22116	0.0378778	0.0859519	-4.55258	stable
hsa_circ_0004104	5.8	6.97	1.16822	6.38222	7.26506	4.59e-07	1.82e-05	6.49155	stable
hsa_circ_0001119	7.8	8.97	1.16698	8.38604	3.24089	0.00404119	0.0157127	-2.46144	stable
hsa_circ_0004291	8.31	9.47	1.16463	8.88963	4.25587	0.000376411	0.00266787	-0.155428	stable
hsa_circ_0007429	7.27	8.43	1.16295	7.85331	3.54098	0.00201654	0.00963753	-1.79211	stable
hsa_circ_0001827	12.28	13.44	1.15771	12.8588	3.09623	0.00562713	0.020158	-2.77776	stable
hsa_circ_0045905	6.58	7.73	1.15518	7.15462	7.64259	2.14e-07	1.01e-05	7.24913	stable
hsa_circ_0084021	7.48	8.63	1.15376	8.05238	3.51681	0.00213336	0.0100266	-1.84657	stable
hsa_circ_0003141	12.58	13.73	1.14905	13.155	3.76462	0.00119516	0.00651336	-1.2847	stable
hsa_circ_0084443	6.95	8.09	1.14746	7.52003	8.87564	2.01e-08	1.81e-06	9.58331	stable
hsa_circ_0000644	14.79	15.94	1.14621	15.3669	3.95491	0.000764307	0.00463025	-0.848961	stable
hsa_circ_0002078	7.5	8.64	1.1432	8.07251	3.40943	0.00273819	0.0118565	-2.08744	stable
hsa_circ_0006098	8.63	9.77	1.14182	9.20132	2.9128	0.00852017	0.0275567	-3.17143	stable
hsa_circ_0007061	7.81	8.95	1.1396	8.38461	9.29594	9.37e-09	1.13e-06	10.3307	stable
hsa_circ_0003227	7.15	8.28	1.13348	7.7175	10.3333	1.57e-09	5.44e-07	12.0758	stable
hsa_circ_0008351	8.02	9.15	1.12685	8.58807	2.35998	0.0283959	0.0689788	-4.29126	stable
hsa_circ_0003643	7.16	8.28	1.12606	7.71906	4.5492	0.000188965	0.00155975	0.522336	stable
hsa_circ_0003098	8.27	9.4	1.12564	8.83537	6.93034	9.19e-07	2.96e-05	5.80313	stable
hsa_circ_0038773	7.48	8.61	1.12372	8.04432	5.59764	1.68e-05	0.000259075	2.91683	stable
hsa_circ_0088494	7.59	8.71	1.12139	8.14982	3.51762	0.00212939	0.0100198	-1.84476	stable
hsa_circ_0001489	15.25	16.37	1.11725	15.8084	3.79503	0.00111284	0.00621515	-1.21526	stable
hsa_circ_0048259	11.68	12.79	1.11625	12.2331	3.73728	0.00127429	0.00686904	-1.34703	stable
hsa_circ_0008621	6.09	7.2	1.11378	6.647	4.88643	8.6e-05	0.000855659	1.29969	stable
hsa_circ_0003738	10.85	11.96	1.11018	11.4042	2.40408	0.0258772	0.06454	-4.20636	stable
hsa_circ_0092350	10.17	11.27	1.10249	10.7226	3.00763	0.00688088	0.0233929	-2.96904	stable
hsa_circ_0009004	7.56	8.66	1.09718	8.10971	9.21605	1.08e-08	1.19e-06	10.1905	stable
hsa_circ_0004071	8.96	10.05	1.09391	9.50588	4.75808	0.000115926	0.00106813	1.00431	stable
hsa_circ_0034326	7.99	9.08	1.09363	8.5326	6.69259	1.52e-06	4.2e-05	5.30479	stable
hsa_circ_0007372	8.04	9.14	1.09236	8.58885	4.90818	8.17e-05	0.000832424	1.34967	stable
hsa_circ_0037160	8.03	9.12	1.08802	8.57428	5.22454	3.93e-05	0.000470912	2.07334	stable
hsa_circ_0011950	6.26	7.35	1.08688	6.80725	7.65505	2.08e-07	9.95e-06	7.27379	stable
hsa_circ_0092327	14.78	15.87	1.08482	15.3253	5.76953	1.14e-05	0.000196596	3.30093	stable
hsa_circ_0041050	6.46	7.54	1.08119	7.00356	7.94761	1.17e-07	6.71e-06	7.84649	stable
hsa_circ_0007769	7.75	8.83	1.07656	8.29262	9.32485	8.9e-09	1.1e-06	10.3813	stable
hsa_circ_0006276	9.05	10.13	1.07534	9.59157	6.26015	3.85e-06	8.34e-05	4.37915	stable
hsa_circ_0001756	7.1	8.17	1.07186	7.63355	2.5528	0.0188348	0.0504213	-3.91387	stable
hsa_circ_0008618	6.93	8	1.06728	7.46691	3.70656	0.00136941	0.00725256	-1.41699	stable
hsa_circ_0001998	8.27	9.33	1.06636	8.79988	3.99627	0.000693451	0.0042862	-0.753914	stable
hsa_circ_0031288	6.83	7.9	1.066	7.36751	6.7959	1.22e-06	3.63e-05	5.52229	stable
hsa_circ_0017454	6.85	7.91	1.06285	7.37832	8.02575	1e-07	6.02e-06	7.99738	stable
hsa_circ_0062022	9.99	11.05	1.05896	10.5214	5.42841	2.47e-05	0.000332564	2.53577	stable
hsa_circ_0074817	7.73	8.79	1.05817	8.25781	6.77943	1.26e-06	3.7e-05	5.48771	stable
hsa_circ_0092310	11.37	12.42	1.05534	11.8957	3.88189	0.000907464	0.0052951	-1.0165	stable
hsa_circ_0029325	13.03	14.08	1.05501	13.556	3.9868	0.000709066	0.00434879	-0.775676	stable
hsa_circ_0000231	8.05	9.1	1.05191	8.57594	2.68613	0.0140918	0.0401377	-3.64415	stable
hsa_circ_0048232	7.69	8.74	1.04681	8.21257	4.08588	0.000561598	0.00362977	-0.547635	stable
hsa_circ_0092275	15.23	16.27	1.04561	15.751	3.42734	0.00262674	0.0115536	-2.04739	stable
hsa_circ_0042521	7.68	8.72	1.03792	8.19901	5.2117	4.05e-05	0.000483547	2.04412	stable
hsa_circ_0074736	11.22	12.25	1.03634	11.7348	5.82343	1.01e-05	0.000181345	3.42073	stable
hsa_circ_0003759	10.12	11.16	1.03482	10.6386	4.68536	0.000137385	0.00121303	0.836658	stable
hsa_circ_0000254	8.83	9.85	1.02407	9.33755	5.3652	2.85e-05	0.00037393	2.39278	stable
hsa_circ_0008827	5.61	6.63	1.0229	6.12061	3.38065	0.00292704	0.0123767	-2.15167	stable
hsa_circ_0006869	6.74	7.77	1.02286	7.2544	4.76629	0.000113727	0.00105032	1.02322	stable
hsa_circ_0005218	6.93	7.95	1.01843	7.43761	3.12258	0.00529915	0.0192088	-2.72051	stable
hsa_circ_0002891	5.81	6.82	1.01662	6.31648	6.52998	2.15e-06	5.39e-05	4.95959	stable
hsa_circ_0049547	6.52	7.54	1.01579	7.0327	5.70993	1.3e-05	0.00021628	3.16809	stable
hsa_circ_0016404	10.51	11.52	1.01016	11.0188	5.28858	3.4e-05	0.000421845	2.21898	stable
hsa_circ_0001875	7.44	8.45	1.00735	7.94608	2.82872	0.0102822	0.0315238	-3.3487	stable
hsa_circ_0022392	6.31	7.31	1.0044	6.81099	5.57867	1.75e-05	0.000266288	2.87425	stable
hsa_circ_0023919	7.6	8.6	0.997801	8.10051	5.0085	6.48e-05	0.000695344	1.57985	stable
hsa_circ_0003915	7.44	8.43	0.989374	7.93292	2.96012	0.00766006	0.0254607	-3.07076	stable
hsa_circ_0000740	6.53	7.52	0.989041	7.02129	5.19403	4.22e-05	0.00049613	2.00387	stable
hsa_circ_0029340	5.86	6.84	0.98893	6.35046	11.8551	1.41e-10	1.86e-07	14.3979	stable
hsa_circ_0044922	6.7	7.69	0.988632	7.19203	7.71288	1.86e-07	9.54e-06	7.38795	stable
hsa_circ_0003770	6.83	7.82	0.98539	7.32725	3.68177	0.00145125	0.00752598	-1.47335	stable
hsa_circ_0007018	7.69	8.68	0.983726	8.18615	5.25383	3.68e-05	0.000448398	2.14001	stable
hsa_circ_0085923	6.65	7.64	0.982835	7.14629	4.70863	0.000130115	0.00116369	0.890318	stable
hsa_circ_0008085	6.29	7.27	0.980527	6.78095	4.79121	0.000107306	0.00100745	1.08061	stable
hsa_circ_0002976	7.81	8.78	0.97677	8.29435	5.81286	1.04e-05	0.000184015	3.39727	stable
hsa_circ_0042823	8.09	9.06	0.975153	8.57611	5.48303	2.18e-05	0.000309443	2.65907	stable
hsa_circ_0085616	6.12	7.1	0.974891	6.60846	4.96363	7.19e-05	0.000741409	1.47697	stable
hsa_circ_0002224	8.76	9.73	0.974264	9.2477	5.34844	2.96e-05	0.000384706	2.35481	stable
hsa_circ_0008946	7.68	8.65	0.973317	8.16213	7.17986	5.47e-07	2.06e-05	6.31779	stable
hsa_circ_0038728	6.38	7.35	0.968566	6.86784	4.32728	0.000318212	0.00235215	0.00952514	stable
hsa_circ_0062548	6.73	7.7	0.96783	7.21544	2.90993	0.00857523	0.0276445	-3.17752	stable
hsa_circ_0006566	6.55	7.52	0.967303	7.03204	11.5911	2.11e-10	2.09e-07	14.014	stable
hsa_circ_0051732	12.08	13.03	0.95854	12.5555	4.33695	0.000311055	0.00230562	0.0318765	stable
hsa_circ_0034682	7.32	8.27	0.955858	7.79411	8.01039	1.03e-07	6.11e-06	7.96779	stable
hsa_circ_0024553	7.46	8.41	0.952972	7.93725	5.09522	5.3e-05	0.000584841	1.77833	stable
hsa_circ_0063305	5.97	6.92	0.951781	6.44782	7.55517	2.55e-07	1.18e-05	7.07549	stable
hsa_circ_0005311	6.25	7.2	0.95123	6.72312	4.52023	0.000202248	0.00164878	0.455411	stable
hsa_circ_0006528	6.85	7.8	0.950408	7.32271	6.29469	3.57e-06	8e-05	4.45397	stable
hsa_circ_0054302	8.03	8.98	0.949969	8.5064	4.96938	7.09e-05	0.000734096	1.49015	stable
hsa_circ_0004136	7.5	8.45	0.94822	7.9744	3.66826	0.00149789	0.00766748	-1.50405	stable
hsa_circ_0004780	6.77	7.71	0.947643	7.24013	7.47822	2.97e-07	1.34e-05	6.92176	stable
hsa_circ_0005813	6.65	7.59	0.946677	7.11944	7.70183	1.9e-07	9.54e-06	7.36618	stable
hsa_circ_0044177	6.77	7.72	0.94612	7.24529	4.31523	0.000327352	0.0024018	-0.018299	stable
hsa_circ_0024604	10.11	11.05	0.941653	10.5806	5.02315	6.26e-05	0.000673975	1.61342	stable
hsa_circ_0078346	6.84	7.78	0.938398	7.30632	6.62403	1.76e-06	4.67e-05	5.15968	stable
hsa_circ_0006758	15.62	16.56	0.937144	16.0893	4.26785	0.000365948	0.00262185	-0.127755	stable
hsa_circ_0006123	6.45	7.38	0.934268	6.91614	5.68994	1.36e-05	0.000221589	3.12346	stable
hsa_circ_0044927	7.14	8.08	0.932893	7.61013	9.17521	1.16e-08	1.25e-06	10.1185	stable
hsa_circ_0034044	6.34	7.28	0.932733	6.81082	8.42129	4.69e-08	3.38e-06	8.74805	stable
hsa_circ_0042819	8.2	9.13	0.930581	8.66064	6.70467	1.48e-06	4.14e-05	5.3303	stable
hsa_circ_0000916	9.49	10.42	0.930242	9.95799	3.38632	0.00288885	0.0122807	-2.13902	stable
hsa_circ_0014614	8.05	8.98	0.929933	8.51368	2.27349	0.0340062	0.0790221	-4.45516	stable
hsa_circ_0000282	14	14.92	0.918511	14.4562	6.86134	1.06e-06	3.31e-05	5.6593	stable
hsa_circ_0083756	7.42	8.34	0.916639	7.87986	3.24161	0.00403446	0.0157019	-2.45984	stable
hsa_circ_0002675	7.1	8.01	0.916636	7.55364	8.44274	4.5e-08	3.36e-06	8.78812	stable
hsa_circ_0048937	13.13	14.05	0.916519	13.5905	3.53713	0.00203472	0.00970941	-1.8008	stable
hsa_circ_0055161	6.05	6.96	0.911073	6.50257	10.028	2.62e-09	6.49e-07	11.5765	stable
hsa_circ_0089033	6.48	7.39	0.910571	6.93031	6.88543	1.01e-06	3.17e-05	5.7096	stable
hsa_circ_0005687	8.38	9.29	0.910408	8.83351	5.67992	1.4e-05	0.000223894	3.10107	stable
hsa_circ_0042458	8.04	8.95	0.910322	8.49644	5.74971	1.19e-05	0.000202018	3.2568	stable
hsa_circ_0078738	13.06	13.97	0.909387	13.5184	2.52142	0.0201514	0.0528588	-3.97635	stable
hsa_circ_0060904	6.78	7.69	0.907776	7.23593	5.39712	2.65e-05	0.0003535	2.46505	stable
hsa_circ_0000331	8.05	8.96	0.906935	8.50287	4.21434	0.00041506	0.00288503	-0.251337	stable
hsa_circ_0008514	6.29	7.2	0.906821	6.74558	3.2506	0.00395192	0.0155487	-2.44003	stable
hsa_circ_0039943	7.39	8.29	0.901296	7.84331	2.42055	0.0249911	0.0629065	-4.17444	stable
hsa_circ_0046263	6.1	7	0.899303	6.54956	6.49164	2.33e-06	5.72e-05	4.87769	stable
hsa_circ_0002998	7.75	8.65	0.898164	8.20136	6.82171	1.15e-06	3.52e-05	5.5764	stable
hsa_circ_0001746	5.71	6.61	0.896544	6.15787	3.42341	0.00265081	0.0115794	-2.05618	stable
hsa_circ_0091331	10.26	11.15	0.895882	10.7069	4.50526	0.000209475	0.0016903	0.420833	stable
hsa_circ_0006156	9.45	10.35	0.895395	9.89983	1.91174	0.0701407	0.138395	-5.09891	stable
hsa_circ_0008016	12.18	13.07	0.892849	12.6216	4.52449	0.000200235	0.00163911	0.465265	stable
hsa_circ_0049201	5.49	6.39	0.892534	5.94072	8.60269	3.33e-08	2.64e-06	9.08495	stable
hsa_circ_0000560	7.1	7.99	0.886863	7.54563	7.89528	1.29e-07	7.15e-06	7.74494	stable
hsa_circ_0007248	6.12	7	0.884442	6.5617	8.3072	5.82e-08	4.05e-06	8.53379	stable
hsa_circ_0022587	7.5	8.38	0.88204	7.9372	9.02913	1.52e-08	1.5e-06	9.85903	stable
hsa_circ_0023397	7.33	8.21	0.879214	7.77192	7.04443	7.24e-07	2.52e-05	6.03953	stable
hsa_circ_0004313	6.89	7.77	0.874014	7.32801	9.12846	1.27e-08	1.32e-06	10.0358	stable
hsa_circ_0001811	8.19	9.06	0.873046	8.62259	1.78767	0.0887804	0.165997	-5.30224	stable
hsa_circ_0001394	6.16	7.03	0.872376	6.59713	10.8094	7.19e-10	4.09e-07	12.8314	stable
hsa_circ_0000463	8.88	9.75	0.870632	9.31363	5.457	2.31e-05	0.000321403	2.60035	stable
hsa_circ_0092273	11.16	12.03	0.870585	11.5941	4.62896	0.000156759	0.0013441	0.706527	stable
hsa_circ_0007376	8.83	9.7	0.868086	9.26718	3.85315	0.000970878	0.00557814	-1.08235	stable
hsa_circ_0004587	6.75	7.62	0.867498	7.18825	8.31783	5.71e-08	4.04e-06	8.55382	stable
hsa_circ_0023404	10.18	11.04	0.866513	10.6085	2.14106	0.0445895	0.0977121	-4.69903	stable
hsa_circ_0008806	6.07	6.94	0.863706	6.50376	4.89296	8.47e-05	0.000851462	1.31469	stable
hsa_circ_0003729	7.46	8.32	0.860817	7.88668	3.64414	0.00158486	0.00800922	-1.55881	stable
hsa_circ_0089823	6.15	7.01	0.860766	6.58254	4.07805	0.000572037	0.00368522	-0.565663	stable
hsa_circ_0035189	6.13	6.99	0.858707	6.5572	4.15839	0.000473478	0.00319578	-0.380455	stable
hsa_circ_0008539	6.9	7.75	0.856348	7.32438	5.55687	1.84e-05	0.000272455	2.82527	stable
hsa_circ_0072389	6.97	7.83	0.852453	7.4009	8.73656	2.59e-08	2.23e-06	9.33066	stable
hsa_circ_0008114	6.88	7.73	0.851644	7.30604	3.01591	0.00675312	0.0230584	-2.95125	stable
hsa_circ_0089974	8.91	9.76	0.849983	9.33747	3.24482	0.00400486	0.0156482	-2.45278	stable
hsa_circ_0051042	6.79	7.63	0.848897	7.21011	6.29728	3.55e-06	8e-05	4.45957	stable
hsa_circ_0003222	9.63	10.48	0.847808	10.0554	3.83992	0.00100153	0.00570944	-1.11263	stable
hsa_circ_0089153	15.45	16.3	0.846838	15.8739	2.16889	0.0421437	0.0936474	-4.64851	stable
hsa_circ_0070049	9.36	10.2	0.845	9.77879	4.746	0.00011924	0.00108669	0.976474	stable
hsa_circ_0008285	8.94	9.78	0.841941	9.36253	1.54522	0.137753	0.229223	-5.67019	stable
hsa_circ_0068850	6.91	7.75	0.840819	7.33147	7.41038	3.41e-07	1.49e-05	6.78553	stable
hsa_circ_0054970	8.27	9.1	0.838087	8.68474	4.54946	0.00018885	0.00155975	0.522935	stable
hsa_circ_0026349	6.85	7.69	0.832784	7.26934	2.94973	0.00784148	0.0259332	-3.09292	stable
hsa_circ_0008639	6.06	6.89	0.832202	6.47766	4.29741	0.000341365	0.0024813	-0.0594727	stable
hsa_circ_0002023	6.21	7.04	0.832036	6.62813	6.7208	1.43e-06	4.07e-05	5.36433	stable
hsa_circ_0012107	11.75	12.58	0.831246	12.1687	2.69219	0.0139055	0.0396642	-3.63172	stable
hsa_circ_0008928	6.59	7.42	0.828751	7.00721	3.21959	0.00424387	0.016152	-2.5083	stable
hsa_circ_0049783	10.79	11.62	0.828115	11.2028	2.0765	0.0507637	0.107958	-4.81458	stable
hsa_circ_0002884	6.73	7.55	0.827486	7.14073	3.4992	0.0022227	0.0103531	-1.88621	stable
hsa_circ_0092303	8.4	9.22	0.826016	8.81156	2.45903	0.0230292	0.0592094	-4.09937	stable
hsa_circ_0007635	6.3	7.13	0.825449	6.71479	7.83874	1.45e-07	7.7e-06	7.63478	stable
hsa_circ_0008488	6.2	7.02	0.824317	6.6074	4.11086	0.000529524	0.00346773	-0.490056	stable
hsa_circ_0051718	6.17	6.99	0.823297	6.5807	6.63519	1.71e-06	4.59e-05	5.18335	stable
hsa_circ_0003570	6.67	7.49	0.823097	7.08042	3.51506	0.00214212	0.0100439	-1.85053	stable
hsa_circ_0077514	8.52	9.34	0.819758	8.9339	2.75738	0.0120456	0.0354304	-3.49738	stable
hsa_circ_0001625	7.52	8.34	0.818853	7.93126	4.41679	0.000257831	0.00199517	0.216396	stable
hsa_circ_0005588	6.58	7.39	0.816079	6.98393	2.93771	0.00805643	0.0264235	-3.11851	stable
hsa_circ_0079071	6.94	7.75	0.814202	7.34405	6.98608	8.17e-07	2.75e-05	5.91886	stable
hsa_circ_0025506	5.58	6.39	0.813612	5.984	7.55057	2.57e-07	1.18e-05	7.06633	stable
hsa_circ_0000077	7.4	8.22	0.811223	7.80963	6.36767	3.05e-06	7.15e-05	4.61154	stable
hsa_circ_0001573	6.32	7.13	0.80926	6.72263	4.06969	0.000583417	0.00374635	-0.584942	stable
hsa_circ_0050486	13.93	14.73	0.807821	14.331	2.95889	0.00768131	0.0255099	-3.07338	stable
hsa_circ_0088807	7.11	7.91	0.80759	7.50904	9.51241	6.39e-09	9.73e-07	10.7064	stable
hsa_circ_0015928	7.3	8.11	0.80599	7.70663	6.17675	4.63e-06	9.65e-05	4.19789	stable
hsa_circ_0031724	6.59	7.39	0.801959	6.9931	9.24475	1.03e-08	1.16e-06	10.241	stable
hsa_circ_0004788	10.16	10.96	0.80111	10.5643	4.73394	0.000122645	0.0011094	0.948678	stable
hsa_circ_0027119	5.6	6.4	0.800918	6.00245	9.38472	8e-09	1.09e-06	10.4856	stable
hsa_circ_0085173	6.3	7.1	0.798722	6.70415	7.83531	1.46e-07	7.7e-06	7.62809	stable
hsa_circ_0004296	6.65	7.45	0.797993	7.05338	3.14535	0.00503063	0.0184892	-2.67089	stable
hsa_circ_0041821	10.87	11.66	0.795238	11.2667	1.96066	0.0637963	0.12896	-5.01614	stable
hsa_circ_0005227	6.55	7.34	0.79096	6.94517	6.67372	1.58e-06	4.32e-05	5.26492	stable
hsa_circ_0001749	7.02	7.81	0.790535	7.412	4.90495	8.23e-05	0.000836558	1.34223	stable
hsa_circ_0007637	7.25	8.04	0.789701	7.64217	1.86801	0.0762765	0.147844	-5.17168	stable
hsa_circ_0000009	8.52	9.31	0.789337	8.91203	2.50095	0.0210561	0.0549566	-4.01688	stable
hsa_circ_0046522	6.15	6.94	0.788284	6.54658	5.45346	2.33e-05	0.000322872	2.59235	stable
hsa_circ_0022378	9.34	10.12	0.787759	9.72897	3.04187	0.00636729	0.0220312	-2.89536	stable
hsa_circ_0045006	9.33	10.12	0.785326	9.72496	3.94446	0.000783331	0.00471665	-0.872968	stable
hsa_circ_0065932	8.17	8.95	0.784089	8.55773	3.3144	0.00341165	0.0138069	-2.29898	stable
hsa_circ_0005479	13	13.78	0.778683	13.3909	4.44673	0.000240323	0.00188174	0.285586	stable
hsa_circ_0006900	8.22	8.99	0.776444	8.60523	4.0586	0.000598835	0.00382059	-0.610465	stable
hsa_circ_0017726	6.07	6.85	0.775918	6.46024	4.74787	0.000118721	0.00108669	0.980783	stable
hsa_circ_0008654	7.21	7.98	0.774955	7.59517	5.73641	1.23e-05	0.000206377	3.22716	stable
hsa_circ_0092374	7.29	8.07	0.774037	7.67989	5.44694	2.37e-05	0.00032542	2.57765	stable
hsa_circ_0029636	12.36	13.13	0.772573	12.7482	2.89424	0.0088822	0.0283572	-3.21074	stable
hsa_circ_0081672	6.71	7.48	0.769577	7.09155	3.93387	0.00080308	0.00480635	-0.897275	stable
hsa_circ_0087641	8.58	9.35	0.767889	8.96164	6.32335	3.36e-06	7.74e-05	4.51594	stable
hsa_circ_0008193	7.03	7.79	0.767582	7.41058	3.22166	0.00422377	0.0161498	-2.50376	stable
hsa_circ_0006006	6.5	7.26	0.76628	6.87833	2.89938	0.00878048	0.0281686	-3.19987	stable
hsa_circ_0008700	6.42	7.18	0.761492	6.80414	8.17154	7.56e-08	4.77e-06	8.27663	stable
hsa_circ_0006371	8.13	8.89	0.761021	8.51055	3.45289	0.00247545	0.0111283	-1.99018	stable
hsa_circ_0060055	9.5	10.26	0.75941	9.87596	4.07056	0.000582214	0.00374469	-0.582921	stable
hsa_circ_0005336	6.88	7.63	0.758681	7.25497	5.64897	1.5e-05	0.000235304	3.03184	stable
hsa_circ_0008106	6.74	7.5	0.756042	7.11884	2.51567	0.0204019	0.0534252	-3.98776	stable
hsa_circ_0038095	9.1	9.86	0.754607	9.47875	3.4725	0.00236514	0.0108557	-1.94619	stable
hsa_circ_0006590	6.07	6.83	0.754478	6.45216	5.92407	8.08e-06	0.000152481	3.64358	stable
hsa_circ_0058189	7.25	8	0.754123	7.62382	4.79864	0.000105461	0.000994853	1.09774	stable
hsa_circ_0024895	6.29	7.04	0.75393	6.66715	6.08697	5.63e-06	0.000111628	4.00178	stable
hsa_circ_0005759	7.45	8.2	0.752845	7.82356	7.68467	1.96e-07	9.54e-06	7.33233	stable
hsa_circ_0002945	8.92	9.67	0.752141	9.29272	4.05893	0.000598378	0.00382059	-0.609719	stable
hsa_circ_0007015	5.88	6.63	0.751814	6.25416	6.37671	2.99e-06	7.05e-05	4.63103	stable
hsa_circ_0064288	11.05	11.8	0.749461	11.426	2.99943	0.0070097	0.0237574	-2.98665	stable
hsa_circ_0049657	6.48	7.23	0.749439	6.85198	3.4382	0.00256138	0.0113897	-2.0231	stable
hsa_circ_0000516	11.03	11.78	0.746403	11.4024	4.02148	0.000653513	0.00409687	-0.695929	stable
hsa_circ_0063300	6.91	7.66	0.746041	7.28492	6.96458	8.55e-07	2.8e-05	5.87428	stable
hsa_circ_0068075	8.01	8.76	0.745799	8.38435	2.8499	0.00980813	0.0304783	-3.30426	stable
hsa_circ_0056139	8.4	9.14	0.743116	8.7697	5.50685	2.06e-05	0.000296334	2.71274	stable
hsa_circ_0060903	7.64	8.38	0.741998	8.01347	6.33824	3.25e-06	7.58e-05	4.54809	stable
hsa_circ_0080425	15.13	15.87	0.741463	15.4961	2.03891	0.0547043	0.114798	-4.88083	stable
hsa_circ_0006932	6.27	7.01	0.741275	6.63839	4.69508	0.0001343	0.00119304	0.859076	stable
hsa_circ_0001280	8.55	9.29	0.740966	8.92054	3.18623	0.00458136	0.0172541	-2.58151	stable
hsa_circ_0073271	10.23	10.97	0.740782	10.5991	3.6548	0.00154581	0.00785194	-1.53461	stable
hsa_circ_0003893	5.63	6.37	0.739103	6.00292	5.56975	1.79e-05	0.000269651	2.85422	stable
hsa_circ_0047880	7.12	7.86	0.737242	7.49001	3.40472	0.00276829	0.0119423	-2.09797	stable
hsa_circ_0070396	7.3	8.04	0.737186	7.66733	4.39621	0.000270605	0.00206738	0.16883	stable
hsa_circ_0031570	6.4	7.14	0.736938	6.77227	6.25808	3.87e-06	8.34e-05	4.37466	stable
hsa_circ_0076251	8.19	8.93	0.736606	8.55964	1.84984	0.0789613	0.151572	-5.20156	stable
hsa_circ_0007396	7.31	8.04	0.733745	7.67464	1.48259	0.153554	0.250466	-5.75846	stable
hsa_circ_0030428	12.9	13.63	0.733488	13.2639	4.35839	0.000295764	0.00221515	0.0814212	stable
hsa_circ_0009244	7.49	8.22	0.732887	7.85508	4.16861	0.000462222	0.00313583	-0.356871	stable
hsa_circ_0081342	8.49	9.22	0.732399	8.8547	4.13443	0.000500953	0.00333576	-0.435727	stable
hsa_circ_0088777	10.12	10.85	0.73194	10.4838	2.86433	0.00949712	0.0298869	-3.2739	stable
hsa_circ_0004565	6.63	7.36	0.731528	6.9915	8.96306	1.71e-08	1.65e-06	9.74073	stable
hsa_circ_0005360	6.08	6.81	0.7312	6.44611	4.96903	7.1e-05	0.000734096	1.48935	stable
hsa_circ_0005243	6.3	7.03	0.730559	6.66129	7.187	5.39e-07	2.05e-05	6.3324	stable
hsa_circ_0060122	6.54	7.27	0.730105	6.90674	6.71345	1.45e-06	4.11e-05	5.34882	stable
hsa_circ_0081343	6.82	7.54	0.72391	7.17907	6.70344	1.48e-06	4.14e-05	5.32771	stable
hsa_circ_0009150	8.65	9.38	0.723514	9.01517	5.2718	3.53e-05	0.000434296	2.18087	stable
hsa_circ_0062239	6.27	7	0.722733	6.6351	6.15624	4.84e-06	0.000100355	4.15316	stable
hsa_circ_0001824	6.68	7.4	0.72046	7.04315	2.44453	0.0237509	0.0605117	-4.12773	stable
hsa_circ_0070040	9.11	9.83	0.718945	9.46554	1.67087	0.110105	0.194315	-5.48454	stable
hsa_circ_0005066	5.82	6.54	0.716597	6.18265	4.2884	0.000348675	0.0025209	-0.0802815	stable
hsa_circ_0063604	5.89	6.6	0.713359	6.24744	5.63363	1.55e-05	0.000241672	2.99749	stable
hsa_circ_0009349	6.74	7.45	0.712503	7.0974	3.45611	0.00245699	0.0111126	-1.98296	stable
hsa_circ_0008529	7.34	8.05	0.712094	7.69215	1.89634	0.072249	0.141638	-5.12466	stable
hsa_circ_0059859	8.86	9.57	0.711678	9.21608	3.53561	0.00204195	0.00970941	-1.80423	stable
hsa_circ_0058916	6.83	7.54	0.710895	7.18815	6.58162	1.92e-06	4.98e-05	5.0696	stable
hsa_circ_0001118	6.08	6.79	0.708874	6.43679	3.39632	0.00282269	0.0120903	-2.11671	stable
hsa_circ_0052455	8.31	9.02	0.708663	8.66902	3.96793	0.000741256	0.0045113	-0.819051	stable
hsa_circ_0003502	6.62	7.33	0.70804	6.97102	9.40357	7.74e-09	1.09e-06	10.5183	stable
hsa_circ_0001187	7.77	8.48	0.706622	8.12182	1.92699	0.0681056	0.135511	-5.07326	stable
hsa_circ_0048607	8.22	8.92	0.705507	8.56928	3.44971	0.00249381	0.0111897	-1.99731	stable
hsa_circ_0012300	8.33	9.03	0.704536	8.68102	5.12599	4.94e-05	0.000553594	1.84864	stable
hsa_circ_0004370	7.12	7.83	0.704523	7.47377	3.44275	0.00253442	0.0113086	-2.01289	stable
hsa_circ_0088128	6.23	6.94	0.704151	6.58553	5.06485	5.68e-05	0.000617033	1.70888	stable
hsa_circ_0009904	5.69	6.4	0.703263	6.04524	6.89969	9.8e-07	3.1e-05	5.73932	stable
hsa_circ_0088062	6.06	6.77	0.703115	6.41375	4.89612	8.41e-05	0.000847375	1.32196	stable
hsa_circ_0006618	6.57	7.27	0.701628	6.91947	2.70062	0.0136505	0.0391623	-3.61443	stable
hsa_circ_0000322	7.64	8.34	0.699702	7.98521	4.09437	0.000550485	0.0035696	-0.52807	stable
hsa_circ_0072805	7.39	8.09	0.697612	7.74054	2.77364	0.01162	0.0344598	-3.46364	stable
hsa_circ_0092297	7.39	8.09	0.695688	7.73742	7.14128	5.92e-07	2.19e-05	6.2388	stable
hsa_circ_0083766	7.54	8.24	0.695476	7.88874	3.78378	0.00114261	0.00628754	-1.24095	stable
hsa_circ_0002557	5.8	6.5	0.695036	6.14972	5.55835	1.84e-05	0.000272455	2.82861	stable
hsa_circ_0007983	6.63	7.32	0.695003	6.977	5.37698	2.77e-05	0.000366427	2.41947	stable
hsa_circ_0007275	6.69	7.38	0.694827	7.03429	7.79243	1.59e-07	8.27e-06	7.54422	stable
hsa_circ_0047159	5.86	6.55	0.694278	6.20752	5.36319	2.86e-05	0.000374411	2.38823	stable
hsa_circ_0038090	6.43	7.12	0.692577	6.77409	4.43743	0.000245629	0.00191195	0.264096	stable
hsa_circ_0000007	7.13	7.82	0.688822	7.47217	4.42931	0.000250358	0.00194494	0.24533	stable
hsa_circ_0008439	6.95	7.64	0.688559	7.29374	2.2058	0.0390891	0.088095	-4.58093	stable
hsa_circ_0002264	6.69	7.38	0.688143	7.03136	3.32839	0.00330316	0.0135065	-2.26794	stable
hsa_circ_0003026	7.76	8.45	0.686572	8.10241	4.72442	0.000125403	0.0011292	0.926724	stable
hsa_circ_0068221	6.12	6.8	0.686163	6.4614	5.29453	3.35e-05	0.000419366	2.23251	stable
hsa_circ_0000419	6.32	7.01	0.684048	6.66426	4.63927	0.000153023	0.00132086	0.730317	stable
hsa_circ_0003278	7.47	8.16	0.682935	7.81404	6.24511	3.98e-06	8.53e-05	4.34652	stable
hsa_circ_0005939	8.14	8.82	0.682389	8.48352	5.1155	5.06e-05	0.000561228	1.82466	stable
hsa_circ_0002513	7.13	7.82	0.682305	7.47496	6.00109	6.81e-06	0.000131019	3.81333	stable
hsa_circ_0007345	7.74	8.42	0.680577	8.07868	6.64607	1.68e-06	4.52e-05	5.20641	stable
hsa_circ_0004599	9.36	10.04	0.680498	9.69672	2.43586	0.0241922	0.0614656	-4.14464	stable
hsa_circ_0092334	5.75	6.43	0.679791	6.08573	5.75707	1.17e-05	0.000200424	3.27319	stable
hsa_circ_0001627	7.12	7.8	0.679599	7.45996	6.10005	5.47e-06	0.00010955	4.03043	stable
hsa_circ_0007060	6.25	6.93	0.679073	6.59343	5.42973	2.46e-05	0.000332564	2.53877	stable
hsa_circ_0028502	5.81	6.49	0.678808	6.1515	5.85191	9.49e-06	0.000173304	3.4839	stable
hsa_circ_0003923	9.62	10.3	0.678687	9.96286	3.32583	0.00332274	0.0135439	-2.27362	stable
hsa_circ_0020749	6.2	6.88	0.677616	6.54342	6.58032	1.93e-06	4.98e-05	5.06683	stable
hsa_circ_0018845	6.5	7.18	0.677328	6.84169	7.68212	1.97e-07	9.54e-06	7.3273	stable
hsa_circ_0001974	5.59	6.26	0.67723	5.92373	5.51986	2e-05	0.000291943	2.74203	stable
hsa_circ_0040148	7.37	8.05	0.675708	7.71101	4.97055	7.07e-05	0.000734096	1.49283	stable
hsa_circ_0002056	7.8	8.48	0.674273	8.14051	4.58092	0.000175425	0.00147253	0.595606	stable
hsa_circ_0007144	7.66	8.34	0.672836	7.99966	4.6509	0.000148916	0.00129104	0.757151	stable
hsa_circ_0002172	8.67	9.34	0.672552	9.00659	3.76264	0.00120071	0.00653463	-1.2892	stable
hsa_circ_0019054	7.91	8.58	0.671612	8.24885	7.01964	7.62e-07	2.63e-05	5.98832	stable
hsa_circ_0029855	6.8	7.47	0.670215	7.13432	5.29238	3.37e-05	0.0004195	2.22761	stable
hsa_circ_0005188	7.39	8.06	0.669385	7.72348	3.68322	0.00144633	0.00751028	-1.47005	stable
hsa_circ_0001833	5.52	6.19	0.669163	5.85322	8.60841	3.29e-08	2.64e-06	9.09551	stable
hsa_circ_0085803	6.37	7.04	0.666517	6.70795	3.42824	0.00262126	0.0115536	-2.04538	stable
hsa_circ_0092305	10.52	11.19	0.666366	10.8559	1.57183	0.131458	0.222105	-5.63181	stable
hsa_circ_0020353	6.59	7.26	0.665573	6.9232	6.27814	3.71e-06	8.11e-05	4.41813	stable
hsa_circ_0008826	5.83	6.49	0.664786	6.1595	5.91105	8.32e-06	0.000155482	3.61481	stable
hsa_circ_0007427	8.14	8.8	0.664127	8.47041	4.00232	0.000683644	0.00423881	-0.739994	stable
hsa_circ_0001892	9.58	10.24	0.66406	9.91003	3.10341	0.00553592	0.0199243	-2.76218	stable
hsa_circ_0000707	6.37	7.04	0.663242	6.70553	3.53562	0.00204192	0.00970941	-1.80421	stable
hsa_circ_0006404	7.97	8.63	0.662581	8.29667	2.30863	0.0316137	0.0746889	-4.38899	stable
hsa_circ_0006614	6.62	7.29	0.66241	6.95476	4.48173	0.000221366	0.00176745	0.366462	stable
hsa_circ_0009357	7.22	7.88	0.661936	7.5512	2.70842	0.0134186	0.0387497	-3.59842	stable
hsa_circ_0074854	10.87	11.53	0.661774	11.2006	1.29372	0.210302	0.317536	-6.00653	stable
hsa_circ_0072758	6.73	7.39	0.661173	7.0634	5.68628	1.38e-05	0.000221609	3.11527	stable
hsa_circ_0011692	12.22	12.88	0.658937	12.5519	1.80022	0.0867169	0.162676	-5.28211	stable
hsa_circ_0084927	5.94	6.6	0.658655	6.26886	4.24705	0.000384306	0.00271412	-0.175801	stable
hsa_circ_0052001	8.01	8.66	0.657544	8.33438	2.02181	0.0565859	0.118183	-4.9107	stable
hsa_circ_0008301	7.43	8.08	0.655081	7.75444	2.62912	0.0159619	0.0443797	-3.76028	stable
hsa_circ_0000273	8.93	9.58	0.653458	9.25374	1.87496	0.0752699	0.146258	-5.16018	stable
hsa_circ_0089727	6.72	7.37	0.653209	7.04428	2.43416	0.0242802	0.0615397	-4.14797	stable
hsa_circ_0009654	6.69	7.35	0.653104	7.01951	2.61287	0.0165366	0.0456253	-3.79317	stable
hsa_circ_0028135	7.69	8.35	0.653076	8.02067	5.26364	3.6e-05	0.000441137	2.16231	stable
hsa_circ_0075451	6.67	7.32	0.650999	6.99535	7.38798	3.57e-07	1.54e-05	6.74042	stable
hsa_circ_0006462	7.26	7.91	0.647914	7.58493	3.90716	0.000855149	0.00505687	-0.958582	stable
hsa_circ_0007032	6.08	6.73	0.647425	6.40754	5.09193	5.34e-05	0.000587668	1.7708	stable
hsa_circ_0029614	5.96	6.61	0.646425	6.28382	7.29831	4.29e-07	1.73e-05	6.55907	stable
hsa_circ_0000008	7.76	8.41	0.644511	8.08595	2.83122	0.010225	0.0314041	-3.34345	stable
hsa_circ_0079330	5.45	6.09	0.644012	5.7694	6.98915	8.12e-07	2.75e-05	5.92522	stable
hsa_circ_0089172	8.06	8.71	0.643971	8.38359	4.30692	0.000333815	0.0024312	-0.0375039	stable
hsa_circ_0030042	6.73	7.37	0.643191	7.05028	4.70909	0.000129975	0.00116369	0.891378	stable
hsa_circ_0061137	6.43	7.07	0.639243	6.75092	3.0464	0.0063022	0.0219221	-2.88559	stable
hsa_circ_0091671	6.18	6.82	0.638713	6.50386	3.76682	0.001189	0.00648873	-1.27967	stable
hsa_circ_0000267	6.94	7.58	0.63707	7.25751	1.80866	0.0853519	0.160648	-5.26851	stable
hsa_circ_0002483	8.66	9.29	0.636307	8.97577	1.19724	0.245019	0.358384	-6.12224	stable
hsa_circ_0001072	6.17	6.8	0.635493	6.48375	3.22133	0.00422698	0.0161498	-2.50449	stable
hsa_circ_0000632	6.46	7.09	0.632677	6.77673	4.53339	0.000196101	0.0016086	0.485816	stable
hsa_circ_0034786	9.5	10.13	0.632207	9.81268	2.57341	0.0180142	0.0488182	-3.87261	stable
hsa_circ_0006485	6.01	6.64	0.631622	6.32585	3.92019	0.000829347	0.00494116	-0.928688	stable
hsa_circ_0013048	8.24	8.87	0.629745	8.55521	1.82062	0.0834507	0.158466	-5.24918	stable
hsa_circ_0017636	12.1	12.73	0.62892	12.4167	3.06594	0.00602868	0.0212885	-2.84339	stable
hsa_circ_0037158	5.79	6.42	0.627255	6.10175	6.24171	4.01e-06	8.55e-05	4.33914	stable
hsa_circ_0092332	8.3	8.93	0.625223	8.61322	4.70179	0.000132211	0.00117977	0.874546	stable
hsa_circ_0067080	5.74	6.37	0.624991	6.05428	8.27967	6.14e-08	4.19e-06	8.4818	stable
hsa_circ_0005028	6.48	7.11	0.624261	6.79386	4.48107	0.000221712	0.00176745	0.364926	stable
hsa_circ_0002451	5.86	6.48	0.62349	6.173	5.28214	3.45e-05	0.000426772	2.20436	stable
hsa_circ_0008419	7.67	8.3	0.623439	7.98635	5.15915	4.57e-05	0.000526675	1.92432	stable
hsa_circ_0046557	7.43	8.05	0.62309	7.73839	3.78589	0.00113697	0.00628261	-1.23614	stable
hsa_circ_0075303	7.58	8.2	0.621898	7.889	5.72073	1.27e-05	0.000211981	3.19218	stable
hsa_circ_0003972	6.33	6.95	0.621333	6.63626	5.70158	1.33e-05	0.000217649	3.14945	stable
hsa_circ_0061776	6.58	7.2	0.617369	6.88831	6.80023	1.21e-06	3.63e-05	5.53137	stable
hsa_circ_0058493	6.85	7.47	0.617198	7.16305	2.36781	0.0279325	0.0680619	-4.27624	stable
hsa_circ_0006232	8.9	9.51	0.615619	9.20293	5.14135	4.76e-05	0.000537787	1.8837	stable
hsa_circ_0007508	6.03	6.64	0.614708	6.33314	3.19369	0.00450367	0.0170263	-2.56516	stable
hsa_circ_0007609	6.06	6.67	0.614707	6.3666	3.66476	0.00151021	0.00770372	-1.512	stable
hsa_circ_0092316	6.64	7.26	0.613865	6.95088	4.05707	0.000600995	0.0038282	-0.613988	stable
hsa_circ_0027089	6.28	6.89	0.613601	6.58498	3.61192	0.00170884	0.00847362	-1.63182	stable
hsa_circ_0041150	11.12	11.74	0.613579	11.4295	2.19988	0.0395647	0.0889141	-4.59181	stable
hsa_circ_0088474	6.04	6.66	0.613314	6.35092	3.5666	0.0018996	0.00923964	-1.73431	stable
hsa_circ_0050461	5.56	6.17	0.612491	5.86239	6.3264	3.34e-06	7.73e-05	4.52252	stable
hsa_circ_0082131	6.2	6.81	0.611952	6.50153	6.1868	4.52e-06	9.51e-05	4.21976	stable
hsa_circ_0038349	7.08	7.69	0.609716	7.38043	4.58258	0.000174747	0.00146995	0.599427	stable
hsa_circ_0021773	6.81	7.42	0.608571	7.11362	4.94607	7.48e-05	0.000768246	1.43666	stable
hsa_circ_0058806	6.6	7.21	0.607512	6.9026	4.73026	0.000123704	0.00111644	0.940189	stable
hsa_circ_0004271	6.88	7.49	0.606906	7.1847	3.42451	0.00264406	0.0115754	-2.05372	stable
hsa_circ_0008896	11.81	12.42	0.606708	12.1131	1.94624	0.0656112	0.131688	-5.04068	stable
hsa_circ_0062545	7.68	8.28	0.606582	7.98164	1.73992	0.0970247	0.177722	-5.37787	stable
hsa_circ_0046534	5.95	6.56	0.605732	6.25298	6.39433	2.88e-06	6.83e-05	4.66896	stable
hsa_circ_0000909	6.14	6.74	0.604369	6.44179	5.9114	8.31e-06	0.000155482	3.61559	stable
hsa_circ_0004349	6.1	6.7	0.600843	6.40149	3.68489	0.00144069	0.00750066	-1.46626	stable
hsa_circ_0068894	6.3	6.9	0.600402	6.59899	2.83791	0.0100738	0.0310119	-3.32943	stable
hsa_circ_0066444	6.62	7.22	0.600137	6.92109	4.00702	0.000676125	0.00420535	-0.729184	stable
hsa_circ_0043001	8.64	9.24	0.599639	8.93743	3.02599	0.00660074	0.0227015	-2.92958	stable
hsa_circ_0055054	6.77	7.37	0.598928	7.07303	3.67115	0.00148777	0.00763544	-1.49748	stable
hsa_circ_0000523	7.27	7.87	0.598211	7.56833	1.50786	0.147009	0.24178	-5.7232	stable
hsa_circ_0052523	6.6	7.2	0.597305	6.90083	4.83423	9.71e-05	0.00094032	1.17965	stable
hsa_circ_0000665	6.91	7.51	0.596407	7.20786	3.17977	0.0046497	0.0174287	-2.59567	stable
hsa_circ_0009205	5.59	6.18	0.595888	5.88536	6.51417	2.22e-06	5.54e-05	4.92584	stable
hsa_circ_0000035	5.71	6.31	0.595458	6.00949	3.42589	0.0026356	0.0115536	-2.05064	stable
hsa_circ_0011279	11.61	12.2	0.595008	11.9061	2.34292	0.0294297	0.0707099	-4.32387	stable
hsa_circ_0052012	5.86	6.46	0.593576	6.15827	5.84889	9.56e-06	0.000173674	3.47722	stable
hsa_circ_0002019	7.38	7.97	0.592323	7.67287	2.68255	0.0142028	0.0403379	-3.65147	stable
hsa_circ_0036005	13.44	14.03	0.591211	13.7373	2.18488	0.0407947	0.0913673	-4.61932	stable
hsa_circ_0046882	8.73	9.32	0.590764	9.02339	4.80647	0.000103556	0.000981553	1.11575	stable
hsa_circ_0044226	8	8.59	0.590151	8.299	1.74397	0.0963015	0.17697	-5.37152	stable
hsa_circ_0010497	6.62	7.21	0.587995	6.91654	2.44552	0.023701	0.0604659	-4.1258	stable
hsa_circ_0002215	6.62	7.21	0.586058	6.91697	2.78321	0.0113761	0.0339407	-3.44373	stable
hsa_circ_0007478	13.42	14	0.585493	13.7109	2.3238	0.03063	0.0728358	-4.36026	stable
hsa_circ_0001228	15.16	15.74	0.585322	15.4523	2.87034	0.00937027	0.0296501	-3.26122	stable
hsa_circ_0002289	7.7	8.29	0.58473	7.99593	3.43195	0.00259882	0.0115045	-2.03709	stable
hsa_circ_0005013	5.55	6.14	0.584079	5.84366	2.79231	0.0111488	0.0334126	-3.42478	stable
hsa_circ_0000417	6.3	6.89	0.583687	6.59506	2.79836	0.0110002	0.0330675	-3.41218	stable
hsa_circ_0080712	12.43	13.01	0.581972	12.7175	2.32356	0.0306454	0.0728358	-4.36072	stable
hsa_circ_0007146	8.59	9.17	0.581133	8.87633	2.24181	0.0363044	0.0833121	-4.5143	stable
hsa_circ_0005838	5.78	6.36	0.581045	6.07303	5.49538	2.12e-05	0.000303058	2.68689	stable
hsa_circ_0005962	5.96	6.54	0.578937	6.24817	4.85965	9.15e-05	0.000903983	1.23812	stable
hsa_circ_0036688	6.87	7.45	0.57871	7.16201	4.5599	0.000184281	0.00153387	0.547069	stable
hsa_circ_0072430	7.01	7.59	0.575001	7.30236	6.46587	2.47e-06	5.96e-05	4.82253	stable
hsa_circ_0007404	6.88	7.45	0.574295	7.164	7.45748	3.1e-07	1.38e-05	6.88019	stable
hsa_circ_0013062	6.87	7.44	0.573827	7.15393	4.73909	0.000121179	0.00109866	0.960546	stable
hsa_circ_0008044	6.92	7.49	0.573801	7.20572	3.94715	0.000778394	0.00469406	-0.866794	stable
hsa_circ_0006600	6.12	6.69	0.572501	6.40284	5.79392	1.08e-05	0.000189436	3.35518	stable
hsa_circ_0000672	6.52	7.09	0.571963	6.8046	2.35488	0.0287012	0.0693802	-4.30102	stable
hsa_circ_0009577	6.35	6.93	0.571818	6.63944	2.75843	0.0120177	0.0353744	-3.4952	stable
hsa_circ_0028540	8.54	9.11	0.570845	8.8257	2.91122	0.00855055	0.0276045	-3.1748	stable
hsa_circ_0004457	6.32	6.89	0.569791	6.60248	2.861	0.00956788	0.0300618	-3.28089	stable
hsa_circ_0001958	5.66	6.23	0.569535	5.94867	5.14807	4.69e-05	0.000535616	1.89905	stable
hsa_circ_0002356	6.25	6.82	0.568831	6.53477	3.30714	0.00346923	0.013997	-2.31506	stable
hsa_circ_0004720	9.32	9.89	0.56881	9.601	3.54394	0.00200269	0.00959252	-1.78545	stable
hsa_circ_0040784	6.05	6.62	0.568224	6.33861	5.43214	2.45e-05	0.000332564	2.54422	stable
hsa_circ_0008729	7.3	7.86	0.5673	7.57938	4.26865	0.000365262	0.00262168	-0.125912	stable
hsa_circ_0000559	7.75	8.31	0.565462	8.03016	3.11133	0.00543687	0.0196183	-2.74497	stable
hsa_circ_0060456	5.57	6.13	0.565404	5.84973	5.74062	1.22e-05	0.000205307	3.23653	stable
hsa_circ_0047351	5.9	6.46	0.564757	6.17759	4.67336	0.000141295	0.00123749	0.808973	stable
hsa_circ_0007001	7.51	8.07	0.564229	7.78997	4.80984	0.000102745	0.000976197	1.12352	stable
hsa_circ_0063577	5.61	6.18	0.563786	5.89491	10.2683	1.75e-09	5.44e-07	11.9705	stable
hsa_circ_0001346	6.01	6.57	0.563149	6.28758	4.52084	0.000201958	0.00164878	0.456824	stable
hsa_circ_0002058	6.2	6.76	0.56266	6.47914	5.14584	4.72e-05	0.00053667	1.89396	stable
hsa_circ_0018848	6.09	6.65	0.5616	6.37027	3.98946	0.000704643	0.00433509	-0.769562	stable
hsa_circ_0084429	7.17	7.73	0.561529	7.44952	5.08087	5.48e-05	0.000601194	1.74553	stable
hsa_circ_0078522	7.97	8.53	0.561383	8.25305	3.51517	0.00214155	0.0100439	-1.85027	stable
hsa_circ_0008033	5.49	6.05	0.558999	5.77324	4.81709	0.000101024	0.000964475	1.1402	stable
hsa_circ_0065871	7.29	7.85	0.557827	7.56675	5.29389	3.36e-05	0.000419366	2.23105	stable
hsa_circ_0006948	6.53	7.09	0.55687	6.81303	3.78804	0.00113124	0.00626849	-1.23122	stable
hsa_circ_0012283	7.37	7.93	0.555151	7.6483	2.859	0.00961072	0.0301072	-3.28511	stable
hsa_circ_0000669	8.04	8.6	0.555023	8.32006	3.48949	0.00227351	0.0105245	-1.90804	stable
hsa_circ_0005598	5.5	6.05	0.55325	5.77372	7.99494	1.06e-07	6.2e-06	7.93798	stable
hsa_circ_0009092	7.22	7.77	0.553007	7.49486	2.0753	0.0508851	0.108158	-4.8167	stable
hsa_circ_0056264	6.2	6.76	0.552543	6.47986	5.47068	2.24e-05	0.000314875	2.6312	stable
hsa_circ_0005835	7.84	8.39	0.550669	8.11596	4.44185	0.000243096	0.00189701	0.274296	stable
hsa_circ_0009071	7.89	8.44	0.550251	8.16083	1.15987	0.259574	0.374621	-6.16497	stable
hsa_circ_0030235	6.39	6.94	0.549946	6.66109	2.80324	0.0108816	0.0328856	-3.40199	stable
hsa_circ_0002665	6.4	6.95	0.549379	6.67118	3.34107	0.00320777	0.0131814	-2.23977	stable
hsa_circ_0034189	8.34	8.88	0.544054	8.61031	3.24635	0.00399076	0.0156366	-2.4494	stable
hsa_circ_0053907	7.76	8.3	0.54369	8.02913	3.08	0.00583896	0.0207737	-2.81295	stable
hsa_circ_0000817	7.2	7.74	0.543606	7.47037	2.37192	0.0276925	0.0676434	-4.26836	stable
hsa_circ_0039522	5.8	6.34	0.543491	6.0719	7.10341	6.4e-07	2.31e-05	6.16103	stable
hsa_circ_0000839	6.58	7.12	0.540737	6.85097	3.12711	0.00524457	0.0190808	-2.71063	stable
hsa_circ_0067434	6.72	7.26	0.540426	6.98817	1.9928	0.0599106	0.123499	-4.96099	stable
hsa_circ_0044556	12.08	12.61	0.536547	12.3441	2.71534	0.0132159	0.038276	-3.58419	stable
hsa_circ_0004039	8.27	8.8	0.531718	8.53665	1.65399	0.113523	0.198447	-5.51014	stable
hsa_circ_0037130	6.12	6.65	0.531654	6.38863	3.48942	0.00227385	0.0105245	-1.90818	stable
hsa_circ_0021652	5.76	6.29	0.530811	6.02171	4.78831	0.000108033	0.00101189	1.07394	stable
hsa_circ_0000589	10.97	11.5	0.52921	11.2338	1.55502	0.135406	0.227033	-5.65611	stable
hsa_circ_0001849	7.57	8.1	0.529164	7.83485	1.81416	0.0844735	0.159601	-5.25964	stable
hsa_circ_0009006	12.26	12.78	0.528702	12.5196	1.97555	0.0619691	0.126694	-4.99066	stable
hsa_circ_0005568	5.69	6.22	0.527077	5.95286	5.19087	4.25e-05	0.000496804	1.99666	stable
hsa_circ_0048171	6.07	6.6	0.526964	6.33298	3.65625	0.00154058	0.00784147	-1.53132	stable
hsa_circ_0012415	8.17	8.7	0.525259	8.43424	2.96052	0.00765309	0.0254589	-3.06989	stable
hsa_circ_0034325	7.76	8.29	0.525058	8.02749	3.36002	0.00307022	0.012791	-2.19762	stable
hsa_circ_0007905	6.17	6.7	0.523503	6.43578	3.35795	0.00308498	0.0127986	-2.20224	stable
hsa_circ_0001212	7.61	8.13	0.523422	7.86675	3.64754	0.00157231	0.0079763	-1.5511	stable
hsa_circ_0003273	6.21	6.73	0.522584	6.46967	3.23203	0.00412437	0.0159112	-2.48095	stable
hsa_circ_0053317	6.34	6.86	0.52225	6.60173	4.79744	0.000105757	0.00099527	1.09497	stable
hsa_circ_0080813	5.6	6.12	0.521577	5.86273	4.79949	0.000105255	0.000994853	1.09968	stable
hsa_circ_0001416	10.91	11.43	0.5196	11.1723	1.62491	0.119619	0.206596	-5.55374	stable
hsa_circ_0092355	6.14	6.66	0.518979	6.40344	4.2037	0.00042558	0.00293223	-0.275888	stable
hsa_circ_0001847	7.5	8.01	0.517427	7.7539	1.7436	0.0963668	0.177008	-5.37209	stable
hsa_circ_0008812	6.04	6.56	0.515277	6.29855	3.39836	0.00280936	0.0120592	-2.11215	stable
hsa_circ_0003763	8.7	9.22	0.515131	8.95871	2.93124	0.0081745	0.0267002	-3.13228	stable
hsa_circ_0001730	7.46	7.97	0.514753	7.71445	4.65623	0.000147069	0.00127782	0.769462	stable
hsa_circ_0005651	6.18	6.69	0.513952	6.43629	5.0711	5.6e-05	0.000610275	1.72317	stable
hsa_circ_0088681	5.94	6.46	0.51317	6.1994	3.45941	0.00243821	0.0110655	-1.97556	stable
hsa_circ_0039557	11.06	11.57	0.512741	11.3125	1.81265	0.0847144	0.159828	-5.26208	stable
hsa_circ_0059286	6.3	6.82	0.512706	6.56131	3.53589	0.00204062	0.00970941	-1.8036	stable
hsa_circ_0052011	5.74	6.25	0.512656	5.99535	5.76172	1.16e-05	0.000199204	3.28354	stable
hsa_circ_0027033	6.67	7.18	0.511353	6.92162	2.07971	0.0504394	0.107384	-4.80889	stable
hsa_circ_0051861	6.33	6.84	0.511142	6.58256	3.32162	0.00335518	0.0136621	-2.28295	stable
hsa_circ_0084615	6.7	7.21	0.511061	6.9576	2.42635	0.0246856	0.0622957	-4.16316	stable
hsa_circ_0005332	6.8	7.31	0.50936	7.0525	1.58983	0.127339	0.216718	-5.60557	stable
hsa_circ_0007009	5.89	6.4	0.509157	6.14901	4.62811	0.000157072	0.0013441	0.704556	stable
hsa_circ_0001834	13.58	14.09	0.508842	13.8308	1.77327	0.0911998	0.169561	-5.3252	stable
hsa_circ_0048492	12.48	12.99	0.508461	12.7358	2.08046	0.0503641	0.107281	-4.80756	stable
hsa_circ_0085459	6.58	7.08	0.505498	6.83099	4.44161	0.000243231	0.00189701	0.273749	stable
hsa_circ_0005245	6.2	6.7	0.505268	6.45101	4.14066	0.000493657	0.00329271	-0.421353	stable
hsa_circ_0002569	6.34	6.85	0.504089	6.59322	2.73197	0.0127406	0.0370891	-3.54992	stable
hsa_circ_0046533	6.46	6.96	0.504043	6.71267	3.68379	0.00144441	0.00751016	-1.46876	stable
hsa_circ_0047270	6.68	7.19	0.503496	6.93512	2.7055	0.0135048	0.0389135	-3.60441	stable
hsa_circ_0005235	5.93	6.43	0.503236	6.17742	5.80312	1.06e-05	0.000187116	3.37563	stable
hsa_circ_0046555	7.28	7.78	0.502239	7.53119	3.12714	0.00524426	0.0190808	-2.71058	stable
hsa_circ_0002690	6.22	6.72	0.501231	6.46868	2.94982	0.00783991	0.0259332	-3.09273	stable
hsa_circ_0077526	11.22	11.72	0.501193	11.4663	1.18592	0.249358	0.36322	-6.1353	stable
hsa_circ_0001190	7.3	7.81	0.50042	7.55492	1.85029	0.0788938	0.151516	-5.20083	stable
hsa_circ_0057105	6.11	6.61	0.49918	6.36102	2.46524	0.0227264	0.058621	-4.0872	stable
hsa_circ_0001400	7.49	7.98	0.49811	7.73475	1.42552	0.169215	0.269033	-5.83634	stable
hsa_circ_0002083	6.52	7.01	0.497839	6.76402	3.70245	0.00138264	0.00728072	-1.42632	stable
hsa_circ_0003209	7.63	8.12	0.496409	7.8753	3.78253	0.00114597	0.00629729	-1.24381	stable
hsa_circ_0087961	8.41	8.9	0.496223	8.65341	3.77998	0.00115286	0.0063176	-1.24964	stable
hsa_circ_0043557	5.53	6.03	0.495308	5.77856	6.10394	5.43e-06	0.000109168	4.03893	stable
hsa_circ_0001361	6.51	7	0.495189	6.75302	3.05415	0.00619229	0.0216922	-2.86886	stable
hsa_circ_0001659	6.59	7.08	0.494953	6.83514	2.82362	0.0103995	0.0317433	-3.35938	stable
hsa_circ_0038465	5.75	6.24	0.493955	5.99538	4.46046	0.000232702	0.00184025	0.317304	stable
hsa_circ_0001500	10.14	10.63	0.493428	10.386	2.01325	0.0575488	0.119689	-4.92558	stable
hsa_circ_0009360	7.56	8.06	0.493342	7.80898	2.16797	0.042223	0.0937711	-4.6502	stable
hsa_circ_0056586	6.96	7.46	0.493055	7.2106	4.20299	0.00042629	0.00293223	-0.277524	stable
hsa_circ_0002226	6.21	6.71	0.492901	6.45901	2.45977	0.0229928	0.0591541	-4.09792	stable
hsa_circ_0001963	6.89	7.38	0.49281	7.1361	5.51426	2.03e-05	0.000294418	2.72942	stable
hsa_circ_0008039	6.64	7.13	0.492187	6.88681	4.28229	0.000353726	0.00254349	-0.0944046	stable
hsa_circ_0008697	5.82	6.31	0.491468	6.06301	3.4721	0.00236732	0.0108557	-1.94708	stable
hsa_circ_0028864	7.45	7.94	0.491249	7.69503	3.06291	0.00607033	0.0213974	-2.84994	stable
hsa_circ_0002343	5.74	6.23	0.490479	5.98303	5.75466	1.18e-05	0.000200645	3.26782	stable
hsa_circ_0076917	6.92	7.42	0.490181	7.17004	2.52258	0.0201012	0.0528588	-3.97405	stable
hsa_circ_0004703	5.94	6.43	0.490163	6.18601	3.88301	0.000905086	0.00528912	-1.01394	stable
hsa_circ_0051657	7.04	7.53	0.489862	7.28106	3.72344	0.00131631	0.00703808	-1.37856	stable
hsa_circ_0003340	5.94	6.43	0.489508	6.185	5.89777	8.57e-06	0.000158651	3.58545	stable
hsa_circ_0005379	6.05	6.53	0.487011	6.2902	3.85344	0.000970211	0.00557814	-1.08168	stable
hsa_circ_0006554	6.16	6.64	0.483903	6.39807	5.5108	2.05e-05	0.000294757	2.72163	stable
hsa_circ_0005325	6.07	6.56	0.483891	6.31558	3.01566	0.00675688	0.0230584	-2.95178	stable
hsa_circ_0004382	5.91	6.39	0.483372	6.14778	5.53011	1.96e-05	0.000286288	2.76509	stable
hsa_circ_0003314	5.78	6.26	0.483298	6.01855	6.75942	1.32e-06	3.81e-05	5.44565	stable
hsa_circ_0007772	7.32	7.8	0.482815	7.56149	4.60463	0.00016595	0.0014049	0.650344	stable
hsa_circ_0007127	6.14	6.62	0.482328	6.37828	4.61434	0.00016222	0.00138218	0.67276	stable
hsa_circ_0074371	6.44	6.92	0.481848	6.68342	3.23259	0.00411899	0.0159059	-2.4797	stable
hsa_circ_0004851	6.35	6.83	0.481736	6.58628	3.83794	0.00100618	0.00572773	-1.11715	stable
hsa_circ_0036751	8.27	8.75	0.481638	8.50703	4.57789	0.000176675	0.00147989	0.58861	stable
hsa_circ_0046562	5.77	6.25	0.480569	6.00651	6.01397	6.62e-06	0.000128044	3.84164	stable
hsa_circ_0002071	5.58	6.06	0.480411	5.82054	5.47936	2.2e-05	0.000310747	2.65079	stable
hsa_circ_0010486	9.68	10.16	0.479553	9.92408	2.96081	0.00764815	0.0254589	-3.06928	stable
hsa_circ_0000942	5.74	6.22	0.47787	5.98118	4.18406	0.00044572	0.00304999	-0.321232	stable
hsa_circ_0001373	6.26	6.73	0.477466	6.49404	5.4169	2.53e-05	0.0003402	2.50978	stable
hsa_circ_0007580	6.92	7.39	0.476939	7.15514	2.77449	0.0115982	0.0344209	-3.46188	stable
hsa_circ_0050176	6.05	6.52	0.476139	6.28486	6.1539	4.86e-06	0.000100355	4.14807	stable
hsa_circ_0005771	5.92	6.39	0.475701	6.1568	3.0512	0.0062339	0.0217994	-2.87523	stable
hsa_circ_0060558	8.2	8.68	0.4756	8.44164	3.0203	0.00668632	0.0229361	-2.94181	stable
hsa_circ_0002157	7.38	7.86	0.474707	7.6191	1.58385	0.128695	0.218237	-5.61431	stable
hsa_circ_0046702	5.84	6.31	0.47408	6.07654	4.59485	0.000169793	0.00143132	0.627772	stable
hsa_circ_0000586	6.83	7.31	0.473773	7.0701	1.43146	0.167525	0.267312	-5.82834	stable
hsa_circ_0082250	5.99	6.46	0.473338	6.22178	4.15583	0.000476343	0.00320964	-0.386367	stable
hsa_circ_0017069	5.56	6.04	0.473287	5.80119	6.0933	5.56e-06	0.000110633	4.01566	stable
hsa_circ_0006845	5.83	6.3	0.473176	6.06534	4.61133	0.000163365	0.00138895	0.665823	stable
hsa_circ_0008438	8.4	8.88	0.473163	8.64038	1.68156	0.107988	0.191442	-5.46825	stable
hsa_circ_0003500	5.73	6.2	0.472677	5.96688	7.84992	1.42e-07	7.68e-06	7.6566	stable
hsa_circ_0007481	6.37	6.84	0.472386	6.60199	4.30811	0.000332886	0.00242913	-0.0347676	stable
hsa_circ_0070467	7.2	7.67	0.471857	7.43561	1.44459	0.163843	0.263345	-5.81058	stable
hsa_circ_0006956	6.62	7.09	0.471787	6.8557	1.99137	0.0600784	0.123781	-4.96345	stable
hsa_circ_0000679	7.04	7.51	0.47169	7.27268	1.99417	0.0597498	0.123296	-4.95862	stable
hsa_circ_0008998	5.84	6.31	0.47077	6.07653	3.56636	0.00190063	0.00923964	-1.73484	stable
hsa_circ_0092354	8.7	9.17	0.47044	8.93211	2.37822	0.027328	0.0670485	-4.25626	stable
hsa_circ_0005542	6.06	6.53	0.470165	6.29401	4.16877	0.000462046	0.00313583	-0.356499	stable
hsa_circ_0004837	7.78	8.25	0.469357	8.01754	1.18509	0.24968	0.363421	-6.13626	stable
hsa_circ_0004699	8.41	8.88	0.468809	8.64557	4.03528	0.000632632	0.00400172	-0.664173	stable
hsa_circ_0001772	7.37	7.84	0.468617	7.60731	1.22736	0.23374	0.345551	-6.08693	stable
hsa_circ_0040809	7.27	7.74	0.466549	7.50456	2.57048	0.018129	0.0490535	-3.87849	stable
hsa_circ_0002077	7.13	7.6	0.465945	7.36305	2.35695	0.0285771	0.0692917	-4.29706	stable
hsa_circ_0058495	8.96	9.42	0.465857	9.1881	0.937392	0.359585	0.481146	-6.39431	stable
hsa_circ_0005587	5.68	6.15	0.465711	5.91506	4.17859	0.000451495	0.00308014	-0.333852	stable
hsa_circ_0000725	8.91	9.37	0.465679	9.13808	2.33345	0.0300184	0.0717761	-4.3419	stable
hsa_circ_0000988	7.96	8.43	0.465385	8.19349	3.55395	0.0019565	0.00943022	-1.76287	stable
hsa_circ_0045890	9.73	10.19	0.46403	9.95838	0.92893	0.363848	0.485213	-6.40216	stable
hsa_circ_0088865	6.73	7.19	0.463545	6.96292	3.30401	0.00349441	0.0140557	-2.322	stable
hsa_circ_0006114	8.34	8.81	0.463225	8.5738	3.0966	0.0056225	0.020158	-2.77697	stable
hsa_circ_0067971	6.89	7.35	0.462791	7.11643	2.82574	0.0103506	0.0316674	-3.35495	stable
hsa_circ_0043280	6.57	7.03	0.462672	6.79935	3.39294	0.00284492	0.0121461	-2.12427	stable
hsa_circ_0072255	6.11	6.57	0.461917	6.3365	4.26052	0.000372316	0.00265309	-0.144691	stable
hsa_circ_0005164	5.92	6.38	0.46117	6.15249	5.33033	3.09e-05	0.000393243	2.31374	stable
hsa_circ_0087564	7.8	8.26	0.460698	8.03332	2.5343	0.0196009	0.05205	-3.95075	stable
hsa_circ_0046192	7.19	7.65	0.459923	7.42	1.68558	0.107199	0.190373	-5.46209	stable
hsa_circ_0041871	6.61	7.07	0.459922	6.83739	2.19024	0.0403515	0.0905281	-4.60951	stable
hsa_circ_0001946	7.86	8.32	0.459728	8.08574	1.63282	0.117935	0.2044	-5.54195	stable
hsa_circ_0031113	6.51	6.97	0.459608	6.74434	2.96582	0.00756233	0.0252205	-3.05859	stable
hsa_circ_0085711	6.1	6.56	0.459139	6.33179	2.52148	0.0201485	0.0528588	-3.97622	stable
hsa_circ_0042415	6.88	7.34	0.457998	7.10839	4.12976	0.000506487	0.00336131	-0.446489	stable
hsa_circ_0016956	5.72	6.18	0.457674	5.94921	5.81924	1.02e-05	0.000182225	3.41144	stable
hsa_circ_0059342	5.83	6.29	0.457629	6.05949	3.88527	0.000900299	0.00527661	-1.00877	stable
hsa_circ_0000434	6.56	7.01	0.457545	6.78537	3.15546	0.00491572	0.018202	-2.64883	stable
hsa_circ_0003745	9.22	9.68	0.457237	9.44977	2.23729	0.0366433	0.0838226	-4.52269	stable
hsa_circ_0007147	5.81	6.27	0.456958	6.04	6.01848	6.55e-06	0.000127935	3.85157	stable
hsa_circ_0007521	8.37	8.82	0.456486	8.59565	0.919464	0.368658	0.490471	-6.41087	stable
hsa_circ_0046580	5.79	6.25	0.456287	6.02228	4.00623	0.000677384	0.00420658	-0.731003	stable
hsa_circ_0000871	10.66	11.12	0.454709	10.8909	1.77597	0.090742	0.169052	-5.3209	stable
hsa_circ_0026983	5.62	6.08	0.454691	5.85006	5.40779	2.59e-05	0.00034617	2.48917	stable
hsa_circ_0000620	6.09	6.55	0.454238	6.31947	3.25093	0.00394894	0.0155487	-2.43931	stable
hsa_circ_0005455	8.99	9.44	0.453885	9.21409	2.4098	0.0255663	0.0639884	-4.19529	stable
hsa_circ_0008030	5.73	6.18	0.452	5.95295	3.31916	0.00337434	0.0137119	-2.28842	stable
hsa_circ_0007099	6.18	6.63	0.45161	6.4065	2.21523	0.0383411	0.0867052	-4.56353	stable
hsa_circ_0092344	8.31	8.76	0.45014	8.53734	1.84738	0.0793302	0.152206	-5.20559	stable
hsa_circ_0007986	6.72	7.17	0.448391	6.94106	3.24291	0.00402243	0.0156859	-2.45698	stable
hsa_circ_0001661	6.13	6.58	0.447696	6.35863	2.98318	0.00727173	0.0244365	-3.02145	stable
hsa_circ_0003697	6.01	6.46	0.447687	6.23795	3.24972	0.00395996	0.0155648	-2.44198	stable
hsa_circ_0032777	6.38	6.83	0.447519	6.60324	3.78904	0.00112861	0.00626849	-1.22895	stable
hsa_circ_0004879	5.67	6.11	0.446573	5.88947	4.97133	7.06e-05	0.000734096	1.49461	stable
hsa_circ_0066701	5.85	6.3	0.446306	6.07768	4.28611	0.000350564	0.00252533	-0.0855855	stable
hsa_circ_0078150	6.51	6.96	0.446228	6.73748	3.56521	0.00190576	0.0092532	-1.73745	stable
hsa_circ_0008762	6.72	7.16	0.44466	6.94024	4.83442	9.7e-05	0.00094032	1.18007	stable
hsa_circ_0001615	5.97	6.42	0.444341	6.19425	3.27784	0.00371175	0.0147354	-2.37991	stable
hsa_circ_0003345	5.72	6.17	0.44434	5.94561	4.51431	0.000205076	0.00166498	0.441735	stable
hsa_circ_0022812	6.28	6.73	0.443894	6.50656	3.70604	0.00137107	0.00725256	-1.41816	stable
hsa_circ_0006109	8.57	9.02	0.442987	8.79471	2.79904	0.0109837	0.0330675	-3.41077	stable
hsa_circ_0001020	6.02	6.46	0.442531	6.24353	2.92487	0.0082924	0.0269963	-3.14582	stable
hsa_circ_0079958	7.33	7.77	0.442192	7.55289	3.12037	0.00532587	0.019288	-2.72531	stable
hsa_circ_0030720	6.06	6.5	0.441975	6.2825	3.67553	0.00147263	0.0075872	-1.48755	stable
hsa_circ_0001626	6.57	7.01	0.441139	6.79223	3.29019	0.00360759	0.0144231	-2.3526	stable
hsa_circ_0009353	7.63	8.07	0.440914	7.85184	1.62225	0.12019	0.207492	-5.5577	stable
hsa_circ_0078510	5.77	6.21	0.440573	5.98904	3.85875	0.000958192	0.00553404	-1.06953	stable
hsa_circ_0011462	7.45	7.89	0.440499	7.66575	2.52124	0.0201589	0.0528588	-3.97669	stable
hsa_circ_0044647	6.2	6.64	0.440111	6.42483	3.2095	0.00434334	0.0164831	-2.53048	stable
hsa_circ_0084678	9.75	10.19	0.439527	9.97141	1.18363	0.250247	0.363979	-6.13794	stable
hsa_circ_0009035	5.6	6.04	0.43831	5.8223	4.60728	0.000164923	0.00139919	0.656466	stable
hsa_circ_0068563	7.29	7.73	0.43827	7.51172	3.64535	0.00158036	0.00800234	-1.55605	stable
hsa_circ_0000204	9.39	9.83	0.438123	9.60698	2.14172	0.0445296	0.0976349	-4.69783	stable
hsa_circ_0009098	5.8	6.23	0.436129	6.0132	3.43097	0.00260469	0.0115048	-2.03926	stable
hsa_circ_0001667	9.03	9.47	0.435895	9.25251	1.32427	0.200143	0.306638	-5.96831	stable
hsa_circ_0085154	6.91	7.35	0.434429	7.13191	3.23294	0.00411569	0.0159059	-2.47894	stable
hsa_circ_0067185	6.23	6.66	0.434139	6.44305	2.33911	0.0296656	0.0711042	-4.33114	stable
hsa_circ_0005038	8.13	8.57	0.433054	8.35121	2.58836	0.0174403	0.0476541	-3.84258	stable
hsa_circ_0001359	10.25	10.68	0.432906	10.4661	1.57251	0.131302	0.221935	-5.63083	stable
hsa_circ_0038111	9.49	9.92	0.4318	9.70734	2.11553	0.0469444	0.101636	-4.74498	stable
hsa_circ_0007277	6.72	7.15	0.431605	6.93303	3.36981	0.00300148	0.0125707	-2.17584	stable
hsa_circ_0003892	13.2	13.63	0.430565	13.415	0.993717	0.332067	0.451029	-6.34039	stable
hsa_circ_0000854	6.07	6.49	0.427995	6.27971	3.18303	0.00461505	0.017348	-2.58852	stable
hsa_circ_0001294	7.07	7.5	0.427842	7.28882	4.18438	0.000445376	0.00304999	-0.320474	stable
hsa_circ_0041506	6.9	7.33	0.427711	7.11142	2.98593	0.00722673	0.0243059	-3.01557	stable
hsa_circ_0020117	7.85	8.28	0.427475	8.06831	2.77753	0.0115202	0.0342664	-3.45554	stable
hsa_circ_0068464	5.88	6.31	0.426816	6.092	3.98537	0.000711458	0.00435672	-0.778967	stable
hsa_circ_0008902	6.33	6.76	0.42644	6.54468	2.40148	0.02602	0.0647557	-4.2114	stable
hsa_circ_0006958	8.63	9.06	0.425635	8.84767	2.24674	0.0359375	0.0826854	-4.50513	stable
hsa_circ_0038508	6.97	7.39	0.425545	7.18216	2.99139	0.00713823	0.0240695	-3.00388	stable
hsa_circ_0007006	10.89	11.32	0.42553	11.1037	1.56788	0.132378	0.223195	-5.63754	stable
hsa_circ_0008583	9	9.43	0.425174	9.21419	3.0177	0.00672574	0.0230317	-2.94739	stable
hsa_circ_0007422	7.4	7.83	0.424801	7.61263	1.4989	0.149303	0.245147	-5.73576	stable
hsa_circ_0000198	6.25	6.67	0.424414	6.461	2.55526	0.0187347	0.050253	-3.90894	stable
hsa_circ_0024143	8.98	9.41	0.423824	9.19653	1.76578	0.0924808	0.171299	-5.33709	stable
hsa_circ_0005571	5.9	6.32	0.423372	6.10801	3.23673	0.00408004	0.0158171	-2.4706	stable
hsa_circ_0017728	5.96	6.38	0.423228	6.16991	2.92816	0.00823136	0.0268638	-3.13883	stable
hsa_circ_0045737	6.59	7.01	0.422494	6.798	2.78529	0.0113238	0.0338858	-3.4394	stable
hsa_circ_0000206	6.3	6.73	0.42249	6.51452	5.33869	3.03e-05	0.000389398	2.3327	stable
hsa_circ_0092287	7.16	7.58	0.422176	7.36656	2.0177	0.0570468	0.118895	-4.91785	stable
hsa_circ_0001147	6.86	7.28	0.42175	7.07163	1.36143	0.18831	0.292254	-5.92081	stable
hsa_circ_0001278	6.38	6.8	0.42132	6.59293	1.96852	0.0628256	0.127911	-5.0027	stable
hsa_circ_0061847	6.33	6.75	0.420995	6.53555	3.52081	0.0021136	0.00996914	-1.83757	stable
hsa_circ_0037078	6.05	6.47	0.42052	6.25527	5.3554	2.91e-05	0.000379884	2.37058	stable
hsa_circ_0048009	6.18	6.6	0.420453	6.38912	2.86026	0.00958387	0.0300882	-3.28247	stable
hsa_circ_0064136	6.99	7.41	0.4194	7.19585	2.67471	0.014449	0.0408907	-3.66751	stable
hsa_circ_0005045	7.64	8.06	0.419188	7.84655	1.36986	0.185706	0.289672	-5.90989	stable
hsa_circ_0008500	6.8	7.22	0.419156	7.00778	4.38194	0.000279836	0.00211991	0.135845	stable
hsa_circ_0004858	6.6	7.02	0.418946	6.81075	3.25537	0.00390877	0.0154402	-2.42951	stable
hsa_circ_0023033	7.15	7.57	0.418815	7.3559	3.73971	0.00126705	0.00683933	-1.3415	stable
hsa_circ_0045881	5.9	6.32	0.418714	6.11159	4.35312	0.00029945	0.00223011	0.0692459	stable
hsa_circ_0005777	6.61	7.03	0.4174	6.81952	1.53408	0.14046	0.232846	-5.6861	stable
hsa_circ_0001439	6.57	6.99	0.417361	6.78319	1.55679	0.134987	0.226426	-5.65357	stable
hsa_circ_0002484	6.23	6.65	0.417281	6.44223	1.55038	0.136514	0.228129	-5.66279	stable
hsa_circ_0067103	7.19	7.61	0.416733	7.39975	2.00598	0.0583784	0.121086	-4.93819	stable
hsa_circ_0000311	6.43	6.84	0.416182	6.63536	1.89186	0.0728731	0.142579	-5.13213	stable
hsa_circ_0087531	6.24	6.65	0.415945	6.44429	3.04841	0.00627355	0.0218737	-2.88126	stable
hsa_circ_0007452	6.13	6.54	0.415856	6.33393	3.02693	0.00658669	0.0226728	-2.92755	stable
hsa_circ_0092319	9.56	9.97	0.415167	9.76665	1.97186	0.0624176	0.127342	-4.99699	stable
hsa_circ_0006810	6.07	6.48	0.414425	6.27766	4.09119	0.000554615	0.0035905	-0.535387	stable
hsa_circ_0021647	6.19	6.6	0.414088	6.39265	4.33657	0.000311334	0.00230562	0.0309974	stable
hsa_circ_0002380	7.44	7.85	0.414009	7.64681	3.24798	0.00397587	0.0156119	-2.44582	stable
hsa_circ_0068189	5.78	6.19	0.413784	5.98541	3.39518	0.00283018	0.0120962	-2.11927	stable
hsa_circ_0072099	5.87	6.28	0.413686	6.07376	5.69204	1.36e-05	0.000221456	3.12814	stable
hsa_circ_0003650	5.66	6.08	0.413562	5.87015	3.96265	0.000750531	0.00456074	-0.831197	stable
hsa_circ_0003006	10.9	11.32	0.413383	11.111	1.72817	0.099152	0.180008	-5.39625	stable
hsa_circ_0004366	7.54	7.95	0.41334	7.74237	2.14387	0.0443364	0.097319	-4.69394	stable
hsa_circ_0015002	6.62	7.03	0.410987	6.82392	3.33024	0.0032891	0.0134761	-2.26384	stable
hsa_circ_0003221	8.32	8.73	0.410828	8.52813	0.846688	0.407047	0.528022	-6.47505	stable
hsa_circ_0092235	7.05	7.46	0.409433	7.25064	2.82238	0.0104283	0.0318055	-3.36198	stable
hsa_circ_0002846	9.54	9.95	0.409284	9.74068	1.55791	0.134721	0.226075	-5.65195	stable
hsa_circ_0008460	6.42	6.83	0.408972	6.6279	1.92497	0.0683713	0.135778	-5.07666	stable
hsa_circ_0036408	6.36	6.77	0.408727	6.56407	2.33624	0.029844	0.0714453	-4.3366	stable
hsa_circ_0002980	5.93	6.34	0.40869	6.13308	4.51448	0.00020499	0.00166498	0.442145	stable
hsa_circ_0036211	5.75	6.16	0.408439	5.95689	4.15418	0.00047819	0.00321662	-0.390159	stable
hsa_circ_0002093	5.79	6.2	0.408101	5.99137	5.5617	1.82e-05	0.000272372	2.83613	stable
hsa_circ_0007733	7.52	7.93	0.408031	7.72525	2.99655	0.00705549	0.0238892	-2.99282	stable
hsa_circ_0046565	5.91	6.32	0.407738	6.11452	4.39647	0.000270443	0.00206738	0.169421	stable
hsa_circ_0001674	7.71	8.12	0.407388	7.91666	2.33942	0.0296464	0.0711012	-4.33055	stable
hsa_circ_0054971	8.9	9.31	0.4072	9.10632	3.6281	0.00164543	0.00821055	-1.59517	stable
hsa_circ_0005435	6.03	6.44	0.40601	6.23327	6.28542	3.65e-06	8.08e-05	4.4339	stable
hsa_circ_0004673	5.77	6.18	0.405386	5.97347	5.70232	1.33e-05	0.000217649	3.15112	stable
hsa_circ_0002551	6.05	6.45	0.405136	6.24884	2.89147	0.00893758	0.028511	-3.21661	stable
hsa_circ_0008471	5.47	5.88	0.404881	5.67549	5.47804	2.2e-05	0.000310747	2.64781	stable
hsa_circ_0006088	10.12	10.53	0.404829	10.3255	2.04674	0.0538609	0.113328	-4.86708	stable
hsa_circ_0080845	6.29	6.69	0.404117	6.49005	2.38321	0.0270419	0.0666047	-4.24664	stable
hsa_circ_0000688	6.41	6.81	0.403643	6.60843	3.48872	0.00227755	0.0105294	-1.90975	stable
hsa_circ_0023696	6.91	7.32	0.402852	7.11508	3.68082	0.00145448	0.00753287	-1.47551	stable
hsa_circ_0019627	6.32	6.72	0.402619	6.5216	4.15319	0.000479305	0.00321866	-0.392442	stable
hsa_circ_0000847	6.28	6.68	0.401502	6.4782	3.15564	0.00491362	0.018202	-2.64842	stable
hsa_circ_0004771	7.01	7.41	0.398671	7.20612	1.48211	0.153681	0.250466	-5.75913	stable
hsa_circ_0001235	6.05	6.45	0.398498	6.24774	3.67841	0.00146273	0.00754599	-1.481	stable
hsa_circ_0066598	5.93	6.32	0.398419	6.12442	4.28674	0.000350041	0.00252533	-0.0841206	stable
hsa_circ_0068895	6.77	7.16	0.398195	6.96421	1.51243	0.145849	0.240272	-5.71677	stable
hsa_circ_0001900	6.88	7.28	0.398001	7.08312	1.4344	0.166696	0.26631	-5.82438	stable
hsa_circ_0007292	6.29	6.69	0.39785	6.49148	2.17086	0.0419753	0.093378	-4.64493	stable
hsa_circ_0035072	7.93	8.32	0.397083	8.12404	2.6621	0.0148532	0.0417957	-3.69324	stable
hsa_circ_0083587	6.7	7.09	0.397039	6.89591	3.84128	0.000998323	0.00569936	-1.10951	stable
hsa_circ_0002579	8.74	9.14	0.39653	8.93858	1.87592	0.075133	0.14619	-5.1586	stable
hsa_circ_0000109	6.72	7.12	0.396112	6.91821	1.68441	0.107428	0.190694	-5.46388	stable
hsa_circ_0073177	5.84	6.24	0.395946	6.04237	5.51291	2.04e-05	0.000294418	2.72639	stable
hsa_circ_0003315	6.79	7.18	0.394761	6.98697	1.80522	0.0859068	0.161426	-5.27407	stable
hsa_circ_0003624	7.17	7.57	0.394284	7.37023	2.35425	0.0287394	0.0694302	-4.30223	stable
hsa_circ_0002037	5.79	6.18	0.393811	5.98613	3.67305	0.00148119	0.00762139	-1.49317	stable
hsa_circ_0012277	9.47	9.87	0.393504	9.66891	2.04843	0.0536808	0.113009	-4.86412	stable
hsa_circ_0006385	6.14	6.54	0.393446	6.33922	4.68733	0.000136756	0.00121214	0.841192	stable
hsa_circ_0034398	6.78	7.18	0.393303	6.98102	1.86292	0.0770195	0.148782	-5.18006	stable
hsa_circ_0008465	5.68	6.08	0.393104	5.87902	4.05048	0.0006104	0.00387565	-0.629179	stable
hsa_circ_0010386	6.6	6.99	0.392585	6.79714	3.71557	0.00134079	0.0071209	-1.39647	stable
hsa_circ_0001513	8.92	9.32	0.392458	9.12102	2.57569	0.0179255	0.0486445	-3.86803	stable
hsa_circ_0004904	5.63	6.02	0.391622	5.82716	4.75553	0.000116617	0.00107201	0.998432	stable
hsa_circ_0056146	7.98	8.37	0.391567	8.17374	2.93487	0.008108	0.0265235	-3.12455	stable
hsa_circ_0043284	6.08	6.47	0.390314	6.27471	2.55497	0.0187466	0.050253	-3.90952	stable
hsa_circ_0070190	6.1	6.49	0.390251	6.29786	2.74482	0.0123845	0.0362876	-3.52338	stable
hsa_circ_0092232	7.49	7.88	0.389304	7.68551	1.9041	0.0711801	0.140097	-5.11171	stable
hsa_circ_0020929	10.93	11.32	0.389185	11.1243	1.76664	0.0923343	0.171268	-5.33574	stable
hsa_circ_0048683	6.42	6.8	0.388775	6.60989	1.55835	0.134617	0.225997	-5.65132	stable
hsa_circ_0065299	5.83	6.22	0.388743	6.02441	4.4533	0.000236643	0.00186397	0.300773	stable
hsa_circ_0000453	13.72	14.1	0.387837	13.91	1.65386	0.113549	0.198447	-5.51033	stable
hsa_circ_0087302	8	8.38	0.385833	8.18913	2.12666	0.0459043	0.0998204	-4.72499	stable
hsa_circ_0085133	5.48	5.87	0.385695	5.67334	3.64087	0.001597	0.00805003	-1.56621	stable
hsa_circ_0003069	5.87	6.25	0.384174	6.06119	4.72235	0.00012601	0.00113209	0.921958	stable
hsa_circ_0059783	10.04	10.42	0.383799	10.2323	1.95352	0.0646896	0.1303	-5.02831	stable
hsa_circ_0058988	6.3	6.69	0.383295	6.49602	3.4881	0.00228084	0.0105323	-1.91115	stable
hsa_circ_0008199	6.75	7.13	0.382508	6.94346	3.69252	0.0014152	0.00739347	-1.44893	stable
hsa_circ_0008646	5.78	6.16	0.382018	5.96673	3.34127	0.00320633	0.0131814	-2.23934	stable
hsa_circ_0071174	5.76	6.14	0.381606	5.95006	3.56368	0.00191259	0.00926365	-1.74091	stable
hsa_circ_0003644	6.19	6.57	0.381375	6.3826	2.16186	0.0427498	0.0947816	-4.66131	stable
hsa_circ_0006535	5.85	6.23	0.381174	6.03691	5.97842	7.16e-06	0.000136446	3.76343	stable
hsa_circ_0000877	12.39	12.77	0.380503	12.5838	1.97103	0.0625192	0.127484	-4.99841	stable
hsa_circ_0087159	5.92	6.3	0.380362	6.11234	3.05704	0.00615177	0.0215837	-2.86262	stable
hsa_circ_0018838	6.2	6.58	0.378723	6.38955	4.1521	0.000480544	0.00322151	-0.394971	stable
hsa_circ_0087855	6.16	6.54	0.378641	6.35029	2.05593	0.0528876	0.111517	-4.85094	stable
hsa_circ_0005601	5.71	6.09	0.378144	5.90108	3.81111	0.00107163	0.0060235	-1.17852	stable
hsa_circ_0006629	8.86	9.24	0.377158	9.05028	1.63667	0.117122	0.203525	-5.53618	stable
hsa_circ_0036663	6.44	6.82	0.376825	6.63204	2.24479	0.0360823	0.0829224	-4.50876	stable
hsa_circ_0003473	10.16	10.53	0.376709	10.3443	1.87313	0.0755343	0.146635	-5.16322	stable
hsa_circ_0000443	6.96	7.33	0.37634	7.14505	1.22617	0.23418	0.345944	-6.08835	stable
hsa_circ_0041915	5.72	6.1	0.374288	5.90977	5.67758	1.4e-05	0.00022404	3.09584	stable
hsa_circ_0092294	6.24	6.61	0.373785	6.42591	1.53728	0.139677	0.231742	-5.68153	stable
hsa_circ_0075456	5.94	6.31	0.372848	6.12281	3.12526	0.00526679	0.019144	-2.71467	stable
hsa_circ_0000048	5.66	6.04	0.372474	5.85013	3.84683	0.000985395	0.00563367	-1.09681	stable
hsa_circ_0063822	5.57	5.94	0.372038	5.75144	5.37875	2.76e-05	0.000366173	2.42347	stable
hsa_circ_0007704	6.73	7.1	0.371212	6.91161	3.14714	0.00501009	0.0184308	-2.66698	stable
hsa_circ_0004656	5.67	6.05	0.370931	5.85986	3.5829	0.00182868	0.00900028	-1.69748	stable
hsa_circ_0006415	5.72	6.09	0.370743	5.90515	4.3116	0.000330163	0.00241794	-0.0266969	stable
hsa_circ_0007458	6.25	6.62	0.370403	6.43238	2.15828	0.0430613	0.0951563	-4.66782	stable
hsa_circ_0000997	5.82	6.19	0.370079	6.00169	2.92552	0.00828026	0.0269789	-3.14443	stable
hsa_circ_0040994	7.49	7.85	0.369353	7.66996	3.31695	0.00339156	0.0137396	-2.29331	stable
hsa_circ_0002051	6.73	7.1	0.3686	6.91219	2.60199	0.0169322	0.0465224	-3.81513	stable
hsa_circ_0023984	5.53	5.9	0.367739	5.71346	2.68069	0.0142608	0.0404736	-3.65528	stable
hsa_circ_0068135	6.3	6.67	0.367685	6.4869	5.45879	2.3e-05	0.000321403	2.60439	stable
hsa_circ_0055199	6.05	6.41	0.367442	6.23034	4.34516	0.000305107	0.00226798	0.0508522	stable
hsa_circ_0043497	6.09	6.46	0.366476	6.27698	3.75222	0.00123043	0.00666891	-1.31298	stable
hsa_circ_0043428	6.05	6.42	0.366326	6.23644	3.66459	0.0015108	0.00770372	-1.51238	stable
hsa_circ_0027035	6.33	6.69	0.366045	6.50954	1.98866	0.0603989	0.124312	-4.96812	stable
hsa_circ_0006302	6.06	6.42	0.36533	6.24031	2.77892	0.0114848	0.0341868	-3.45265	stable
hsa_circ_0034168	6.87	7.24	0.364144	7.05481	1.18201	0.250875	0.364491	-6.1398	stable
hsa_circ_0013174	5.93	6.3	0.364124	6.11548	2.69571	0.0137985	0.0394159	-3.62451	stable
hsa_circ_0073858	5.78	6.14	0.364026	5.9572	2.82847	0.0102878	0.0315238	-3.34922	stable
hsa_circ_0002599	7.06	7.42	0.363534	7.23788	1.37952	0.182756	0.286197	-5.8973	stable
hsa_circ_0000816	7.63	8	0.362429	7.81539	1.24164	0.228535	0.339376	-6.06994	stable
hsa_circ_0051470	6.98	7.34	0.361605	7.16241	2.44178	0.0238903	0.0607922	-4.13311	stable
hsa_circ_0006602	7.27	7.63	0.361168	7.45044	1.12573	0.273422	0.389115	-6.20297	stable
hsa_circ_0056042	5.57	5.93	0.360684	5.74739	2.70136	0.0136284	0.0391289	-3.61292	stable
hsa_circ_0006801	6.24	6.6	0.360475	6.42256	2.52964	0.0197982	0.0523284	-3.96001	stable
hsa_circ_0075728	5.84	6.2	0.36032	6.01579	3.51905	0.00212229	0.00999821	-1.84153	stable
hsa_circ_0006835	5.53	5.89	0.359937	5.71346	4.4696	0.000227758	0.00180837	0.338439	stable
hsa_circ_0075828	5.99	6.35	0.359649	6.17406	1.66369	0.111549	0.196167	-5.49546	stable
hsa_circ_0001741	6.8	7.16	0.359608	6.98266	1.40696	0.174577	0.275897	-5.86113	stable
hsa_circ_0015003	6.55	6.91	0.359032	6.73114	2.97577	0.00739448	0.024744	-3.03732	stable
hsa_circ_0078357	8.1	8.46	0.358148	8.2786	1.96241	0.0635793	0.12885	-5.01315	stable
hsa_circ_0026143	13.86	14.22	0.357948	14.0432	1.47557	0.155414	0.252667	-5.76817	stable
hsa_circ_0074816	7.34	7.7	0.357507	7.5172	2.1158	0.0469193	0.101636	-4.7445	stable
hsa_circ_0004604	5.89	6.24	0.357381	6.06411	4.00773	0.000675007	0.00420499	-0.727565	stable
hsa_circ_0084582	5.91	6.26	0.357213	6.08509	2.92269	0.00833299	0.0270839	-3.15044	stable
hsa_circ_0000727	7.75	8.1	0.357116	7.92542	2.14622	0.0441264	0.0971271	-4.68969	stable
hsa_circ_0058218	7.45	7.81	0.356428	7.62852	2.13834	0.0448347	0.098141	-4.70393	stable
hsa_circ_0006318	6.24	6.6	0.356167	6.41771	4.09877	0.000544817	0.00355027	-0.517935	stable
hsa_circ_0008102	6.28	6.63	0.356071	6.45655	2.38034	0.0272059	0.0669085	-4.25217	stable
hsa_circ_0037777	5.98	6.34	0.355768	6.1622	2.73576	0.0126346	0.0368076	-3.5421	stable
hsa_circ_0007027	6.31	6.66	0.355668	6.4833	3.78111	0.00114979	0.0063095	-1.24704	stable
hsa_circ_0067504	5.88	6.23	0.354766	6.05756	3.9987	0.000689487	0.00426835	-0.748312	stable
hsa_circ_0001819	8.92	9.28	0.354642	9.101	0.842728	0.409208	0.530004	-6.4784	stable
hsa_circ_0008342	7.37	7.73	0.354611	7.55138	1.81683	0.0840499	0.159004	-5.25532	stable
hsa_circ_0006430	6.73	7.08	0.35366	6.90537	2.83414	0.0101587	0.031249	-3.33733	stable
hsa_circ_0044195	6.11	6.46	0.352427	6.28857	3.35607	0.00309841	0.0128409	-2.20641	stable
hsa_circ_0078727	8.43	8.78	0.352171	8.60343	1.55199	0.136127	0.227759	-5.66047	stable
hsa_circ_0006570	6.98	7.33	0.352042	7.15263	2.39886	0.0261643	0.0650333	-4.21646	stable
hsa_circ_0003423	6.92	7.27	0.349157	7.09608	1.77395	0.0910852	0.169507	-5.32412	stable
hsa_circ_0031787	5.57	5.91	0.347873	5.73915	3.45712	0.00245123	0.0110992	-1.9807	stable
hsa_circ_0044197	6.05	6.4	0.347374	6.22629	3.55823	0.00193702	0.00936065	-1.7532	stable
hsa_circ_0000021	7.11	7.46	0.347052	7.28196	3.47719	0.00233948	0.0107529	-1.93566	stable
hsa_circ_0043691	6.27	6.62	0.346572	6.44588	2.97153	0.00746552	0.0249396	-3.04639	stable
hsa_circ_0004223	7.3	7.64	0.346539	7.47047	2.28006	0.0335466	0.0781375	-4.44284	stable
hsa_circ_0006693	6.86	7.21	0.345511	7.03637	1.48	0.154237	0.251167	-5.76204	stable
hsa_circ_0005351	6.27	6.61	0.344774	6.43929	2.39321	0.0264779	0.0656069	-4.22737	stable
hsa_circ_0004840	6.55	6.89	0.343549	6.71869	3.2376	0.0040719	0.015801	-2.46869	stable
hsa_circ_0077929	6.23	6.58	0.343492	6.4055	4.85197	9.31e-05	0.00091571	1.22046	stable
hsa_circ_0004717	6.04	6.38	0.343249	6.20984	2.82391	0.0103929	0.0317433	-3.35878	stable
hsa_circ_0028605	5.77	6.11	0.343041	5.93657	4.40827	0.000263045	0.00202759	0.196702	stable
hsa_circ_0050490	6.96	7.3	0.342334	7.12835	1.15649	0.260919	0.37605	-6.16877	stable
hsa_circ_0004853	7.23	7.57	0.341584	7.39614	2.56568	0.018318	0.0492707	-3.8881	stable
hsa_circ_0029584	8.16	8.5	0.34145	8.32842	2.31889	0.0309452	0.0734602	-4.36957	stable
hsa_circ_0006010	6.82	7.16	0.339755	6.99193	3.50187	0.0022089	0.0103082	-1.88019	stable
hsa_circ_0063534	8.43	8.77	0.338432	8.60239	2.52328	0.0200709	0.0528379	-3.97265	stable
hsa_circ_0005367	5.78	6.12	0.337895	5.94976	3.67929	0.00145972	0.00754599	-1.479	stable
hsa_circ_0045190	6.64	6.97	0.337527	6.80422	2.71289	0.0132872	0.0384543	-3.58922	stable
hsa_circ_0005782	6.51	6.84	0.337103	6.67394	1.38351	0.181546	0.284753	-5.89207	stable
hsa_circ_0052863	5.58	5.92	0.336937	5.74711	3.81103	0.00107182	0.0060235	-1.1787	stable
hsa_circ_0047582	6.77	7.11	0.336424	6.94318	2.55134	0.018894	0.0505115	-3.91678	stable
hsa_circ_0002492	6.11	6.44	0.335519	6.27519	3.76949	0.00118158	0.00645715	-1.27358	stable
hsa_circ_0022025	5.59	5.92	0.335327	5.75303	4.679	0.000139443	0.001225	0.821989	stable
hsa_circ_0075393	5.85	6.19	0.335201	6.02008	3.07417	0.00591696	0.0209499	-2.82558	stable
hsa_circ_0055201	6.56	6.9	0.334921	6.7278	3.05981	0.00611315	0.0214719	-2.85663	stable
hsa_circ_0001740	6.12	6.46	0.334741	6.29186	3.3407	0.00321052	0.0131814	-2.24059	stable
hsa_circ_0005142	5.88	6.21	0.33436	6.04303	2.01843	0.0569641	0.118785	-4.91657	stable
hsa_circ_0001753	5.93	6.27	0.333711	6.09921	3.34174	0.0032028	0.0131814	-2.23828	stable
hsa_circ_0008216	5.85	6.18	0.332884	6.01565	2.58878	0.0174245	0.0476437	-3.84174	stable
hsa_circ_0050514	5.82	6.16	0.332842	5.98933	3.83445	0.00101446	0.00576657	-1.12513	stable
hsa_circ_0039053	13.44	13.78	0.332673	13.609	1.37775	0.183292	0.286924	-5.8996	stable
hsa_circ_0001258	7.17	7.5	0.332549	7.338	1.09185	0.287699	0.40392	-6.2397	stable
hsa_circ_0082950	6.16	6.49	0.331647	6.328	2.57536	0.0179386	0.0486465	-3.86871	stable
hsa_circ_0084552	5.59	5.92	0.330982	5.75292	4.41053	0.00026165	0.00202077	0.201932	stable
hsa_circ_0087570	6.01	6.34	0.330853	6.17494	4.50259	0.000210792	0.00169747	0.414661	stable
hsa_circ_0005036	6.29	6.62	0.330459	6.45161	1.69077	0.106191	0.188964	-5.45414	stable
hsa_circ_0000862	9.47	9.8	0.330438	9.63314	1.63837	0.116764	0.203016	-5.53363	stable
hsa_circ_0004120	5.62	5.95	0.330281	5.78047	4.5014	0.000211379	0.00169875	0.411922	stable
hsa_circ_0089490	6.74	7.07	0.330207	6.90879	1.38568	0.180894	0.284067	-5.88923	stable
hsa_circ_0022029	5.75	6.08	0.330134	5.91841	4.96126	7.23e-05	0.000743565	1.47153	stable
hsa_circ_0005630	5.81	6.14	0.329051	5.9738	2.90289	0.00871182	0.0280149	-3.19245	stable
hsa_circ_0047663	6.01	6.34	0.328742	6.17136	2.95684	0.00771686	0.0256065	-3.07775	stable
hsa_circ_0004172	5.57	5.9	0.327742	5.73646	5.45703	2.31e-05	0.000321403	2.60042	stable
hsa_circ_0007437	6.14	6.47	0.327555	6.30561	2.53222	0.0196888	0.0521969	-3.95489	stable
hsa_circ_0006168	5.73	6.06	0.327142	5.89846	2.66665	0.0147062	0.0414409	-3.68397	stable
hsa_circ_0007231	6.03	6.35	0.326876	6.19107	3.23082	0.00413576	0.0159396	-2.48359	stable
hsa_circ_0008605	5.94	6.27	0.32683	6.10717	1.73699	0.0975509	0.178191	-5.38245	stable
hsa_circ_0005728	5.72	6.04	0.326369	5.87984	2.30235	0.0320298	0.075492	-4.40087	stable
hsa_circ_0007527	8.05	8.37	0.326072	8.21025	2.74117	0.0124845	0.0365044	-3.53091	stable
hsa_circ_0001696	6.66	6.99	0.326049	6.8248	1.34024	0.194988	0.300249	-5.94803	stable
hsa_circ_0006670	6.26	6.58	0.325968	6.41873	2.41648	0.0252073	0.0633298	-4.18233	stable
hsa_circ_0003597	7.34	7.66	0.324281	7.49933	1.14332	0.266221	0.381732	-6.18352	stable
hsa_circ_0041992	13.03	13.35	0.324242	13.1925	2.06314	0.0521341	0.110163	-4.83822	stable
hsa_circ_0003018	6.19	6.51	0.324068	6.34803	1.67677	0.108932	0.192728	-5.47555	stable
hsa_circ_0071196	5.74	6.06	0.323779	5.901	3.39958	0.00280144	0.0120514	-2.10944	stable
hsa_circ_0067716	5.76	6.08	0.323729	5.91729	4.39779	0.000269605	0.00206738	0.172473	stable
hsa_circ_0061936	5.88	6.2	0.323586	6.04114	4.36855	0.000288786	0.00217522	0.104893	stable
hsa_circ_0004027	7.38	7.7	0.323073	7.54064	1.05929	0.301921	0.419429	-6.27405	stable
hsa_circ_0000039	5.64	5.96	0.322836	5.79801	3.41292	0.00271615	0.0117997	-2.07965	stable
hsa_circ_0006517	15.09	15.41	0.322813	15.2496	1.90093	0.0716146	0.140743	-5.117	stable
hsa_circ_0040147	5.96	6.29	0.322402	6.12616	4.84001	9.58e-05	0.000934623	1.19293	stable
hsa_circ_0035649	6.08	6.4	0.322289	6.2412	3.2107	0.00433138	0.0164692	-2.52784	stable
hsa_circ_0000014	5.88	6.2	0.3215	6.0384	2.46464	0.0227557	0.0586378	-4.08838	stable
hsa_circ_0001558	6.75	7.07	0.321207	6.9094	2.54458	0.0191715	0.0510857	-3.93027	stable
hsa_circ_0087640	5.78	6.1	0.321111	5.93835	2.87002	0.00937697	0.0296501	-3.26189	stable
hsa_circ_0028711	6.09	6.41	0.320608	6.25385	3.28352	0.00366351	0.0145629	-2.36736	stable
hsa_circ_0005783	6.46	6.78	0.320501	6.61776	2.65948	0.0149386	0.0418903	-3.69859	stable
hsa_circ_0006976	6.36	6.68	0.32027	6.52089	3.70121	0.00138667	0.00728645	-1.42915	stable
hsa_circ_0005982	8.54	8.86	0.319241	8.69823	0.634781	0.532667	0.645587	-6.63348	stable
hsa_circ_0062390	7.97	8.29	0.319024	8.13053	1.29672	0.209284	0.316482	-6.0028	stable
hsa_circ_0000067	5.57	5.89	0.318846	5.73332	4.31571	0.000326987	0.0024018	-0.0172007	stable
hsa_circ_0004470	6.13	6.45	0.31842	6.29303	3.24557	0.00399795	0.0156366	-2.45113	stable
hsa_circ_0003664	6.11	6.43	0.318384	6.26888	1.90731	0.0707411	0.139372	-5.10633	stable
hsa_circ_0059216	5.59	5.91	0.317988	5.74735	3.98728	0.000708268	0.00434879	-0.774575	stable
hsa_circ_0074269	7.21	7.52	0.317953	7.36426	1.42653	0.168926	0.268681	-5.83498	stable
hsa_circ_0003694	6.53	6.85	0.317758	6.68702	2.62755	0.0160168	0.0445011	-3.76348	stable
hsa_circ_0075026	5.66	5.98	0.317748	5.81954	3.99352	0.000697943	0.00430492	-0.760225	stable
hsa_circ_0049965	6.05	6.37	0.316593	6.21137	2.80715	0.0107875	0.0326759	-3.39383	stable
hsa_circ_0005223	5.73	6.04	0.316002	5.88541	4.14807	0.000485123	0.00324672	-0.404265	stable
hsa_circ_0088222	6.18	6.5	0.315914	6.34126	1.44583	0.163499	0.263006	-5.80891	stable
hsa_circ_0007145	5.89	6.2	0.315626	6.04347	4.11353	0.000526207	0.00345171	-0.483903	stable
hsa_circ_0080451	5.87	6.19	0.315418	6.03068	2.7757	0.0115671	0.0343801	-3.45936	stable
hsa_circ_0002874	6.25	6.57	0.315098	6.4121	1.25517	0.223685	0.333111	-6.05368	stable
hsa_circ_0030548	5.72	6.04	0.314755	5.88195	3.39551	0.00282801	0.0120962	-2.11853	stable
hsa_circ_0008777	5.44	5.76	0.314473	5.59794	3.46773	0.00239151	0.0109351	-1.95689	stable
hsa_circ_0001793	7.37	7.69	0.313791	7.53149	2.11736	0.0467724	0.10143	-4.74171	stable
hsa_circ_0006209	5.62	5.94	0.312628	5.77889	3.18223	0.00462352	0.0173634	-2.59027	stable
hsa_circ_0035796	7.75	8.06	0.312522	7.90724	0.744245	0.465264	0.582425	-6.557	stable
hsa_circ_0008720	5.75	6.06	0.312479	5.90624	3.45256	0.00247732	0.0111283	-1.99091	stable
hsa_circ_0000378	6.66	6.97	0.31194	6.81191	2.91685	0.008443	0.0273517	-3.16284	stable
hsa_circ_0011159	7.41	7.72	0.31175	7.5634	2.12781	0.0457981	0.0996706	-4.72292	stable
hsa_circ_0082628	14.13	14.44	0.311095	14.2819	2.12846	0.045738	0.0996228	-4.72175	stable
hsa_circ_0046524	5.9	6.21	0.310422	6.05705	3.72618	0.00130787	0.007019	-1.37232	stable
hsa_circ_0080085	5.67	5.98	0.3102	5.82642	4.01575	0.000662384	0.00414592	-0.709111	stable
hsa_circ_0087571	5.71	6.02	0.310059	5.86062	3.04151	0.00637249	0.0220312	-2.89613	stable
hsa_circ_0008803	6.75	7.06	0.309791	6.90507	1.92711	0.0680901	0.135511	-5.07306	stable
hsa_circ_0084131	6.32	6.63	0.309396	6.47573	2.05081	0.0534281	0.112537	-4.85994	stable
hsa_circ_0030793	8.14	8.45	0.309145	8.29646	1.66448	0.111389	0.196057	-5.49426	stable
hsa_circ_0082140	6.28	6.59	0.308717	6.43429	3.93036	0.000809736	0.00483888	-0.905332	stable
hsa_circ_0002720	5.56	5.87	0.308536	5.71211	3.54361	0.00200423	0.00959252	-1.78619	stable
hsa_circ_0019223	5.65	5.96	0.307699	5.80782	4.21574	0.000413695	0.00288503	-0.248106	stable
hsa_circ_0009142	7.07	7.38	0.307417	7.22286	2.18201	0.0410337	0.0916951	-4.62457	stable
hsa_circ_0064651	7.78	8.09	0.307219	7.93346	1.54445	0.137938	0.229433	-5.67129	stable
hsa_circ_0047145	11.61	11.92	0.307037	11.7627	1.30652	0.205998	0.312347	-5.99061	stable
hsa_circ_0059702	8.4	8.71	0.306959	8.55428	1.56977	0.131937	0.222819	-5.6348	stable
hsa_circ_0092312	6.62	6.92	0.30694	6.77132	2.8563	0.00966883	0.0302113	-3.29079	stable
hsa_circ_0007582	5.46	5.77	0.306631	5.61477	3.06533	0.00603706	0.0212991	-2.84471	stable
hsa_circ_0067301	6.87	7.17	0.306386	7.0211	2.44931	0.0235109	0.0600968	-4.1184	stable
hsa_circ_0002938	6.7	7	0.306199	6.8498	1.88038	0.0744944	0.145107	-5.15121	stable
hsa_circ_0051218	5.75	6.05	0.306142	5.89966	3.5134	0.00215039	0.0100707	-1.85425	stable
hsa_circ_0084595	6.69	7	0.305667	6.84534	1.58347	0.128783	0.218237	-5.61487	stable
hsa_circ_0003379	6.41	6.71	0.305307	6.55809	2.98919	0.00717381	0.0241689	-3.0086	stable
hsa_circ_0040370	5.78	6.09	0.305179	5.93661	2.55137	0.0188927	0.0505115	-3.91671	stable
hsa_circ_0006248	5.95	6.26	0.305019	6.10548	2.76278	0.0119027	0.0351404	-3.48618	stable
hsa_circ_0050436	5.68	5.99	0.304107	5.83379	3.48963	0.00227277	0.0105245	-1.90772	stable
hsa_circ_0061774	7.57	7.88	0.304081	7.72313	1.82126	0.08335	0.158461	-5.24814	stable
hsa_circ_0006646	7.75	8.05	0.303826	7.90099	0.689053	0.498597	0.615035	-6.59701	stable
hsa_circ_0016873	7.02	7.33	0.303715	7.17316	2.66526	0.0147508	0.041537	-3.68679	stable
hsa_circ_0035818	7.72	8.02	0.303646	7.86952	0.84651	0.407144	0.528022	-6.4752	stable
hsa_circ_0030427	5.84	6.14	0.302785	5.9933	2.22274	0.0377552	0.0857227	-4.54965	stable
hsa_circ_0008078	6.02	6.32	0.302042	6.16849	3.90588	0.00085772	0.00506451	-0.961511	stable
hsa_circ_0001421	6.74	7.04	0.30139	6.89364	1.48237	0.153613	0.250466	-5.75877	stable
hsa_circ_0015379	7.83	8.13	0.301071	7.98031	2.00576	0.0584039	0.121086	-4.93857	stable
hsa_circ_0080638	8.94	9.25	0.300699	9.09485	1.21095	0.239836	0.352984	-6.10627	stable
hsa_circ_0050516	5.7	6	0.300687	5.85424	3.50301	0.00220308	0.0102931	-1.87764	stable
hsa_circ_0071375	5.9	6.2	0.300677	6.0482	4.37552	0.000284091	0.00214394	0.121008	stable
hsa_circ_0000721	8.49	8.79	0.3002	8.64327	2.20625	0.0390528	0.088095	-4.58009	stable
hsa_circ_0013204	5.6	5.9	0.299751	5.75135	2.61353	0.016513	0.0456106	-3.79185	stable
hsa_circ_0017639	9.15	9.45	0.299413	9.30281	1.76266	0.0930196	0.172217	-5.34203	stable
hsa_circ_0005991	5.75	6.05	0.299374	5.89538	2.78987	0.0112093	0.0335686	-3.42986	stable
hsa_circ_0002522	7	7.29	0.298507	7.14448	1.11694	0.277075	0.392618	-6.21259	stable
hsa_circ_0060004	5.75	6.04	0.298432	5.89481	2.32394	0.030621	0.0728358	-4.35999	stable
hsa_circ_0043031	5.59	5.88	0.297299	5.73572	3.0602	0.00610772	0.0214719	-2.85578	stable
hsa_circ_0072386	5.76	6.06	0.296884	5.90706	3.14464	0.0050388	0.0185021	-2.67244	stable
hsa_circ_0004277	5.98	6.27	0.296498	6.12455	2.66169	0.0148665	0.0418033	-3.69407	stable
hsa_circ_0008263	8.64	8.93	0.29599	8.78326	2.00721	0.0582374	0.120931	-4.93606	stable
hsa_circ_0001348	7.04	7.34	0.295595	7.19126	1.65862	0.112576	0.197357	-5.50313	stable
hsa_circ_0038138	5.86	6.15	0.295363	6.00662	3.42804	0.00262252	0.0115536	-2.04584	stable
hsa_circ_0051260	9.27	9.56	0.293807	9.41304	1.62767	0.11903	0.205766	-5.54964	stable
hsa_circ_0081323	5.68	5.97	0.292985	5.82521	3.38376	0.00290604	0.0123406	-2.14474	stable
hsa_circ_0048695	5.66	5.96	0.29287	5.80893	2.94311	0.00795923	0.0262201	-3.10703	stable
hsa_circ_0003633	6.24	6.54	0.292148	6.39026	1.52995	0.141476	0.234237	-5.69198	stable
hsa_circ_0071185	5.75	6.04	0.291982	5.89284	3.02142	0.00666931	0.0229174	-2.93939	stable
hsa_circ_0071842	5.7	5.99	0.291311	5.84168	3.1316	0.0051911	0.0189559	-2.70086	stable
hsa_circ_0038117	5.57	5.86	0.290415	5.71604	4.50921	0.000207545	0.00167815	0.429949	stable
hsa_circ_0006623	5.44	5.73	0.290184	5.58177	3.67887	0.00146114	0.00754599	-1.47994	stable
hsa_circ_0013609	5.58	5.87	0.289805	5.72476	4.20836	0.00042094	0.00291058	-0.265136	stable
hsa_circ_0002563	5.52	5.8	0.289223	5.65982	3.63587	0.0016158	0.00810306	-1.57755	stable
hsa_circ_0001865	6.77	7.06	0.288891	6.917	1.18715	0.248885	0.362798	-6.13389	stable
hsa_circ_0033126	6.81	7.1	0.288866	6.95223	1.82524	0.0827264	0.157426	-5.24168	stable
hsa_circ_0004279	5.84	6.13	0.288067	5.98342	3.62597	0.00165364	0.00824115	-1.6	stable
hsa_circ_0038821	6.89	7.17	0.287816	7.02965	2.74317	0.0124295	0.0363705	-3.52677	stable
hsa_circ_0020728	7.33	7.62	0.287725	7.477	2.39653	0.0262933	0.0652311	-4.22097	stable
hsa_circ_0041481	7.93	8.22	0.287414	8.07397	2.0949	0.04893	0.104676	-4.78188	stable
hsa_circ_0078155	7.47	7.75	0.286563	7.60997	1.66788	0.110705	0.195025	-5.48909	stable
hsa_circ_0007140	8.67	8.96	0.286198	8.81646	1.28997	0.211573	0.318849	-6.01116	stable
hsa_circ_0004273	8.45	8.74	0.286042	8.59419	1.40094	0.176345	0.277996	-5.86911	stable
hsa_circ_0092364	8.62	8.91	0.286001	8.76795	0.556983	0.583633	0.692114	-6.68074	stable
hsa_circ_0005964	6.16	6.44	0.284649	6.29738	2.81407	0.010623	0.032296	-3.37938	stable
hsa_circ_0072012	7.2	7.49	0.284643	7.3441	1.58954	0.127405	0.216736	-5.60599	stable
hsa_circ_0031431	8.69	8.97	0.284523	8.82746	1.60113	0.124808	0.213726	-5.58897	stable
hsa_circ_0063306	6.51	6.79	0.284307	6.65088	2.2285	0.0373118	0.0849594	-4.539	stable
hsa_circ_0002153	8.52	8.8	0.282402	8.66104	1.54213	0.138499	0.23027	-5.67461	stable
hsa_circ_0081682	5.97	6.25	0.282231	6.10965	2.29711	0.0323806	0.0760106	-4.41076	stable
hsa_circ_0004603	5.54	5.82	0.282148	5.67743	3.16212	0.00484136	0.017977	-2.63427	stable
hsa_circ_0017446	5.85	6.13	0.281448	5.98747	3.06884	0.00598897	0.0211671	-2.8371	stable
hsa_circ_0002346	7.38	7.66	0.280727	7.52044	0.535685	0.598001	0.704305	-6.69264	stable
hsa_circ_0007591	6.19	6.47	0.280637	6.32938	1.91395	0.0698421	0.137943	-5.0952	stable
hsa_circ_0028255	6.89	7.17	0.278024	7.02706	2.91699	0.00844036	0.0273517	-3.16254	stable
hsa_circ_0008942	7.53	7.81	0.277973	7.67373	1.71136	0.102265	0.184085	-5.42238	stable
hsa_circ_0002245	6.53	6.81	0.277153	6.66651	1.66343	0.1116	0.196167	-5.49584	stable
hsa_circ_0047281	5.69	5.97	0.277034	5.82658	2.85533	0.00968978	0.0302529	-3.29283	stable
hsa_circ_0005314	6.87	7.14	0.276681	7.00353	1.77332	0.0911925	0.169561	-5.32513	stable
hsa_circ_0000504	5.89	6.16	0.276551	6.02573	2.46035	0.0229645	0.0591198	-4.09679	stable
hsa_circ_0007052	7.13	7.41	0.276411	7.27255	0.720131	0.479661	0.59649	-6.57484	stable
hsa_circ_0007117	9.05	9.33	0.276073	9.19024	0.64613	0.525438	0.639173	-6.62609	stable
hsa_circ_0074428	5.69	5.96	0.275844	5.82591	3.17559	0.00469439	0.0175464	-2.60481	stable
hsa_circ_0064735	5.79	6.06	0.274403	5.925	3.7524	0.00122989	0.00666891	-1.31256	stable
hsa_circ_0006370	6.46	6.74	0.274376	6.59797	3.49339	0.00225295	0.0104645	-1.89927	stable
hsa_circ_0011636	7.54	7.82	0.274373	7.68141	2.16898	0.0421362	0.0936474	-4.64836	stable
hsa_circ_0003421	6.74	7.02	0.274084	6.87805	4.23566	0.000394749	0.00277797	-0.202114	stable
hsa_circ_0023904	6	6.27	0.273979	6.13469	4.12789	0.000508722	0.0033705	-0.450804	stable
hsa_circ_0063416	5.79	6.06	0.273788	5.92602	2.65053	0.0152336	0.0426172	-3.71681	stable
hsa_circ_0080822	5.55	5.83	0.27356	5.69143	2.64699	0.0153519	0.042834	-3.72401	stable
hsa_circ_0015966	6.08	6.35	0.271909	6.21178	3.38721	0.00288292	0.0122687	-2.13705	stable
hsa_circ_0070348	7.58	7.85	0.27177	7.71329	1.66537	0.111209	0.195827	-5.4929	stable
hsa_circ_0000420	5.67	5.94	0.271572	5.8082	1.32047	0.201385	0.30753	-5.9731	stable
hsa_circ_0001252	6	6.27	0.271196	6.13783	3.78527	0.00113863	0.00628261	-1.23755	stable
hsa_circ_0001436	6.05	6.32	0.270554	6.18357	3.04311	0.00634935	0.0220089	-2.89268	stable
hsa_circ_0005096	5.84	6.11	0.270291	5.97785	2.85672	0.00965982	0.030207	-3.28991	stable
hsa_circ_0008719	9.14	9.41	0.269488	9.27808	2.28734	0.033044	0.0773761	-4.42915	stable
hsa_circ_0045220	5.84	6.11	0.269285	5.97596	3.09433	0.00565164	0.020191	-2.7819	stable
hsa_circ_0000408	5.57	5.84	0.269203	5.70144	3.69243	0.00141548	0.00739347	-1.44912	stable
hsa_circ_0008752	5.66	5.93	0.268884	5.79179	3.35188	0.00312863	0.0129256	-2.21575	stable
hsa_circ_0059703	5.56	5.83	0.268806	5.69783	3.29103	0.00360058	0.0144096	-2.35073	stable
hsa_circ_0036763	6.11	6.37	0.268602	6.23965	2.58112	0.0177162	0.0482749	-3.85714	stable
hsa_circ_0007489	5.86	6.13	0.268	5.99269	3.45748	0.00244919	0.0110992	-1.97989	stable
hsa_circ_0009009	6.13	6.39	0.267574	6.26065	2.64718	0.0153457	0.042834	-3.72363	stable
hsa_circ_0000647	6.1	6.37	0.267149	6.23422	1.58844	0.127653	0.217064	-5.6076	stable
hsa_circ_0009674	9.15	9.42	0.266566	9.28714	1.34272	0.194195	0.299494	-5.94485	stable
hsa_circ_0002955	6.39	6.66	0.266437	6.52271	1.2156	0.238096	0.350813	-6.10081	stable
hsa_circ_0003651	5.71	5.97	0.266103	5.83904	2.80447	0.0108519	0.0328266	-3.39942	stable
hsa_circ_0069370	6.39	6.66	0.26608	6.52336	2.71896	0.0131111	0.0380558	-3.57674	stable
hsa_circ_0002688	6.34	6.6	0.265419	6.47125	1.21046	0.240017	0.353118	-6.10683	stable
hsa_circ_0064324	13.76	14.02	0.264975	13.8897	1.07434	0.295285	0.411943	-6.25828	stable
hsa_circ_0003965	6.25	6.52	0.264565	6.38372	1.82473	0.0828061	0.157503	-5.24251	stable
hsa_circ_0060043	6.58	6.85	0.264447	6.71338	2.29767	0.0323426	0.0760106	-4.40969	stable
hsa_circ_0007283	6.41	6.67	0.263544	6.53777	2.86572	0.00946753	0.0298509	-3.27095	stable
hsa_circ_0005524	6.54	6.8	0.263405	6.67053	2.58016	0.0177529	0.0483144	-3.85906	stable
hsa_circ_0000290	6.36	6.62	0.263023	6.48888	1.4267	0.168878	0.268681	-5.83475	stable
hsa_circ_0043244	6.94	7.21	0.262969	7.07594	1.33414	0.196942	0.302436	-5.95579	stable
hsa_circ_0002782	6.58	6.85	0.262919	6.71599	3.0748	0.00590841	0.0209384	-2.82421	stable
hsa_circ_0027493	5.86	6.12	0.262682	5.98785	2.42088	0.0249734	0.0629019	-4.17379	stable
hsa_circ_0032202	6.18	6.44	0.261651	6.31164	2.40069	0.0260633	0.0648229	-4.21292	stable
hsa_circ_0008348	5.99	6.26	0.261568	6.12574	2.8824	0.00912102	0.0290028	-3.23579	stable
hsa_circ_0003060	6.01	6.27	0.260331	6.14092	1.92737	0.0680557	0.135511	-5.07262	stable
hsa_circ_0017289	6.06	6.31	0.259664	6.18484	3.46439	0.00241016	0.0109885	-1.96439	stable
hsa_circ_0008491	5.76	6.02	0.259029	5.89034	3.4163	0.00269489	0.0117331	-2.07208	stable
hsa_circ_0006837	7.78	8.03	0.258845	7.90529	1.19717	0.245043	0.358384	-6.12231	stable
hsa_circ_0005733	6.44	6.7	0.258743	6.5681	3.36703	0.00302081	0.012625	-2.18202	stable
hsa_circ_0010146	5.97	6.23	0.258346	6.09595	2.33457	0.0299487	0.0716526	-4.33979	stable
hsa_circ_0004503	5.69	5.95	0.258228	5.81927	1.91309	0.0699584	0.138104	-5.09665	stable
hsa_circ_0061179	6.21	6.46	0.258048	6.33462	2.09611	0.0488114	0.104479	-4.77972	stable
hsa_circ_0081423	6.2	6.46	0.257877	6.33053	1.76038	0.0934157	0.172708	-5.34565	stable
hsa_circ_0025006	6.7	6.96	0.256619	6.82864	1.69323	0.105714	0.18846	-5.45035	stable
hsa_circ_0032627	7.43	7.69	0.255853	7.5597	1.11926	0.276108	0.391531	-6.21006	stable
hsa_circ_0059074	5.78	6.03	0.255753	5.90628	3.15074	0.00496908	0.0183481	-2.65913	stable
hsa_circ_0049335	6.24	6.5	0.255491	6.36988	1.65005	0.114333	0.199642	-5.51608	stable
hsa_circ_0002316	5.76	6.02	0.254233	5.88801	1.651	0.114137	0.199387	-5.51464	stable
hsa_circ_0000651	5.91	6.16	0.253996	6.03414	2.28191	0.0334185	0.0780225	-4.43937	stable
hsa_circ_0083126	7.89	8.14	0.253854	8.012	1.69064	0.106215	0.188964	-5.45433	stable
hsa_circ_0001070	6.16	6.41	0.253285	6.28695	2.29677	0.0324033	0.0760106	-4.41139	stable
hsa_circ_0050518	5.85	6.1	0.253112	5.97356	2.73686	0.012604	0.0367833	-3.53983	stable
hsa_circ_0004345	5.66	5.91	0.252899	5.78573	3.49383	0.00225063	0.0104645	-1.89827	stable
hsa_circ_0036103	5.69	5.94	0.252489	5.81456	2.38517	0.0269305	0.0664788	-4.24287	stable
hsa_circ_0066887	6.6	6.85	0.252402	6.72421	1.47396	0.155843	0.253158	-5.7704	stable
hsa_circ_0000154	5.97	6.23	0.251131	6.10006	2.0036	0.0586528	0.121412	-4.94232	stable
hsa_circ_0004241	6.08	6.33	0.251049	6.20685	2.42474	0.02477	0.0624689	-4.16629	stable
hsa_circ_0047818	6.08	6.33	0.250426	6.20823	2.68257	0.0142023	0.0403379	-3.65144	stable
hsa_circ_0003253	6.03	6.28	0.250306	6.15089	1.85843	0.0776811	0.149626	-5.18745	stable
hsa_circ_0001290	6.86	7.11	0.249703	6.98075	1.02662	0.316685	0.434634	-6.30758	stable
hsa_circ_0060158	5.68	5.93	0.248982	5.80446	1.99665	0.0594597	0.122825	-4.95434	stable
hsa_circ_0042072	5.81	6.05	0.248938	5.93018	2.52063	0.0201856	0.0528938	-3.97792	stable
hsa_circ_0037969	7.93	8.18	0.248822	8.05062	1.45805	0.160136	0.258752	-5.79225	stable
hsa_circ_0083442	5.64	5.89	0.248698	5.76497	2.96987	0.00749356	0.0250122	-3.04994	stable
hsa_circ_0063776	6.58	6.82	0.248312	6.69986	1.81871	0.083752	0.158768	-5.25227	stable
hsa_circ_0064416	6.17	6.42	0.247932	6.29761	1.69252	0.105851	0.18857	-5.45144	stable
hsa_circ_0009792	7.36	7.61	0.246736	7.48576	1.42368	0.169741	0.269653	-5.83881	stable
hsa_circ_0001599	6.24	6.49	0.246377	6.36332	1.30837	0.205381	0.31177	-5.9883	stable
hsa_circ_0005442	6.55	6.8	0.246364	6.67797	0.985987	0.335755	0.455101	-6.34796	stable
hsa_circ_0086694	14.52	14.77	0.245846	14.6464	1.04128	0.309998	0.427851	-6.29265	stable
hsa_circ_0003630	5.89	6.14	0.245783	6.0135	2.89013	0.00896438	0.0285735	-3.21944	stable
hsa_circ_0014405	6.8	7.05	0.245672	6.9247	1.1801	0.251616	0.365166	-6.14198	stable
hsa_circ_0015240	6.2	6.45	0.245484	6.32724	2.18863	0.040484	0.090774	-4.61245	stable
hsa_circ_0083964	7.99	8.23	0.245091	8.10952	1.40919	0.173925	0.27498	-5.85816	stable
hsa_circ_0004692	6.79	7.03	0.244987	6.9093	1.23534	0.23082	0.341943	-6.07746	stable
hsa_circ_0047347	5.72	5.97	0.244775	5.84462	1.72425	0.0998709	0.18101	-5.40236	stable
hsa_circ_0004865	6.44	6.68	0.244627	6.5619	1.83518	0.0811868	0.155144	-5.22552	stable
hsa_circ_0079040	5.67	5.91	0.244527	5.7917	2.64255	0.0155014	0.0431598	-3.73303	stable
hsa_circ_0047073	8.71	8.96	0.24443	8.83289	1.39998	0.176628	0.27814	-5.87038	stable
hsa_circ_0001088	6.76	7	0.243794	6.87994	1.87572	0.0751613	0.14619	-5.15893	stable
hsa_circ_0005175	5.97	6.21	0.243633	6.09127	3.07584	0.00589451	0.020922	-2.82197	stable
hsa_circ_0008139	5.81	6.06	0.243271	5.93626	2.23661	0.0366946	0.0838431	-4.52395	stable
hsa_circ_0007516	5.84	6.08	0.242559	5.96036	2.52978	0.0197925	0.0523284	-3.95974	stable
hsa_circ_0038799	6.05	6.29	0.242052	6.16617	1.75311	0.0946849	0.174566	-5.35713	stable
hsa_circ_0008773	8.35	8.59	0.241895	8.47017	1.08929	0.288797	0.404744	-6.24242	stable
hsa_circ_0050119	7.34	7.58	0.241841	7.46005	0.994207	0.331835	0.450867	-6.33991	stable
hsa_circ_0071422	5.95	6.19	0.241523	6.06988	1.77155	0.0914936	0.169947	-5.32794	stable
hsa_circ_0062432	6.29	6.53	0.240875	6.40652	1.52518	0.142656	0.235599	-5.69875	stable
hsa_circ_0002928	5.91	6.15	0.240345	6.02815	2.88518	0.00906436	0.028869	-3.22991	stable
hsa_circ_0061920	5.8	6.04	0.239912	5.91662	2.35785	0.0285232	0.0692032	-4.29534	stable
hsa_circ_0015004	5.63	5.87	0.239581	5.74995	3.9707	0.000736453	0.00448896	-0.812701	stable
hsa_circ_0076794	5.48	5.72	0.238879	5.60071	3.22888	0.00415425	0.0159798	-2.48787	stable
hsa_circ_0065343	5.77	6.01	0.23886	5.89123	2.5286	0.0198425	0.0523758	-3.96208	stable
hsa_circ_0067772	5.89	6.13	0.238753	6.01068	2.82705	0.0103206	0.0315997	-3.35221	stable
hsa_circ_0001821	5.69	5.93	0.238715	5.81124	3.30422	0.00349268	0.0140557	-2.32153	stable
hsa_circ_0000211	5.82	6.06	0.238479	5.93863	1.93121	0.0675509	0.134897	-5.06613	stable
hsa_circ_0017348	7.25	7.49	0.23813	7.37164	0.980475	0.338402	0.457906	-6.35333	stable
hsa_circ_0004636	6.25	6.49	0.238107	6.3707	2.66669	0.014705	0.0414409	-3.68389	stable
hsa_circ_0081207	5.69	5.92	0.238062	5.80488	1.77615	0.0907121	0.169052	-5.32062	stable
hsa_circ_0009104	9.55	9.78	0.237377	9.6647	1.57694	0.130278	0.220487	-5.62438	stable
hsa_circ_0002406	6.01	6.24	0.23639	6.12537	2.97235	0.00745177	0.0249147	-3.04464	stable
hsa_circ_0003695	8.86	9.09	0.23605	8.97345	0.959953	0.348382	0.469327	-6.37306	stable
hsa_circ_0024162	6.34	6.57	0.235881	6.4563	2.02977	0.0557025	0.116645	-4.8968	stable
hsa_circ_0073930	7.52	7.75	0.235609	7.63455	1.69868	0.104667	0.187219	-5.44197	stable
hsa_circ_0005664	6.24	6.47	0.235509	6.35619	1.51167	0.146041	0.240388	-5.71783	stable
hsa_circ_0001338	9.84	10.07	0.235462	9.95341	1.32183	0.20094	0.307265	-5.97139	stable
hsa_circ_0055734	8.24	8.47	0.234436	8.35663	1.48122	0.153916	0.250746	-5.76036	stable
hsa_circ_0005052	5.69	5.92	0.234175	5.80732	2.62293	0.0161787	0.0448252	-3.77283	stable
hsa_circ_0007003	6.26	6.49	0.234157	6.37499	1.92108	0.0688871	0.136602	-5.08321	stable
hsa_circ_0055038	5.67	5.9	0.23406	5.78723	2.88093	0.00915096	0.0290574	-3.23888	stable
hsa_circ_0000337	6.77	7.01	0.233724	6.89142	1.47929	0.154427	0.251358	-5.76303	stable
hsa_circ_0001685	5.89	6.12	0.233681	6.00716	2.28047	0.033518	0.0781375	-4.44206	stable
hsa_circ_0002647	6.18	6.41	0.233486	6.29575	1.95179	0.0649076	0.130606	-5.03125	stable
hsa_circ_0083054	7.27	7.51	0.232992	7.39052	1.5521	0.136101	0.227759	-5.66031	stable
hsa_circ_0006089	6.86	7.09	0.232556	6.97521	2.37574	0.0274706	0.0673505	-4.26101	stable
hsa_circ_0080635	7.32	7.55	0.232388	7.43247	1.03298	0.313773	0.431507	-6.30113	stable
hsa_circ_0066336	6.47	6.7	0.231855	6.583	2.28868	0.0329525	0.0772074	-4.42664	stable
hsa_circ_0006117	13.03	13.26	0.231555	13.1442	1.04512	0.308263	0.426296	-6.28871	stable
hsa_circ_0007364	7.16	7.39	0.231243	7.27252	0.66009	0.516622	0.630967	-6.61683	stable
hsa_circ_0041148	5.65	5.89	0.230806	5.76964	2.79875	0.0109906	0.0330675	-3.41136	stable
hsa_circ_0049462	6.26	6.49	0.230648	6.3764	1.70546	0.103376	0.18558	-5.43151	stable
hsa_circ_0006208	6.04	6.27	0.230605	6.15199	1.56232	0.13368	0.224805	-5.64559	stable
hsa_circ_0046290	6.26	6.49	0.230581	6.37948	2.11244	0.0472377	0.102159	-4.75053	stable
hsa_circ_0012350	6.42	6.65	0.230567	6.53305	2.31466	0.031219	0.0739329	-4.37758	stable
hsa_circ_0004726	6.93	7.16	0.229872	7.04312	0.995252	0.331339	0.450503	-6.33888	stable
hsa_circ_0082917	5.85	6.08	0.229858	5.96758	2.77142	0.0116772	0.0345778	-3.46825	stable
hsa_circ_0007828	6.46	6.69	0.229466	6.57255	1.52379	0.143	0.235971	-5.70071	stable
hsa_circ_0050954	7.99	8.22	0.229353	8.1043	1.38005	0.182594	0.286057	-5.8966	stable
hsa_circ_0002805	7.49	7.72	0.22882	7.60198	2.15627	0.0432373	0.0954353	-4.67147	stable
hsa_circ_0001546	7.82	8.05	0.228353	7.93674	0.544041	0.592344	0.699513	-6.68802	stable
hsa_circ_0000894	8.45	8.68	0.228116	8.56404	1.05942	0.301863	0.419429	-6.27391	stable
hsa_circ_0001380	9.07	9.3	0.227508	9.18692	0.909768	0.373629	0.496085	-6.4197	stable
hsa_circ_0087861	5.81	6.04	0.227248	5.92271	3.44091	0.00254528	0.0113436	-2.01702	stable
hsa_circ_0008212	6.21	6.43	0.227167	6.31876	1.33263	0.197431	0.303069	-5.95772	stable
hsa_circ_0040766	6.59	6.81	0.227099	6.69864	1.64561	0.115252	0.200981	-5.52276	stable
hsa_circ_0000818	6.13	6.36	0.226363	6.24698	3.42657	0.00263146	0.0115536	-2.04912	stable
hsa_circ_0004123	6.94	7.16	0.226112	7.0502	1.14239	0.266597	0.381872	-6.18455	stable
hsa_circ_0001491	5.58	5.8	0.225725	5.6898	3.0112	0.00682552	0.0232525	-2.96138	stable
hsa_circ_0000478	6.05	6.28	0.225704	6.16419	1.31975	0.201621	0.307554	-5.97401	stable
hsa_circ_0002987	5.69	5.91	0.22551	5.79994	3.0177	0.0067258	0.0230317	-2.9474	stable
hsa_circ_0059797	6.38	6.61	0.225474	6.49293	1.80193	0.0864393	0.162309	-5.27937	stable
hsa_circ_0024766	5.63	5.86	0.225357	5.74433	3.4258	0.00263616	0.0115536	-2.05084	stable
hsa_circ_0075891	5.6	5.83	0.225174	5.71667	2.3273	0.0304071	0.0725741	-4.35361	stable
hsa_circ_0000664	5.87	6.1	0.225057	5.98632	2.21872	0.0380682	0.0862356	-4.55709	stable
hsa_circ_0000971	5.54	5.77	0.224583	5.65426	3.4262	0.00263373	0.0115536	-2.04995	stable
hsa_circ_0007907	5.95	6.18	0.224518	6.0636	0.847483	0.406615	0.52768	-6.47437	stable
hsa_circ_0049392	7.09	7.31	0.224083	7.1996	1.8528	0.0785176	0.15094	-5.1967	stable
hsa_circ_0009140	6.54	6.77	0.223807	6.65374	1.92709	0.0680923	0.135511	-5.07309	stable
hsa_circ_0026978	7.05	7.27	0.223431	7.16163	2.25198	0.0355512	0.0821306	-4.49536	stable
hsa_circ_0087540	6.18	6.41	0.223315	6.29562	2.33073	0.0301901	0.072143	-4.34709	stable
hsa_circ_0010358	8.24	8.47	0.223091	8.3549	1.05741	0.302756	0.419999	-6.276	stable
hsa_circ_0082271	5.94	6.16	0.22293	6.04785	3.17057	0.00474865	0.0176991	-2.61579	stable
hsa_circ_0003505	9.5	9.72	0.222501	9.61271	1.40436	0.175339	0.27677	-5.86458	stable
hsa_circ_0006903	5.53	5.75	0.221491	5.64137	3.36103	0.00306307	0.0127746	-2.19538	stable
hsa_circ_0007707	6.1	6.32	0.220991	6.21341	2.09662	0.0487612	0.104428	-4.77881	stable
hsa_circ_0023736	5.75	5.97	0.220947	5.85972	2.06499	0.0519421	0.109816	-4.83495	stable
hsa_circ_0085434	5.95	6.17	0.219415	6.0636	2.38838	0.0267488	0.0661555	-4.23668	stable
hsa_circ_0045888	6.02	6.24	0.219253	6.1346	2.50938	0.0206788	0.0540789	-4.0002	stable
hsa_circ_0004957	6.45	6.67	0.218707	6.55761	2.08456	0.0499533	0.106521	-4.80029	stable
hsa_circ_0008995	6.15	6.37	0.21847	6.25774	1.79615	0.0873822	0.163615	-5.28866	stable
hsa_circ_0034972	7.47	7.69	0.21834	7.57895	0.808673	0.428087	0.546961	-6.50661	stable
hsa_circ_0035292	7.12	7.34	0.216745	7.23149	0.994597	0.331649	0.45077	-6.33953	stable
hsa_circ_0001414	6.74	6.96	0.216641	6.84831	1.20038	0.243824	0.357128	-6.11859	stable
hsa_circ_0001851	8.14	8.36	0.216449	8.24865	0.781513	0.443527	0.562862	-6.52833	stable
hsa_circ_0004628	6.99	7.2	0.216288	7.09544	0.953331	0.351645	0.472118	-6.37934	stable
hsa_circ_0076412	6.89	7.11	0.215717	7.0008	1.29375	0.21029	0.317536	-6.00649	stable
hsa_circ_0052166	10.63	10.85	0.21551	10.7388	1.12587	0.273364	0.389115	-6.20281	stable
hsa_circ_0006151	5.9	6.12	0.215479	6.01068	1.89938	0.0718284	0.141093	-5.11959	stable
hsa_circ_0051246	5.57	5.78	0.21497	5.67716	1.94708	0.065504	0.131539	-5.03925	stable
hsa_circ_0033408	14.08	14.29	0.214914	14.1834	1.56774	0.13241	0.223195	-5.63774	stable
hsa_circ_0007402	5.53	5.75	0.214894	5.64006	3.14165	0.00507337	0.018594	-2.67896	stable
hsa_circ_0057588	5.59	5.81	0.214885	5.70149	2.11825	0.0466883	0.101303	-4.7401	stable
hsa_circ_0046523	6.37	6.58	0.214773	6.47397	1.7227	0.100155	0.181194	-5.40477	stable
hsa_circ_0008420	5.98	6.19	0.214735	6.08683	1.11927	0.276103	0.391531	-6.21005	stable
hsa_circ_0052131	7.26	7.48	0.214456	7.37207	1.45005	0.162332	0.261553	-5.80317	stable
hsa_circ_0033163	7.08	7.29	0.213383	7.18257	1.58417	0.128622	0.218237	-5.61384	stable
hsa_circ_0004924	5.97	6.18	0.213245	6.07189	2.93974	0.00801977	0.026325	-3.1142	stable
hsa_circ_0087023	6.16	6.37	0.212197	6.26492	2.12377	0.0461725	0.100348	-4.73019	stable
hsa_circ_0009524	6.75	6.96	0.212123	6.85578	1.17465	0.253743	0.36731	-6.14821	stable
hsa_circ_0000053	6.71	6.93	0.211954	6.81953	1.41892	0.171105	0.271385	-5.84518	stable
hsa_circ_0049925	5.97	6.18	0.211907	6.0783	3.52132	0.00211112	0.00996914	-1.83643	stable
hsa_circ_0008226	8.38	8.59	0.211426	8.48505	1.30756	0.205648	0.311936	-5.9893	stable
hsa_circ_0014364	5.7	5.91	0.210216	5.80894	3.47122	0.00237217	0.0108654	-1.94906	stable
hsa_circ_0000918	5.82	6.03	0.210158	5.92783	2.95258	0.00779122	0.0258101	-3.08683	stable
hsa_circ_0007841	5.89	6.1	0.210005	5.99944	2.10159	0.0482778	0.103729	-4.76994	stable
hsa_circ_0003437	5.52	5.73	0.20994	5.62247	2.64905	0.0152829	0.0427016	-3.71982	stable
hsa_circ_0067717	5.83	6.04	0.209787	5.93723	2.56972	0.0181587	0.0490596	-3.88001	stable
hsa_circ_0069524	5.98	6.19	0.209592	6.08237	1.87202	0.0756944	0.146866	-5.16505	stable
hsa_circ_0008557	5.97	6.18	0.209272	6.07417	2.60652	0.0167666	0.0460995	-3.80601	stable
hsa_circ_0006686	6.54	6.75	0.209186	6.64211	1.73328	0.0982224	0.178947	-5.38827	stable
hsa_circ_0042962	6.4	6.61	0.209049	6.50749	1.32282	0.200616	0.307104	-5.97014	stable
hsa_circ_0011163	6.3	6.51	0.208626	6.40794	2.53263	0.0196712	0.0521969	-3.95406	stable
hsa_circ_0000824	6.61	6.82	0.208597	6.71472	1.59414	0.126368	0.215434	-5.59924	stable
hsa_circ_0002697	6.24	6.45	0.208306	6.34368	1.04419	0.308683	0.426696	-6.28966	stable
hsa_circ_0005871	6.58	6.79	0.207987	6.68625	1.17198	0.254787	0.368687	-6.15125	stable
hsa_circ_0051245	5.69	5.9	0.207233	5.79299	1.92831	0.0679321	0.135496	-5.07104	stable
hsa_circ_0001122	7.64	7.85	0.207151	7.74238	0.936948	0.359807	0.481166	-6.39472	stable
hsa_circ_0003195	5.65	5.86	0.207066	5.75274	2.55428	0.0187745	0.0502939	-3.9109	stable
hsa_circ_0003586	5.76	5.97	0.206756	5.86753	1.66904	0.110473	0.194876	-5.48734	stable
hsa_circ_0005163	5.89	6.09	0.206504	5.98858	2.72244	0.0130109	0.0378203	-3.56957	stable
hsa_circ_0007608	8.44	8.65	0.206485	8.54323	1.44286	0.164324	0.263939	-5.81293	stable
hsa_circ_0039787	5.78	5.99	0.205922	5.88207	2.17511	0.0416144	0.0928357	-4.63718	stable
hsa_circ_0006272	7.1	7.3	0.205661	7.20017	1.35333	0.190842	0.295589	-5.93126	stable
hsa_circ_0043815	5.74	5.94	0.20559	5.83999	3.47723	0.00233928	0.0107529	-1.93558	stable
hsa_circ_0000488	5.91	6.12	0.205178	6.0152	1.36898	0.185975	0.289863	-5.91102	stable
hsa_circ_0003602	6.52	6.73	0.2042	6.62516	1.29869	0.20862	0.315598	-6.00036	stable
hsa_circ_0000172	7.24	7.45	0.204037	7.34411	0.841735	0.409751	0.530187	-6.47924	stable
hsa_circ_0004777	6.05	6.26	0.203878	6.15379	1.09903	0.28463	0.400747	-6.232	stable
hsa_circ_0004339	6.29	6.49	0.203293	6.38691	2.40797	0.0256652	0.0641954	-4.19883	stable
hsa_circ_0036629	6.44	6.64	0.203229	6.54283	1.20132	0.243466	0.356868	-6.1175	stable
hsa_circ_0058521	5.7	5.91	0.203187	5.80562	1.58258	0.128985	0.218486	-5.61616	stable
hsa_circ_0083619	13.26	13.46	0.203159	13.3598	0.94932	0.353632	0.474303	-6.38313	stable
hsa_circ_0001383	7.27	7.47	0.203049	7.3701	2.01212	0.0576771	0.119893	-4.92754	stable
hsa_circ_0089237	5.88	6.08	0.202762	5.98316	1.93512	0.0670424	0.13395	-5.05953	stable
hsa_circ_0050532	6.05	6.26	0.202594	6.15465	1.65682	0.112944	0.197854	-5.50586	stable
hsa_circ_0078362	5.75	5.96	0.202488	5.85619	2.10908	0.0475572	0.102626	-4.75654	stable
hsa_circ_0065052	5.72	5.93	0.202405	5.82617	2.10171	0.0482661	0.103729	-4.76972	stable
hsa_circ_0003810	5.97	6.17	0.202188	6.06692	1.98988	0.0602546	0.124079	-4.96602	stable
hsa_circ_0004490	6.63	6.83	0.202121	6.73019	1.09369	0.28691	0.40336	-6.23773	stable
hsa_circ_0014613	6.87	7.07	0.201773	6.96648	1.48981	0.15166	0.247858	-5.74844	stable
hsa_circ_0006980	7.38	7.59	0.201418	7.48457	1.28869	0.212009	0.319384	-6.01274	stable
hsa_circ_0012650	6.98	7.18	0.201372	7.07743	1.60088	0.124864	0.213726	-5.58934	stable
hsa_circ_0007083	6.56	6.77	0.200975	6.66523	1.3436	0.193918	0.2993	-5.94374	stable
hsa_circ_0000780	5.73	5.94	0.20097	5.83488	2.26399	0.0346807	0.0803069	-4.47294	stable
hsa_circ_0003549	6.35	6.55	0.200931	6.45186	1.78218	0.0896961	0.167472	-5.311	stable
hsa_circ_0033144	5.99	6.19	0.200671	6.0887	1.84639	0.079479	0.152418	-5.2072	stable
hsa_circ_0004592	5.62	5.82	0.200432	5.71999	1.76627	0.0923968	0.171299	-5.33631	stable
hsa_circ_0054877	6.09	6.29	0.200326	6.19329	2.15826	0.0430629	0.0951563	-4.66785	stable
hsa_circ_0082356	6.49	6.69	0.19992	6.59385	1.57304	0.131177	0.22182	-5.63005	stable
hsa_circ_0020048	8.05	8.25	0.199908	8.14574	1.15085	0.263178	0.378343	-6.1751	stable
hsa_circ_0057462	5.82	6.02	0.199786	5.91668	2.00988	0.0579329	0.120362	-4.93144	stable
hsa_circ_0003511	5.92	6.12	0.199643	6.02054	2.2409	0.0363724	0.0833955	-4.51599	stable
hsa_circ_0076522	5.77	5.97	0.199162	5.87271	2.6556	0.0150658	0.0422142	-3.70649	stable
hsa_circ_0005204	10.22	10.42	0.199143	10.3164	0.709185	0.486282	0.602454	-6.58275	stable
hsa_circ_0005260	6.87	7.07	0.199051	6.96667	1.51458	0.145306	0.239477	-5.71373	stable
hsa_circ_0042860	5.78	5.98	0.198428	5.88028	2.65945	0.0149397	0.0418903	-3.69865	stable
hsa_circ_0008704	5.78	5.98	0.198326	5.87846	3.2575	0.00388969	0.0153802	-2.42482	stable
hsa_circ_0008614	6.22	6.42	0.197466	6.32038	1.74035	0.0969477	0.177663	-5.37719	stable
hsa_circ_0008657	5.89	6.08	0.197139	5.98632	1.73705	0.0975402	0.178191	-5.38236	stable
hsa_circ_0008501	8.49	8.68	0.196712	8.58543	0.390206	0.700451	0.786395	-6.76176	stable
hsa_circ_0067597	5.7	5.9	0.196547	5.79996	1.74884	0.0954373	0.175708	-5.36386	stable
hsa_circ_0006531	7.17	7.36	0.196323	7.26345	0.886084	0.385957	0.509311	-6.44091	stable
hsa_circ_0040016	5.65	5.84	0.196302	5.74598	2.39653	0.0262931	0.0652311	-4.22096	stable
hsa_circ_0048682	5.66	5.86	0.196125	5.75972	2.88084	0.00915286	0.0290574	-3.23907	stable
hsa_circ_0050463	6.32	6.52	0.195797	6.42097	1.61463	0.12184	0.209773	-5.56902	stable
hsa_circ_0088059	5.92	6.11	0.194812	6.01679	1.902	0.0714684	0.140525	-5.11522	stable
hsa_circ_0003557	5.95	6.14	0.193865	6.04193	2.00368	0.0586442	0.121412	-4.94219	stable
hsa_circ_0003168	5.9	6.1	0.193818	5.99986	1.66079	0.112134	0.196844	-5.49984	stable
hsa_circ_0008870	6.01	6.21	0.193515	6.11059	2.48331	0.0218663	0.0567721	-4.05168	stable
hsa_circ_0007643	6.33	6.52	0.192625	6.42855	1.88851	0.0733437	0.143217	-5.13771	stable
hsa_circ_0069752	10.37	10.56	0.192035	10.466	0.689031	0.49861	0.615035	-6.59703	stable
hsa_circ_0006856	5.62	5.81	0.191468	5.71781	2.29952	0.0322188	0.0758923	-4.40621	stable
hsa_circ_0080183	5.52	5.71	0.191027	5.61344	3.53522	0.00204383	0.00970941	-1.80512	stable
hsa_circ_0003152	7.06	7.25	0.190755	7.15671	0.717984	0.480955	0.597724	-6.5764	stable
hsa_circ_0000833	5.94	6.13	0.190473	6.03493	1.36919	0.185912	0.289863	-5.91076	stable
hsa_circ_0000277	6.07	6.26	0.189243	6.16259	1.07689	0.294172	0.41068	-6.2556	stable
hsa_circ_0055904	5.67	5.86	0.188805	5.76327	2.023	0.0564532	0.117968	-4.90862	stable
hsa_circ_0002755	7.56	7.75	0.188737	7.65628	1.21769	0.237317	0.349926	-6.09835	stable
hsa_circ_0004351	6.4	6.59	0.188373	6.49306	1.64795	0.114767	0.200223	-5.51924	stable
hsa_circ_0002225	5.78	5.97	0.18835	5.87309	1.97903	0.0615491	0.126155	-4.98469	stable
hsa_circ_0008192	5.73	5.91	0.188329	5.82022	1.76591	0.0924593	0.171299	-5.33689	stable
hsa_circ_0062162	5.87	6.05	0.187808	5.95974	1.80629	0.0857343	0.161215	-5.27235	stable
hsa_circ_0078389	6.25	6.44	0.187743	6.34886	1.54691	0.137346	0.228833	-5.66777	stable
hsa_circ_0001654	7.02	7.21	0.187561	7.11828	1.83413	0.0813484	0.155177	-5.22723	stable
hsa_circ_0035473	6.65	6.84	0.187362	6.74335	1.00842	0.325129	0.443429	-6.32584	stable
hsa_circ_0008160	5.85	6.04	0.187123	5.94235	1.20142	0.243428	0.356868	-6.11738	stable
hsa_circ_0006225	5.63	5.82	0.186945	5.72567	2.06764	0.0516687	0.109471	-4.83027	stable
hsa_circ_0002024	6.44	6.63	0.186765	6.53528	1.11313	0.278671	0.39432	-6.21675	stable
hsa_circ_0044875	6.46	6.65	0.186627	6.55543	0.709942	0.485822	0.602327	-6.58221	stable
hsa_circ_0015529	5.63	5.82	0.186482	5.72795	2.27877	0.0336367	0.0783013	-4.44527	stable
hsa_circ_0051700	6.27	6.46	0.186339	6.36787	1.26555	0.220017	0.328698	-6.0411	stable
hsa_circ_0001423	6.51	6.7	0.185312	6.60474	0.708059	0.486966	0.603113	-6.58356	stable
hsa_circ_0077276	6	6.18	0.184856	6.09044	1.83026	0.0819461	0.156091	-5.23353	stable
hsa_circ_0042961	6.23	6.41	0.183981	6.31889	1.62989	0.118556	0.205207	-5.54632	stable
hsa_circ_0000033	6.11	6.29	0.183809	6.20178	0.95442	0.351107	0.471555	-6.37831	stable
hsa_circ_0003381	6.03	6.21	0.183479	6.12033	1.54907	0.136826	0.22835	-5.66466	stable
hsa_circ_0008186	6.12	6.31	0.183401	6.21644	1.98579	0.060739	0.124817	-4.97306	stable
hsa_circ_0002926	5.74	5.92	0.183363	5.8299	1.7067	0.103141	0.185326	-5.42959	stable
hsa_circ_0001790	6.49	6.68	0.183275	6.58585	1.22515	0.234554	0.346237	-6.08955	stable
hsa_circ_0042196	7.68	7.86	0.183253	7.76671	1.1071	0.281207	0.396633	-6.22329	stable
hsa_circ_0009535	6.2	6.38	0.183141	6.28848	1.72371	0.0999702	0.181025	-5.4032	stable
hsa_circ_0000072	6.27	6.45	0.183137	6.36226	1.09553	0.286122	0.402563	-6.23575	stable
hsa_circ_0007031	5.64	5.82	0.183107	5.72701	2.16222	0.0427186	0.0947653	-4.66066	stable
hsa_circ_0002867	16.78	16.96	0.183096	16.8707	1.2917	0.210985	0.318326	-6.00903	stable
hsa_circ_0001132	12.81	13	0.182849	12.9043	0.756507	0.458042	0.575385	-6.54771	stable
hsa_circ_0007967	5.87	6.05	0.182597	5.96038	1.33679	0.19609	0.301596	-5.95242	stable
hsa_circ_0033598	6.88	7.06	0.182196	6.96746	1.86777	0.0763101	0.147844	-5.17206	stable
hsa_circ_0065149	7.4	7.58	0.181743	7.4925	0.725887	0.4762	0.59358	-6.57063	stable
hsa_circ_0001777	6.09	6.27	0.181294	6.17626	1.2714	0.217973	0.326383	-6.03398	stable
hsa_circ_0063862	6.76	6.94	0.181041	6.848	1.835	0.0812137	0.155144	-5.22581	stable
hsa_circ_0000747	11.8	11.98	0.180992	11.8944	0.641284	0.528518	0.64226	-6.62926	stable
hsa_circ_0006357	5.58	5.76	0.180826	5.67111	2.19077	0.0403073	0.0904802	-4.60852	stable
hsa_circ_0055323	7.14	7.32	0.180667	7.23136	1.07099	0.29675	0.413534	-6.2618	stable
hsa_circ_0085170	5.68	5.86	0.179848	5.76567	1.7332	0.0982358	0.178947	-5.38838	stable
hsa_circ_0007846	6.62	6.8	0.179511	6.70993	0.864455	0.397446	0.519182	-6.45983	stable
hsa_circ_0046123	11.81	11.99	0.17939	11.8969	0.574289	0.572086	0.681276	-6.67075	stable
hsa_circ_0029343	5.5	5.68	0.179004	5.58562	2.58736	0.0174782	0.0477248	-3.8446	stable
hsa_circ_0008415	5.72	5.9	0.178921	5.80878	2.5801	0.0177551	0.0483144	-3.85918	stable
hsa_circ_0002303	6.21	6.39	0.178786	6.29606	1.7335	0.0981822	0.178947	-5.38792	stable
hsa_circ_0036683	5.87	6.05	0.178513	5.95782	1.83814	0.0807326	0.154523	-5.22069	stable
hsa_circ_0005466	7.43	7.61	0.178498	7.51945	1.19426	0.246156	0.359693	-6.12569	stable
hsa_circ_0015084	5.67	5.85	0.178336	5.75857	2.58381	0.0176132	0.0480602	-3.85173	stable
hsa_circ_0009061	9.03	9.21	0.178144	9.12381	0.35475	0.726439	0.807248	-6.77537	stable
hsa_circ_0058058	6.25	6.43	0.177713	6.34238	1.05878	0.302147	0.419596	-6.27458	stable
hsa_circ_0004276	6.13	6.31	0.177682	6.22295	1.20439	0.242303	0.355689	-6.11392	stable
hsa_circ_0000642	6.23	6.41	0.177679	6.32313	1.13897	0.267988	0.383449	-6.18835	stable
hsa_circ_0043403	5.81	5.99	0.177636	5.89945	1.86023	0.0774152	0.149328	-5.18449	stable
hsa_circ_0003231	6.69	6.87	0.177616	6.78284	1.02187	0.318876	0.436855	-6.31238	stable
hsa_circ_0007705	6.27	6.45	0.177565	6.35943	1.61307	0.12218	0.210194	-5.57134	stable
hsa_circ_0021110	6.02	6.19	0.177376	6.10554	2.0658	0.0518583	0.109697	-4.83351	stable
hsa_circ_0092291	5.79	5.96	0.177093	5.87377	1.25632	0.223277	0.333067	-6.05229	stable
hsa_circ_0006322	6.19	6.37	0.176502	6.2807	1.75369	0.094582	0.174457	-5.35621	stable
hsa_circ_0081534	5.74	5.92	0.176094	5.82905	1.79789	0.0870972	0.163158	-5.28586	stable
hsa_circ_0005320	5.99	6.17	0.17598	6.08036	1.73157	0.0985327	0.179406	-5.39094	stable
hsa_circ_0018550	6.21	6.38	0.175595	6.29568	1.5981	0.125483	0.214479	-5.59343	stable
hsa_circ_0001937	5.86	6.03	0.174755	5.94603	1.05714	0.302878	0.420022	-6.27629	stable
hsa_circ_0007613	6.83	7.01	0.174723	6.91852	1.03906	0.311004	0.42874	-6.29492	stable
hsa_circ_0005519	5.87	6.05	0.174478	5.959	1.2463	0.226854	0.33726	-6.06435	stable
hsa_circ_0001576	5.97	6.14	0.17419	6.05711	1.65429	0.113462	0.198447	-5.50968	stable
hsa_circ_0002319	8.79	8.96	0.174129	8.87734	0.825936	0.418449	0.538453	-6.49245	stable
hsa_circ_0007351	5.63	5.8	0.174049	5.71717	2.40218	0.025981	0.0646994	-4.21003	stable
hsa_circ_0087620	6.28	6.45	0.173637	6.36304	2.1733	0.041768	0.0930567	-4.64048	stable
hsa_circ_0085061	6.02	6.19	0.173574	6.10289	1.65674	0.112959	0.197854	-5.50598	stable
hsa_circ_0007094	6.26	6.43	0.173364	6.34523	1.74043	0.0969343	0.177663	-5.37707	stable
hsa_circ_0029961	7.09	7.26	0.173322	7.17717	1.41256	0.172945	0.273754	-5.85368	stable
hsa_circ_0087063	7.39	7.56	0.17307	7.47671	0.573306	0.572739	0.681849	-6.67132	stable
hsa_circ_0040481	7.45	7.63	0.172884	7.53958	1.38353	0.181542	0.284753	-5.89205	stable
hsa_circ_0003832	7.74	7.91	0.171957	7.82336	1.34478	0.193542	0.298837	-5.94223	stable
hsa_circ_0001446	6.24	6.41	0.1714	6.32822	0.74396	0.465432	0.582452	-6.55721	stable
hsa_circ_0000469	5.67	5.84	0.171345	5.75541	1.43758	0.165801	0.265308	-5.82008	stable
hsa_circ_0001953	6.53	6.7	0.171213	6.61155	0.693436	0.4959	0.612647	-6.59394	stable
hsa_circ_0003677	5.64	5.81	0.171168	5.72459	2.45141	0.0234058	0.0599189	-4.11428	stable
hsa_circ_0007079	5.88	6.05	0.171109	5.96141	2.1006	0.0483737	0.103879	-4.7717	stable
hsa_circ_0062261	7.2	7.37	0.170848	7.28333	1.30995	0.204856	0.311331	-5.98632	stable
hsa_circ_0092363	13.94	14.11	0.170277	14.0291	0.500027	0.622437	0.72362	-6.71154	stable
hsa_circ_0038844	8.27	8.44	0.170093	8.35653	1.69372	0.105619	0.188412	-5.4496	stable
hsa_circ_0061853	6.75	6.92	0.16975	6.83903	1.29105	0.211208	0.318541	-6.00984	stable
hsa_circ_0009434	5.69	5.86	0.169085	5.77642	2.11	0.0474698	0.102605	-4.7549	stable
hsa_circ_0083902	5.66	5.83	0.168526	5.74615	1.88788	0.0734316	0.143284	-5.13875	stable
hsa_circ_0024609	8.14	8.31	0.168342	8.22896	0.839632	0.410902	0.53133	-6.48101	stable
hsa_circ_0006420	6.6	6.77	0.167868	6.68751	0.946467	0.35505	0.475721	-6.38582	stable
hsa_circ_0019612	6.53	6.69	0.167723	6.61061	0.905807	0.375672	0.497983	-6.42328	stable
hsa_circ_0074543	6.19	6.35	0.167133	6.27014	1.62764	0.119035	0.205766	-5.54967	stable
hsa_circ_0006422	5.77	5.94	0.166854	5.8546	1.91758	0.0693541	0.137391	-5.08909	stable
hsa_circ_0036399	6.15	6.31	0.166785	6.22887	2.08767	0.0496435	0.106031	-4.79476	stable
hsa_circ_0016599	5.67	5.84	0.166144	5.75315	1.58056	0.129448	0.219176	-5.61912	stable
hsa_circ_0006673	6.52	6.69	0.165979	6.60497	1.22545	0.234446	0.346208	-6.0892	stable
hsa_circ_0040921	15.14	15.31	0.16592	15.2222	0.824442	0.419278	0.539169	-6.49368	stable
hsa_circ_0009189	12.1	12.26	0.165387	12.1805	0.596039	0.557742	0.668211	-6.65776	stable
hsa_circ_0022983	8.16	8.33	0.16459	8.24599	1.40053	0.176467	0.277996	-5.86965	stable
hsa_circ_0003593	5.86	6.02	0.164517	5.94172	1.56191	0.133777	0.224872	-5.64618	stable
hsa_circ_0000442	5.71	5.88	0.164406	5.79647	1.71297	0.101962	0.183792	-5.41988	stable
hsa_circ_0069559	7.98	8.14	0.164353	8.0621	0.718243	0.480799	0.597718	-6.57621	stable
hsa_circ_0012651	7.07	7.24	0.164325	7.15421	1.44967	0.162438	0.261617	-5.80369	stable
hsa_circ_0043812	9.64	9.8	0.164084	9.71863	1.10931	0.280276	0.395883	-6.22089	stable
hsa_circ_0078486	7.39	7.56	0.163151	7.47606	1.90372	0.0712321	0.14013	-5.11234	stable
hsa_circ_0007975	6.35	6.52	0.163018	6.43447	1.62728	0.119113	0.205812	-5.55022	stable
hsa_circ_0007646	8.88	9.04	0.162437	8.95655	0.596774	0.557261	0.667837	-6.65732	stable
hsa_circ_0006732	6.57	6.74	0.162432	6.65617	1.13236	0.270691	0.386743	-6.19567	stable
hsa_circ_0077086	6.92	7.08	0.161703	7.00148	0.934723	0.360926	0.48229	-6.39679	stable
hsa_circ_0000738	6.17	6.33	0.161291	6.2542	1.41585	0.171992	0.272573	-5.84929	stable
hsa_circ_0044013	6.48	6.64	0.161287	6.56148	1.30614	0.206123	0.312358	-5.99108	stable
hsa_circ_0015243	13.18	13.34	0.160908	13.2597	0.800567	0.43266	0.551543	-6.51317	stable
hsa_circ_0022723	5.86	6.02	0.160893	5.94286	1.65433	0.113452	0.198447	-5.50961	stable
hsa_circ_0007361	12.4	12.56	0.160771	12.4762	0.653899	0.520522	0.634361	-6.62096	stable
hsa_circ_0019083	6.32	6.48	0.16051	6.4009	0.766849	0.452005	0.570667	-6.53977	stable
hsa_circ_0000274	5.63	5.79	0.16049	5.70725	1.91456	0.0697606	0.137884	-5.09418	stable
hsa_circ_0003048	7.2	7.36	0.160429	7.28397	0.746889	0.463701	0.581098	-6.55501	stable
hsa_circ_0006060	6.8	6.96	0.160003	6.87804	0.829486	0.416484	0.536687	-6.4895	stable
hsa_circ_0001370	6.72	6.88	0.159848	6.80402	0.823739	0.419668	0.53932	-6.49426	stable
hsa_circ_0022201	5.63	5.79	0.159848	5.71093	2.13708	0.0449495	0.0982836	-4.70622	stable
hsa_circ_0016343	6.46	6.62	0.159461	6.54401	1.08393	0.291111	0.407123	-6.24813	stable
hsa_circ_0079380	6.11	6.27	0.159284	6.19171	0.945928	0.355318	0.47592	-6.38632	stable
hsa_circ_0001581	6.06	6.22	0.158931	6.13706	1.11409	0.278269	0.393892	-6.2157	stable
hsa_circ_0001016	6.52	6.67	0.158458	6.59557	0.84095	0.41018	0.530569	-6.4799	stable
hsa_circ_0000592	6.61	6.77	0.157999	6.68683	0.965759	0.345538	0.46613	-6.36751	stable
hsa_circ_0085784	5.53	5.69	0.157609	5.61072	1.9744	0.062108	0.126907	-4.99263	stable
hsa_circ_0004101	7.25	7.4	0.156244	7.32467	1.02324	0.318241	0.436439	-6.31099	stable
hsa_circ_0002168	7.14	7.29	0.155779	7.21466	1.35856	0.189203	0.29351	-5.92451	stable
hsa_circ_0008010	5.93	6.09	0.155562	6.00846	2.4566	0.0231489	0.0593631	-4.10414	stable
hsa_circ_0001138	5.75	5.91	0.155174	5.83009	0.873683	0.392517	0.515292	-6.45181	stable
hsa_circ_0002642	5.67	5.83	0.154557	5.75111	2.34525	0.0292865	0.0704512	-4.31942	stable
hsa_circ_0006840	5.82	5.97	0.154291	5.89626	1.77687	0.0905907	0.168983	-5.31948	stable
hsa_circ_0051959	6.15	6.3	0.154184	6.22549	0.990718	0.333495	0.452348	-6.34334	stable
hsa_circ_0007246	6.22	6.38	0.154081	6.30079	1.72311	0.10008	0.181142	-5.40414	stable
hsa_circ_0006278	8.03	8.18	0.153483	8.10391	0.829149	0.416671	0.536687	-6.48978	stable
hsa_circ_0066404	5.73	5.88	0.153004	5.80812	1.8731	0.075538	0.146635	-5.16326	stable
hsa_circ_0014628	7.56	7.72	0.152869	7.64042	0.448741	0.658375	0.750427	-6.7365	stable
hsa_circ_0060849	6.27	6.43	0.1524	6.3489	2.10932	0.0475346	0.102626	-4.75612	stable
hsa_circ_0069776	6.03	6.18	0.152218	6.10505	1.41909	0.171057	0.271385	-5.84495	stable
hsa_circ_0002089	6.8	6.95	0.152137	6.87577	0.597422	0.556837	0.667732	-6.65692	stable
hsa_circ_0085567	5.65	5.8	0.151859	5.72635	1.81187	0.0848386	0.159966	-5.26334	stable
hsa_circ_0039960	5.76	5.92	0.151738	5.84021	2.09787	0.048639	0.104295	-4.77657	stable
hsa_circ_0007796	6.38	6.53	0.151381	6.45764	1.54586	0.137598	0.229063	-5.66927	stable
hsa_circ_0041103	6.39	6.54	0.151143	6.46865	1.49055	0.151467	0.247858	-5.7474	stable
hsa_circ_0007693	5.77	5.92	0.151019	5.84796	1.65882	0.112535	0.197357	-5.50283	stable
hsa_circ_0002818	9.06	9.21	0.150613	9.13374	0.802962	0.431305	0.550348	-6.51124	stable
hsa_circ_0004956	5.73	5.88	0.15051	5.80469	1.73095	0.0986456	0.179409	-5.39191	stable
hsa_circ_0000569	5.91	6.06	0.150226	5.98802	1.2368	0.230292	0.341345	-6.07573	stable
hsa_circ_0072380	6.94	7.1	0.150055	7.02001	0.852906	0.40367	0.524891	-6.46975	stable
hsa_circ_0005471	5.87	6.02	0.149969	5.94528	2.26931	0.0343017	0.0796154	-4.463	stable
hsa_circ_0089169	6.04	6.19	0.149209	6.11231	1.63564	0.117338	0.203722	-5.53772	stable
hsa_circ_0080724	5.98	6.13	0.148754	6.05197	1.36861	0.18609	0.289928	-5.91151	stable
hsa_circ_0002318	5.76	5.91	0.14856	5.83301	1.84211	0.0801275	0.153439	-5.21421	stable
hsa_circ_0064019	15.06	15.21	0.14807	15.1329	0.797463	0.434418	0.553608	-6.51566	stable
hsa_circ_0040000	5.85	5.99	0.147806	5.92013	1.55116	0.136326	0.227997	-5.66167	stable
hsa_circ_0085794	5.81	5.95	0.14724	5.87984	1.95066	0.0650506	0.130828	-5.03318	stable
hsa_circ_0037955	5.64	5.79	0.146728	5.71692	2.2976	0.0323476	0.0760106	-4.40983	stable
hsa_circ_0004330	5.73	5.88	0.146209	5.80689	2.41287	0.0254005	0.0637749	-4.18933	stable
hsa_circ_0001855	6.24	6.39	0.145904	6.31576	1.25197	0.224824	0.334617	-6.05753	stable
hsa_circ_0083145	5.63	5.78	0.145628	5.70334	1.6383	0.116778	0.203016	-5.53373	stable
hsa_circ_0092315	9.46	9.61	0.145226	9.53249	0.871035	0.393927	0.516128	-6.45412	stable
hsa_circ_0003449	6.49	6.63	0.145095	6.55854	1.38781	0.180253	0.283286	-5.88643	stable
hsa_circ_0041098	6.28	6.43	0.144715	6.35542	1.35397	0.190639	0.29539	-5.93043	stable
hsa_circ_0078363	5.62	5.76	0.143458	5.6909	1.24811	0.226207	0.336424	-6.06219	stable
hsa_circ_0004630	7.21	7.35	0.142987	7.28119	1.27096	0.218125	0.326394	-6.03451	stable
hsa_circ_0003927	5.86	6	0.142909	5.93168	2.10654	0.047801	0.103053	-4.7611	stable
hsa_circ_0070039	6.01	6.16	0.142662	6.08442	1.1898	0.247864	0.361708	-6.13083	stable
hsa_circ_0002452	5.77	5.91	0.14256	5.83773	1.66843	0.110595	0.194953	-5.48826	stable
hsa_circ_0008517	6.57	6.71	0.142299	6.64219	1.12631	0.273182	0.389115	-6.20233	stable
hsa_circ_0026309	6.38	6.52	0.142145	6.45148	0.735391	0.47052	0.587705	-6.56361	stable
hsa_circ_0052943	7.52	7.66	0.141826	7.59266	0.703346	0.489836	0.60572	-6.58693	stable
hsa_circ_0023409	7.09	7.23	0.141296	7.15937	0.989443	0.334103	0.453017	-6.34458	stable
hsa_circ_0000622	5.63	5.77	0.1403	5.69607	1.46615	0.157939	0.256036	-5.78114	stable
hsa_circ_0008616	11.2	11.34	0.140279	11.2739	0.331873	0.74339	0.820192	-6.78347	stable
hsa_circ_0092317	7.12	7.27	0.140069	7.19501	1.0426	0.309402	0.427424	-6.2913	stable
hsa_circ_0003768	5.72	5.86	0.139816	5.78531	1.43602	0.166239	0.265795	-5.82219	stable
hsa_circ_0002273	6.53	6.67	0.139686	6.59732	0.743059	0.465965	0.582751	-6.55789	stable
hsa_circ_0006633	6.48	6.61	0.139069	6.54496	0.448243	0.658729	0.750614	-6.73673	stable
hsa_circ_0006901	7.17	7.31	0.138992	7.24197	0.61674	0.544267	0.65567	-6.64497	stable
hsa_circ_0040777	5.73	5.87	0.13898	5.80209	2.1063	0.0478236	0.103053	-4.76152	stable
hsa_circ_0005955	6.4	6.54	0.138942	6.46557	1.14734	0.264594	0.379689	-6.17903	stable
hsa_circ_0027774	9.29	9.43	0.138595	9.3587	0.574915	0.571671	0.680986	-6.67038	stable
hsa_circ_0008472	7.66	7.8	0.13826	7.72738	0.627061	0.537614	0.649596	-6.63844	stable
hsa_circ_0059865	6.91	7.05	0.138242	6.98221	1.66054	0.112186	0.196846	-5.50022	stable
hsa_circ_0009007	5.77	5.91	0.138149	5.84007	1.31122	0.204433	0.310807	-5.98472	stable
hsa_circ_0003001	6.13	6.27	0.137584	6.19987	1.58579	0.128254	0.217807	-5.61148	stable
hsa_circ_0001054	6.82	6.96	0.137112	6.89318	1.12574	0.27342	0.389115	-6.20296	stable
hsa_circ_0008255	12.47	12.61	0.136998	12.5418	0.509428	0.61595	0.718819	-6.70668	stable
hsa_circ_0020523	6.07	6.21	0.136532	6.1403	1.56357	0.133387	0.224407	-5.64378	stable
hsa_circ_0043302	6.07	6.21	0.136464	6.14184	0.995966	0.331	0.450196	-6.33818	stable
hsa_circ_0053752	5.65	5.79	0.136067	5.71913	1.95627	0.0643438	0.129868	-5.02362	stable
hsa_circ_0043816	5.72	5.86	0.135932	5.78781	1.64808	0.11474	0.200223	-5.51905	stable
hsa_circ_0009362	5.98	6.11	0.135819	6.04639	1.33794	0.195723	0.301147	-5.95096	stable
hsa_circ_0089294	6.16	6.29	0.135264	6.22555	0.949556	0.353515	0.474303	-6.38291	stable
hsa_circ_0013353	6.45	6.58	0.134705	6.51735	0.778022	0.445537	0.564563	-6.53107	stable
hsa_circ_0060063	6.91	7.04	0.13469	6.97396	1.24407	0.227657	0.338326	-6.06703	stable
hsa_circ_0011615	9.37	9.51	0.134685	9.43798	0.769909	0.450228	0.56957	-6.5374	stable
hsa_circ_0040356	6.36	6.5	0.133324	6.43132	1.54768	0.137161	0.228622	-5.66666	stable
hsa_circ_0004511	5.67	5.81	0.133262	5.73896	1.71437	0.101701	0.183404	-5.41771	stable
hsa_circ_0006258	5.95	6.08	0.133159	6.0122	1.31169	0.204277	0.31069	-5.98414	stable
hsa_circ_0061276	6.32	6.45	0.132166	6.38379	0.958187	0.349251	0.469789	-6.37474	stable
hsa_circ_0004109	6.25	6.38	0.131747	6.31117	1.10887	0.28046	0.396002	-6.22137	stable
hsa_circ_0092337	15.62	15.75	0.131351	15.6821	0.449558	0.657796	0.749982	-6.73613	stable
hsa_circ_0071865	7.44	7.57	0.131319	7.50577	0.970203	0.343373	0.46384	-6.36325	stable
hsa_circ_0002138	5.67	5.8	0.130705	5.73318	1.81996	0.0835546	0.158502	-5.25025	stable
hsa_circ_0084677	6.26	6.39	0.130703	6.32689	1.02968	0.315283	0.433131	-6.30448	stable
hsa_circ_0076742	6.2	6.33	0.130461	6.26856	1.16919	0.255884	0.37014	-6.15442	stable
hsa_circ_0018824	9.09	9.23	0.130458	9.1599	0.514742	0.612297	0.716456	-6.7039	stable
hsa_circ_0040827	11.6	11.73	0.130251	11.6607	0.461949	0.649034	0.742986	-6.73033	stable
hsa_circ_0000002	7.14	7.27	0.129719	7.20115	0.539308	0.595545	0.702456	-6.69065	stable
hsa_circ_0001260	5.7	5.83	0.129574	5.76385	1.74776	0.0956283	0.175977	-5.36556	stable
hsa_circ_0002564	6.05	6.18	0.128728	6.11678	1.12074	0.275493	0.39122	-6.20844	stable
hsa_circ_0014063	6.49	6.62	0.128627	6.55234	0.733201	0.471825	0.588964	-6.56524	stable
hsa_circ_0005238	6.02	6.15	0.12826	6.08509	1.63981	0.116461	0.202732	-5.53147	stable
hsa_circ_0007439	5.84	5.97	0.128155	5.9039	1.48669	0.152477	0.249016	-5.75277	stable
hsa_circ_0073379	5.95	6.08	0.127941	6.01302	0.918809	0.368992	0.490751	-6.41147	stable
hsa_circ_0076691	5.77	5.9	0.127899	5.83591	1.58346	0.128783	0.218237	-5.61487	stable
hsa_circ_0069086	8.79	8.92	0.127854	8.85275	0.509497	0.615902	0.718819	-6.70665	stable
hsa_circ_0064039	9.26	9.39	0.12753	9.32539	0.499128	0.62306	0.723918	-6.712	stable
hsa_circ_0002628	6.23	6.35	0.127038	6.29116	1.67711	0.108864	0.192726	-5.47504	stable
hsa_circ_0022803	5.71	5.84	0.126702	5.77624	1.23741	0.230069	0.341263	-6.07499	stable
hsa_circ_0005742	5.65	5.77	0.126675	5.71042	1.48986	0.151646	0.247858	-5.74836	stable
hsa_circ_0043082	6.02	6.15	0.126641	6.0834	1.1287	0.272196	0.388348	-6.1997	stable
hsa_circ_0029984	6.78	6.9	0.126301	6.84161	0.668642	0.511262	0.625578	-6.61106	stable
hsa_circ_0048234	7.88	8.01	0.125354	7.94537	0.888394	0.384743	0.507948	-6.43887	stable
hsa_circ_0000902	6.85	6.97	0.125298	6.90964	1.044	0.308768	0.426696	-6.28986	stable
hsa_circ_0045932	8.75	8.87	0.124052	8.81257	0.315144	0.755871	0.830199	-6.78905	stable
hsa_circ_0001897	7.01	7.13	0.123993	7.07128	0.569443	0.575308	0.684495	-6.67357	stable
hsa_circ_0023966	5.91	6.03	0.122748	5.96991	0.965782	0.345527	0.46613	-6.36749	stable
hsa_circ_0048122	9.43	9.55	0.122097	9.49196	0.911226	0.372879	0.495421	-6.41838	stable
hsa_circ_0008802	5.82	5.94	0.121928	5.87719	1.43761	0.165792	0.265308	-5.82004	stable
hsa_circ_0064557	11.26	11.38	0.120864	11.322	0.316742	0.754676	0.829547	-6.78853	stable
hsa_circ_0008128	6.47	6.59	0.120715	6.53434	1.09241	0.287457	0.403724	-6.23909	stable
hsa_circ_0007367	9.85	9.97	0.120641	9.91318	0.820517	0.42146	0.540746	-6.49692	stable
hsa_circ_0008153	5.94	6.06	0.120605	5.99631	0.728623	0.474561	0.592006	-6.56862	stable
hsa_circ_0006093	5.69	5.81	0.120471	5.75122	0.824019	0.419512	0.539295	-6.49403	stable
hsa_circ_0001922	6.14	6.26	0.119776	6.20314	1.22907	0.233114	0.344883	-6.08491	stable
hsa_circ_0012717	6.13	6.25	0.11936	6.19161	0.709855	0.485875	0.602327	-6.58227	stable
hsa_circ_0003638	5.77	5.88	0.119257	5.82473	1.37548	0.183982	0.287663	-5.90256	stable
hsa_circ_0008250	6.47	6.59	0.119169	6.52789	1.07917	0.29318	0.409439	-6.25319	stable
hsa_circ_0082139	7.63	7.75	0.119047	7.68919	1.05413	0.304218	0.421438	-6.2794	stable
hsa_circ_0003127	6.17	6.29	0.118878	6.23236	0.598237	0.556303	0.667294	-6.65642	stable
hsa_circ_0002762	6.34	6.46	0.118681	6.39989	0.768888	0.45082	0.569613	-6.53819	stable
hsa_circ_0092321	8.36	8.48	0.118464	8.41634	0.460463	0.650082	0.743755	-6.73103	stable
hsa_circ_0003537	5.66	5.78	0.118289	5.71647	1.45165	0.161891	0.261055	-5.80099	stable
hsa_circ_0069775	6.02	6.14	0.118045	6.07609	1.00326	0.327555	0.446123	-6.33098	stable
hsa_circ_0000724	5.81	5.93	0.117928	5.87263	1.09014	0.288431	0.404388	-6.24152	stable
hsa_circ_0092318	6.07	6.19	0.117112	6.13339	1.11604	0.277452	0.392875	-6.21358	stable
hsa_circ_0002664	5.82	5.94	0.116935	5.88094	1.29454	0.210023	0.317478	-6.00551	stable
hsa_circ_0059409	5.74	5.86	0.116508	5.80172	1.1868	0.249021	0.362861	-6.13429	stable
hsa_circ_0018478	6.14	6.26	0.116338	6.1992	0.930613	0.362998	0.484241	-6.40061	stable
hsa_circ_0092290	7.43	7.54	0.116236	7.48495	0.768131	0.45126	0.569936	-6.53878	stable
hsa_circ_0001279	13.4	13.51	0.115766	13.4557	0.576009	0.570945	0.680327	-6.66974	stable
hsa_circ_0004376	5.77	5.89	0.115681	5.82996	1.66191	0.111909	0.196622	-5.49815	stable
hsa_circ_0053816	5.75	5.87	0.115268	5.80991	1.0821	0.291905	0.40809	-6.25008	stable
hsa_circ_0083694	5.71	5.82	0.115127	5.76267	1.63308	0.11788	0.204394	-5.54156	stable
hsa_circ_0045202	5.79	5.9	0.114524	5.84764	1.59774	0.125562	0.214486	-5.59395	stable
hsa_circ_0003066	6.24	6.36	0.114348	6.29995	1.12389	0.274184	0.389896	-6.20499	stable
hsa_circ_0011493	6.48	6.6	0.114317	6.53852	0.899531	0.378925	0.501604	-6.42893	stable
hsa_circ_0015787	8.12	8.23	0.114125	8.17561	0.763555	0.453922	0.57135	-6.54231	stable
hsa_circ_0029377	6.2	6.32	0.113722	6.25845	0.671051	0.509758	0.624702	-6.60943	stable
hsa_circ_0036231	6.61	6.72	0.113514	6.66678	1.20833	0.24082	0.353906	-6.10933	stable
hsa_circ_0072437	5.63	5.74	0.11307	5.68506	1.43488	0.16656	0.2662	-5.82373	stable
hsa_circ_0007788	7.17	7.28	0.112815	7.22429	0.596889	0.557185	0.667837	-6.65725	stable
hsa_circ_0005857	5.84	5.95	0.112131	5.89852	1.20495	0.242093	0.355644	-6.11327	stable
hsa_circ_0007476	8.04	8.15	0.111765	8.09125	1.03223	0.314115	0.431827	-6.30189	stable
hsa_circ_0038409	5.77	5.88	0.11149	5.82088	1.3274	0.199122	0.305192	-5.96434	stable
hsa_circ_0033496	5.94	6.05	0.111043	5.99928	1.2709	0.218145	0.326394	-6.03458	stable
hsa_circ_0030741	5.76	5.87	0.110852	5.81768	1.15056	0.263298	0.378377	-6.17543	stable
hsa_circ_0001860	5.95	6.06	0.110837	6.00208	0.741601	0.466829	0.583463	-6.55898	stable
hsa_circ_0022505	7.27	7.38	0.110745	7.32681	0.691976	0.496798	0.613451	-6.59497	stable
hsa_circ_0078162	5.73	5.84	0.1104	5.78592	1.09903	0.28463	0.400747	-6.232	stable
hsa_circ_0025135	7.13	7.24	0.110298	7.18207	0.542445	0.593422	0.700577	-6.68891	stable
hsa_circ_0027641	5.53	5.64	0.109545	5.58349	1.47908	0.154482	0.251358	-5.76332	stable
hsa_circ_0023064	5.62	5.73	0.109403	5.67096	1.72563	0.0996176	0.180634	-5.40021	stable
hsa_circ_0088088	7.21	7.32	0.10929	7.26835	0.544766	0.591854	0.699478	-6.68762	stable
hsa_circ_0080170	6.08	6.19	0.109169	6.13339	1.11971	0.27592	0.391531	-6.20957	stable
hsa_circ_0008791	6.12	6.23	0.108353	6.17753	0.991561	0.333093	0.452112	-6.34251	stable
hsa_circ_0023182	9.04	9.15	0.107823	9.09439	0.458458	0.651497	0.744933	-6.73198	stable
hsa_circ_0052877	8.56	8.66	0.107487	8.60876	0.49603	0.625205	0.725668	-6.71358	stable
hsa_circ_0008113	6.37	6.48	0.107343	6.42133	0.805262	0.430007	0.549046	-6.50938	stable
hsa_circ_0002266	5.6	5.7	0.10733	5.6504	1.49463	0.150405	0.246547	-5.74171	stable
hsa_circ_0017956	7.06	7.17	0.107191	7.11175	0.65909	0.517251	0.631272	-6.6175	stable
hsa_circ_0002476	6.04	6.15	0.107134	6.09747	0.763234	0.45411	0.57135	-6.54256	stable
hsa_circ_0018004	8.11	8.22	0.106938	8.16277	0.487612	0.631053	0.729144	-6.71783	stable
hsa_circ_0061079	5.79	5.9	0.106904	5.84423	0.895641	0.38095	0.503948	-6.43241	stable
hsa_circ_0003342	8.38	8.48	0.106848	8.42908	0.882828	0.387672	0.510624	-6.44379	stable
hsa_circ_0000639	6.27	6.37	0.106832	6.31843	0.746381	0.464001	0.581211	-6.55539	stable
hsa_circ_0090750	5.63	5.74	0.106371	5.68309	1.45919	0.159826	0.258425	-5.79069	stable
hsa_circ_0023858	6.74	6.84	0.106309	6.79159	1.0042	0.32711	0.44567	-6.33004	stable
hsa_circ_0001204	8.56	8.66	0.106155	8.61162	0.314383	0.756441	0.830199	-6.7893	stable
hsa_circ_0005545	5.76	5.86	0.105889	5.81191	1.23172	0.232141	0.343701	-6.08176	stable
hsa_circ_0023918	5.67	5.78	0.105872	5.72685	1.03732	0.311796	0.429533	-6.2967	stable
hsa_circ_0008052	8.22	8.32	0.10527	8.26883	0.493327	0.62708	0.726885	-6.71495	stable
hsa_circ_0002408	6.18	6.29	0.105265	6.23464	0.864935	0.397189	0.519017	-6.45942	stable
hsa_circ_0001495	6.05	6.15	0.104036	6.10027	0.783873	0.442173	0.561323	-6.52647	stable
hsa_circ_0033024	5.88	5.98	0.103907	5.93263	1.3575	0.189535	0.293909	-5.92589	stable
hsa_circ_0000195	6.17	6.27	0.103873	6.21699	1.41108	0.173375	0.274325	-5.85565	stable
hsa_circ_0004942	6.71	6.81	0.103595	6.76078	0.495927	0.625277	0.725668	-6.71364	stable
hsa_circ_0008760	5.88	5.98	0.103563	5.93188	0.874179	0.392253	0.515292	-6.45138	stable
hsa_circ_0046092	6.11	6.22	0.103305	6.1639	0.669505	0.510723	0.625111	-6.61048	stable
hsa_circ_0060144	5.73	5.83	0.102992	5.77856	1.20324	0.242737	0.356195	-6.11526	stable
hsa_circ_0006390	6.77	6.87	0.102987	6.8193	0.959107	0.348798	0.469728	-6.37386	stable
hsa_circ_0030062	6.11	6.22	0.102957	6.16406	0.76987	0.45025	0.56957	-6.53743	stable
hsa_circ_0036117	6.54	6.64	0.102663	6.58679	0.77615	0.446617	0.565515	-6.53254	stable
hsa_circ_0036768	6.61	6.71	0.102491	6.66234	1.04096	0.310143	0.427851	-6.29298	stable
hsa_circ_0002768	6.26	6.36	0.102333	6.30848	0.981174	0.338066	0.457607	-6.35265	stable
hsa_circ_0049249	8.36	8.46	0.102088	8.41295	0.405612	0.689274	0.776487	-6.75545	stable
hsa_circ_0091291	5.53	5.63	0.101437	5.57956	1.14065	0.267304	0.382607	-6.18648	stable
hsa_circ_0011218	5.79	5.9	0.100709	5.84519	0.83524	0.413313	0.533924	-6.48469	stable
hsa_circ_0000648	5.76	5.86	0.100597	5.81061	0.890608	0.383581	0.506923	-6.4369	stable
hsa_circ_0005004	5.58	5.68	0.100569	5.62913	1.46409	0.158496	0.25652	-5.78398	stable
hsa_circ_0080035	5.59	5.69	0.100562	5.63535	1.43715	0.165922	0.265394	-5.82066	stable
hsa_circ_0036410	6	6.1	0.100413	6.04807	1.31959	0.201672	0.307554	-5.97421	stable
hsa_circ_0005889	6.29	6.39	0.100031	6.34074	0.90511	0.376032	0.498274	-6.42391	stable
hsa_circ_0006461	8.11	8.21	0.0989986	8.16086	0.65868	0.517509	0.631272	-6.61778	stable
hsa_circ_0024758	6.07	6.17	0.0989813	6.11948	0.44271	0.662661	0.75401	-6.73927	stable
hsa_circ_0082333	6.54	6.64	0.0987794	6.58871	0.586839	0.563787	0.67423	-6.66331	stable
hsa_circ_0056548	7.11	7.2	0.0987715	7.15447	0.544607	0.591961	0.699478	-6.68771	stable
hsa_circ_0062938	6.38	6.47	0.0983331	6.42496	0.686592	0.500114	0.616698	-6.59873	stable
hsa_circ_0007085	6.01	6.11	0.0981884	6.05595	1.0583	0.302359	0.419743	-6.27508	stable
hsa_circ_0000332	8.78	8.88	0.0977918	8.82767	0.239681	0.812983	0.875996	-6.81069	stable
hsa_circ_0015449	5.71	5.8	0.0976046	5.75563	1.07078	0.296843	0.413534	-6.26203	stable
hsa_circ_0004684	5.66	5.76	0.0975996	5.70749	1.49751	0.149661	0.245633	-5.7377	stable
hsa_circ_0029346	5.71	5.8	0.0973378	5.75386	1.44496	0.163742	0.263289	-5.81009	stable
hsa_circ_0048704	6.37	6.47	0.0971456	6.42136	0.808615	0.428119	0.546961	-6.50666	stable
hsa_circ_0088021	5.84	5.94	0.0967897	5.89072	0.681354	0.503353	0.619535	-6.60236	stable
hsa_circ_0006990	7.13	7.23	0.096482	7.1811	0.665948	0.512947	0.627252	-6.61289	stable
hsa_circ_0091382	5.68	5.78	0.0963271	5.72889	1.02227	0.318693	0.436756	-6.31198	stable
hsa_circ_0003320	5.95	6.04	0.0959172	5.99588	0.976088	0.340519	0.460456	-6.35758	stable
hsa_circ_0000073	6.38	6.48	0.0954302	6.43021	0.536322	0.597569	0.704198	-6.69229	stable
hsa_circ_0014877	6.61	6.7	0.0951745	6.65685	0.794623	0.436032	0.555128	-6.51794	stable
hsa_circ_0065902	5.62	5.72	0.0949214	5.66988	1.44117	0.164797	0.264342	-5.81523	stable
hsa_circ_0086447	6.56	6.65	0.0944832	6.6068	0.795954	0.435275	0.554521	-6.51687	stable
hsa_circ_0003393	6.05	6.15	0.0932256	6.10057	0.722805	0.478052	0.595049	-6.57289	stable
hsa_circ_0000339	6.12	6.22	0.093223	6.17053	0.713526	0.48365	0.600258	-6.57963	stable
hsa_circ_0007024	13.41	13.51	0.0929931	13.4599	0.354144	0.726886	0.807379	-6.77559	stable
hsa_circ_0032254	6.6	6.69	0.0929901	6.64221	0.762163	0.454734	0.571955	-6.54338	stable
hsa_circ_0005714	5.65	5.74	0.0929129	5.6917	1.09258	0.287386	0.403724	-6.23891	stable
hsa_circ_0000065	5.8	5.9	0.0924451	5.84993	0.855831	0.402088	0.52352	-6.46725	stable
hsa_circ_0006694	5.9	6	0.091376	5.9498	0.861284	0.399149	0.52072	-6.46257	stable
hsa_circ_0007845	5.79	5.88	0.0912212	5.83638	1.27851	0.215506	0.323177	-6.02528	stable
hsa_circ_0006842	5.61	5.71	0.0911276	5.65969	1.57569	0.130566	0.220881	-5.6262	stable
hsa_circ_0002236	5.67	5.76	0.0909514	5.71335	1.41322	0.172754	0.273562	-5.8528	stable
hsa_circ_0075346	6.17	6.26	0.0908864	6.21869	0.682679	0.502532	0.619073	-6.60144	stable
hsa_circ_0013561	6.04	6.13	0.0900901	6.083	1.03556	0.312597	0.430337	-6.2985	stable
hsa_circ_0013966	5.87	5.96	0.0898024	5.91098	1.46818	0.157391	0.255462	-5.77835	stable
hsa_circ_0017627	5.71	5.79	0.0894167	5.7498	1.37173	0.18513	0.288888	-5.90745	stable
hsa_circ_0075158	5.67	5.76	0.0891678	5.7182	0.870205	0.39437	0.516292	-6.45484	stable
hsa_circ_0006757	6.12	6.21	0.0887998	6.16503	1.00897	0.324875	0.443388	-6.3253	stable
hsa_circ_0006466	6.15	6.24	0.0886308	6.19787	0.661648	0.515643	0.63016	-6.61579	stable
hsa_circ_0075533	5.82	5.91	0.0883985	5.86114	1.02109	0.319236	0.437197	-6.31316	stable
hsa_circ_0002780	6.29	6.38	0.0876277	6.33355	0.630879	0.535164	0.647624	-6.636	stable
hsa_circ_0061396	5.85	5.94	0.0875925	5.89566	0.474389	0.640289	0.736379	-6.72435	stable
hsa_circ_0003784	7.08	7.16	0.0869706	7.12111	0.532727	0.600011	0.705832	-6.69425	stable
hsa_circ_0075917	5.94	6.02	0.086751	5.97866	0.837197	0.412237	0.532709	-6.48305	stable
hsa_circ_0006376	5.97	6.06	0.0866612	6.01673	0.82239	0.420418	0.539934	-6.49538	stable
hsa_circ_0006286	5.93	6.01	0.0861418	5.97059	1.20203	0.243199	0.35674	-6.11668	stable
hsa_circ_0066277	5.73	5.81	0.0861352	5.76929	1.23521	0.230867	0.341943	-6.07761	stable
hsa_circ_0060035	8.63	8.72	0.0860296	8.67455	0.380184	0.70776	0.791545	-6.76573	stable
hsa_circ_0007550	5.83	5.91	0.0859753	5.86824	0.983594	0.336903	0.456345	-6.35029	stable
hsa_circ_0008521	6.76	6.85	0.0856443	6.80564	0.493896	0.626685	0.72664	-6.71467	stable
hsa_circ_0001542	6.59	6.68	0.0855574	6.63484	0.528749	0.602718	0.707336	-6.69641	stable
hsa_circ_0046573	6.03	6.12	0.0854233	6.07617	0.871404	0.39373	0.516128	-6.4538	stable
hsa_circ_0006105	6.32	6.41	0.0854014	6.36322	0.654828	0.519936	0.634037	-6.62035	stable
hsa_circ_0019803	6.3	6.39	0.085319	6.34591	0.381833	0.706556	0.790784	-6.76509	stable
hsa_circ_0001973	8.67	8.76	0.0851126	8.71586	0.745928	0.464268	0.581363	-6.55573	stable
hsa_circ_0001417	6.73	6.81	0.0849761	6.76981	0.456628	0.65279	0.745777	-6.73284	stable
hsa_circ_0000728	6.96	7.04	0.0841972	6.99905	0.408994	0.68683	0.774394	-6.75403	stable
hsa_circ_0067323	6.39	6.47	0.0839376	6.43014	0.380954	0.707198	0.791279	-6.76543	stable
hsa_circ_0002456	6.74	6.82	0.0835237	6.78044	0.558307	0.582746	0.691269	-6.67999	stable
hsa_circ_0092351	6.06	6.14	0.0835192	6.09992	0.82184	0.420724	0.539976	-6.49583	stable
hsa_circ_0084353	6.17	6.25	0.0830214	6.20783	0.595338	0.558202	0.66856	-6.65819	stable
hsa_circ_0014132	11.44	11.52	0.0829807	11.4783	0.314565	0.756305	0.830199	-6.78924	stable
hsa_circ_0002073	6.13	6.22	0.082973	6.17358	0.659054	0.517273	0.631272	-6.61753	stable
hsa_circ_0048775	6.02	6.11	0.0829347	6.06483	0.93412	0.361229	0.482532	-6.39735	stable
hsa_circ_0007520	6.01	6.09	0.0825213	6.04702	0.566115	0.577525	0.686721	-6.6755	stable
hsa_circ_0005267	5.71	5.79	0.0822413	5.7498	0.948299	0.354139	0.474822	-6.38409	stable
hsa_circ_0006799	5.75	5.84	0.0817321	5.7946	0.884129	0.386986	0.51006	-6.44264	stable
hsa_circ_0008086	6.08	6.17	0.0816918	6.12582	0.539477	0.595431	0.702456	-6.69055	stable
hsa_circ_0074264	6.25	6.33	0.0814252	6.2872	0.766478	0.45222	0.570667	-6.54006	stable
hsa_circ_0018652	6.59	6.68	0.0812559	6.63521	0.483558	0.633879	0.731807	-6.71985	stable
hsa_circ_0069338	5.83	5.91	0.080446	5.86605	1.41982	0.170848	0.271194	-5.84398	stable
hsa_circ_0086293	5.62	5.7	0.080443	5.65793	0.896477	0.380514	0.50354	-6.43167	stable
hsa_circ_0000924	6.06	6.15	0.0803349	6.10491	0.873088	0.392833	0.515334	-6.45233	stable
hsa_circ_0004596	5.68	5.76	0.0801495	5.71583	1.34605	0.193137	0.298327	-5.9406	stable
hsa_circ_0087319	8.77	8.85	0.0796888	8.81017	0.373053	0.712979	0.796398	-6.7685	stable
hsa_circ_0005533	5.97	6.05	0.079313	6.00619	1.09066	0.288211	0.404352	-6.24097	stable
hsa_circ_0084162	6.01	6.09	0.0790927	6.04615	0.765513	0.452782	0.570949	-6.5408	stable
hsa_circ_0087765	5.58	5.66	0.0789862	5.62299	0.999053	0.329538	0.448516	-6.33514	stable
hsa_circ_0055945	5.77	5.85	0.0788072	5.80752	1.16414	0.257877	0.372478	-6.16014	stable
hsa_circ_0008661	5.81	5.88	0.0784391	5.84464	0.909963	0.373528	0.496085	-6.41952	stable
hsa_circ_0007694	6.4	6.48	0.0782727	6.44225	0.777947	0.44558	0.564563	-6.53113	stable
hsa_circ_0088441	5.64	5.72	0.0782056	5.67982	1.31678	0.202595	0.308606	-5.97774	stable
hsa_circ_0001905	5.65	5.73	0.0774632	5.69354	0.906789	0.375165	0.497624	-6.4224	stable
hsa_circ_0051258	16.62	16.7	0.0770887	16.6568	0.468469	0.644444	0.739227	-6.72722	stable
hsa_circ_0086563	6.4	6.48	0.0769316	6.43956	0.789578	0.438907	0.558071	-6.52196	stable
hsa_circ_0032446	5.85	5.92	0.0768959	5.88377	0.707316	0.487418	0.603484	-6.5841	stable
hsa_circ_0088227	5.59	5.67	0.0754894	5.62851	0.863069	0.39819	0.519691	-6.46103	stable
hsa_circ_0003146	6.1	6.18	0.0754557	6.13922	0.772388	0.448791	0.568087	-6.53547	stable
hsa_circ_0022015	6.42	6.49	0.0753131	6.4527	0.361553	0.721425	0.803566	-6.77285	stable
hsa_circ_0007615	5.76	5.84	0.0752519	5.80253	0.758225	0.457036	0.574485	-6.5464	stable
hsa_circ_0008063	5.79	5.87	0.0751812	5.82871	1.14831	0.264204	0.379267	-6.17795	stable
hsa_circ_0001053	6.9	6.98	0.0748973	6.9388	0.474074	0.64051	0.736419	-6.7245	stable
hsa_circ_0071991	5.72	5.79	0.0748006	5.75336	0.865333	0.396975	0.51891	-6.45907	stable
hsa_circ_0072857	5.88	5.95	0.0743765	5.91681	0.863533	0.397941	0.519657	-6.46063	stable
hsa_circ_0009022	6.83	6.9	0.0742691	6.86402	0.346272	0.732704	0.812248	-6.77843	stable
hsa_circ_0091024	6.16	6.24	0.0736508	6.2018	0.714713	0.482931	0.599616	-6.57877	stable
hsa_circ_0034293	6.57	6.64	0.0730286	6.60285	0.827946	0.417336	0.537355	-6.49078	stable
hsa_circ_0016419	5.68	5.76	0.0729858	5.72121	0.776392	0.446477	0.565515	-6.53235	stable
hsa_circ_0004075	7.18	7.26	0.0729008	7.21914	0.415542	0.682108	0.770386	-6.75125	stable
hsa_circ_0007781	6	6.08	0.0727827	6.03908	0.766146	0.452414	0.570667	-6.54031	stable
hsa_circ_0002917	5.74	5.82	0.0723621	5.77901	0.831845	0.415182	0.535815	-6.48753	stable
hsa_circ_0000987	5.61	5.68	0.0721901	5.64594	0.932058	0.362269	0.483432	-6.39927	stable
hsa_circ_0006736	6.59	6.66	0.0717453	6.62272	0.679366	0.504585	0.620727	-6.60373	stable
hsa_circ_0000137	8.77	8.84	0.0705541	8.80713	0.14971	0.882472	0.925226	-6.82883	stable
hsa_circ_0083176	5.61	5.68	0.0705516	5.64619	1.09496	0.286366	0.402763	-6.23637	stable
hsa_circ_0004928	6.62	6.69	0.0699842	6.65032	0.34551	0.733269	0.812419	-6.7787	stable
hsa_circ_0006380	7.14	7.21	0.0696498	7.17111	0.510536	0.615187	0.718565	-6.7061	stable
hsa_circ_0020467	5.84	5.91	0.0695726	5.8742	0.636063	0.531847	0.645186	-6.63266	stable
hsa_circ_0000956	7.67	7.74	0.0690646	7.70219	0.380082	0.707835	0.791545	-6.76577	stable
hsa_circ_0001669	8.89	8.96	0.0683724	8.92567	0.358149	0.723932	0.805227	-6.77412	stable
hsa_circ_0006704	7.08	7.14	0.0680171	7.11086	0.34867	0.73093	0.810853	-6.77757	stable
hsa_circ_0007537	6.23	6.3	0.0678572	6.26776	0.510684	0.615086	0.718565	-6.70603	stable
hsa_circ_0000462	6.36	6.42	0.067758	6.39096	0.398634	0.694328	0.780627	-6.75834	stable
hsa_circ_0017476	5.86	5.93	0.0677081	5.89814	0.679033	0.504791	0.620727	-6.60396	stable
hsa_circ_0047821	6.45	6.52	0.0674395	6.48846	0.360778	0.721995	0.803749	-6.77314	stable
hsa_circ_0002306	6.16	6.23	0.0674295	6.19419	0.412975	0.683958	0.771815	-6.75235	stable
hsa_circ_0002733	9.02	9.09	0.0670632	9.05472	0.366879	0.717509	0.800554	-6.77085	stable
hsa_circ_0012967	7.13	7.19	0.0669535	7.16078	0.565551	0.577902	0.686963	-6.67583	stable
hsa_circ_0004401	5.96	6.02	0.0664174	5.99165	1.27902	0.215329	0.323157	-6.02465	stable
hsa_circ_0038306	6.19	6.25	0.0662581	6.22029	0.608375	0.549691	0.661599	-6.65019	stable
hsa_circ_0083822	5.76	5.83	0.0660038	5.79444	0.885941	0.386032	0.509311	-6.44104	stable
hsa_circ_0005735	6.62	6.69	0.0651249	6.65461	0.607242	0.550428	0.662051	-6.65089	stable
hsa_circ_0008179	6.63	6.69	0.06508	6.65779	0.76882	0.45086	0.569613	-6.53824	stable
hsa_circ_0084789	6.09	6.15	0.0650223	6.1193	0.580342	0.568076	0.678131	-6.66718	stable
hsa_circ_0019607	6.25	6.31	0.0649951	6.27807	0.250535	0.804694	0.868482	-6.80794	stable
hsa_circ_0005090	6.41	6.48	0.0647631	6.44403	0.72507	0.476691	0.593915	-6.57123	stable
hsa_circ_0002504	6.08	6.15	0.0645537	6.116	0.470631	0.642926	0.738428	-6.72617	stable
hsa_circ_0012366	5.77	5.83	0.0644411	5.79797	0.627966	0.537033	0.64929	-6.63786	stable
hsa_circ_0086645	8.27	8.33	0.0643889	8.30212	0.328014	0.746263	0.822217	-6.78478	stable
hsa_circ_0004374	6.21	6.27	0.0640374	6.24143	0.509567	0.615854	0.718819	-6.70661	stable
hsa_circ_0045272	5.76	5.82	0.0635553	5.78829	0.873771	0.392471	0.515292	-6.45174	stable
hsa_circ_0079163	5.79	5.85	0.0632573	5.8191	0.829965	0.41622	0.53663	-6.4891	stable
hsa_circ_0008726	5.67	5.73	0.0631537	5.69991	0.792565	0.437203	0.556262	-6.51958	stable
hsa_circ_0032434	6	6.07	0.0629401	6.03506	0.706364	0.487997	0.603867	-6.58478	stable
hsa_circ_0003339	6.03	6.1	0.0624454	6.06579	0.505027	0.618983	0.721085	-6.70897	stable
hsa_circ_0055095	6.01	6.08	0.0621377	6.04486	0.815922	0.424023	0.542804	-6.5007	stable
hsa_circ_0000705	6.02	6.08	0.0621132	6.04974	0.634923	0.532576	0.645587	-6.63339	stable
hsa_circ_0000660	6.43	6.49	0.0616665	6.46141	0.686324	0.50028	0.616711	-6.59891	stable
hsa_circ_0022502	6.28	6.34	0.0616663	6.30927	0.52956	0.602165	0.707278	-6.69598	stable
hsa_circ_0001700	6.89	6.95	0.0616538	6.92344	0.514265	0.612624	0.716628	-6.70415	stable
hsa_circ_0083439	5.71	5.77	0.0615234	5.74047	0.822088	0.420586	0.539974	-6.49563	stable
hsa_circ_0026153	5.91	5.97	0.06143	5.94119	0.732944	0.471978	0.588969	-6.56543	stable
hsa_circ_0082141	6.95	7.01	0.0613022	6.98313	0.549878	0.588407	0.696317	-6.68476	stable
hsa_circ_0057805	5.75	5.81	0.061039	5.77563	0.764874	0.453154	0.571055	-6.54129	stable
hsa_circ_0008953	5.81	5.87	0.0608885	5.8383	0.515412	0.611837	0.716129	-6.70354	stable
hsa_circ_0052531	6.47	6.53	0.0606925	6.50278	0.447619	0.659172	0.750845	-6.73702	stable
hsa_circ_0001434	8.38	8.44	0.0606882	8.41023	0.299529	0.767584	0.839638	-6.79401	stable
hsa_circ_0007528	8.53	8.59	0.0605324	8.56056	0.374801	0.711698	0.795191	-6.76783	stable
hsa_circ_0079375	6.06	6.12	0.0602933	6.0854	0.449745	0.657664	0.749982	-6.73604	stable
hsa_circ_0045862	10.53	10.59	0.0602696	10.5617	0.280319	0.782072	0.851489	-6.79976	stable
hsa_circ_0086740	5.92	5.98	0.0600869	5.94683	0.617563	0.543735	0.655393	-6.64446	stable
hsa_circ_0005870	8.64	8.7	0.0596414	8.66994	0.246964	0.807418	0.871185	-6.80886	stable
hsa_circ_0004219	5.7	5.76	0.0593771	5.73315	0.955038	0.350803	0.471306	-6.37773	stable
hsa_circ_0004426	6.37	6.43	0.0593185	6.39944	0.501762	0.621237	0.722871	-6.71065	stable
hsa_circ_0002359	5.73	5.79	0.0592905	5.75723	0.471164	0.642551	0.738338	-6.72592	stable
hsa_circ_0002727	7.5	7.56	0.0592181	7.5314	0.386542	0.70312	0.788721	-6.76322	stable
hsa_circ_0000835	6.88	6.94	0.058876	6.90577	0.232266	0.818659	0.881393	-6.8125	stable
hsa_circ_0063329	6.37	6.43	0.0585467	6.39584	0.269055	0.790605	0.856656	-6.80296	stable
hsa_circ_0027261	5.88	5.94	0.0578597	5.90638	0.410633	0.685647	0.773501	-6.75334	stable
hsa_circ_0001566	5.98	6.04	0.057477	6.01003	0.616696	0.544296	0.65567	-6.645	stable
hsa_circ_0062165	5.99	6.04	0.0567495	6.01456	0.511455	0.614555	0.71825	-6.70562	stable
hsa_circ_0083861	7.11	7.17	0.0566809	7.14046	0.552013	0.586971	0.69524	-6.68356	stable
hsa_circ_0077216	5.77	5.82	0.0563965	5.79363	0.592544	0.560035	0.670482	-6.65988	stable
hsa_circ_0006870	5.86	5.92	0.0563461	5.89011	0.755839	0.458434	0.575594	-6.54822	stable
hsa_circ_0003438	5.99	6.05	0.0562589	6.02261	0.647675	0.524459	0.638177	-6.62508	stable
hsa_circ_0002105	6.05	6.11	0.0562018	6.07816	0.632524	0.53411	0.646915	-6.63494	stable
hsa_circ_0063481	5.95	6	0.0561772	5.97662	0.676762	0.506202	0.621883	-6.60552	stable
hsa_circ_0019261	5.97	6.03	0.0561725	6.0001	0.608333	0.549718	0.661599	-6.65022	stable
hsa_circ_0005540	6.54	6.6	0.0561452	6.5719	0.627322	0.537446	0.649592	-6.63827	stable
hsa_circ_0004973	5.77	5.82	0.0561329	5.79383	0.949879	0.353355	0.474252	-6.3826	stable
hsa_circ_0037100	6.09	6.14	0.0560816	6.11634	0.678629	0.505042	0.620843	-6.60424	stable
hsa_circ_0008350	6.64	6.7	0.0560039	6.66842	0.30928	0.760263	0.83324	-6.79094	stable
hsa_circ_0004029	7.1	7.16	0.0559898	7.132	0.591648	0.560623	0.670648	-6.66042	stable
hsa_circ_0003249	6.7	6.76	0.0558856	6.72997	0.467501	0.645125	0.739579	-6.72768	stable
hsa_circ_0039914	6.68	6.73	0.0551443	6.70524	0.46078	0.649859	0.743715	-6.73088	stable
hsa_circ_0069152	7.8	7.85	0.0550441	7.82353	0.254488	0.801681	0.865938	-6.8069	stable
hsa_circ_0029431	5.66	5.72	0.0550194	5.69029	0.667289	0.512108	0.626419	-6.61198	stable
hsa_circ_0090410	6.37	6.43	0.054588	6.39824	0.45728	0.65233	0.745466	-6.73253	stable
hsa_circ_0076254	5.98	6.04	0.0544195	6.00997	0.603531	0.552846	0.664152	-6.65318	stable
hsa_circ_0004543	6.33	6.39	0.0534043	6.35924	0.59977	0.555301	0.666697	-6.65549	stable
hsa_circ_0080337	6.38	6.44	0.0532407	6.41134	0.465839	0.646294	0.740491	-6.72848	stable
hsa_circ_0004705	5.59	5.65	0.0531681	5.62131	0.784012	0.442093	0.561323	-6.52636	stable
hsa_circ_0006689	6.18	6.23	0.0529595	6.20471	0.625375	0.538698	0.650509	-6.63951	stable
hsa_circ_0020252	5.92	5.97	0.05284	5.94849	0.6418	0.52819	0.642126	-6.62893	stable
hsa_circ_0008619	5.68	5.73	0.0525614	5.70394	0.865983	0.396627	0.518626	-6.45851	stable
hsa_circ_0007330	6.02	6.07	0.0521445	6.04472	0.803502	0.431	0.550136	-6.5108	stable
hsa_circ_0008615	6.12	6.18	0.0516173	6.15039	0.46806	0.644732	0.739342	-6.72741	stable
hsa_circ_0050334	5.64	5.69	0.051415	5.66882	0.650559	0.522633	0.636346	-6.62318	stable
hsa_circ_0001006	5.97	6.02	0.0513893	5.99557	0.831067	0.415612	0.53602	-6.48818	stable
hsa_circ_0036941	6.52	6.57	0.0508477	6.5445	0.505302	0.618793	0.721076	-6.70883	stable
hsa_circ_0031241	8.19	8.24	0.0507405	8.21511	0.139473	0.890452	0.9287	-6.83036	stable
hsa_circ_0042799	6	6.05	0.0506268	6.02042	0.487962	0.630809	0.729144	-6.71765	stable
hsa_circ_0037857	6.07	6.12	0.0504787	6.09106	0.721275	0.478972	0.596008	-6.57401	stable
hsa_circ_0005796	5.92	5.97	0.0501572	5.9486	0.780801	0.443937	0.563149	-6.52889	stable
hsa_circ_0004099	7.54	7.59	0.0495023	7.56932	0.296235	0.770062	0.842116	-6.79502	stable
hsa_circ_0005907	6.15	6.2	0.048648	6.17394	0.492758	0.627475	0.727103	-6.71524	stable
hsa_circ_0046464	5.99	6.04	0.0486357	6.01225	0.479024	0.637045	0.733849	-6.72208	stable
hsa_circ_0021102	6.4	6.45	0.0484588	6.42116	0.283208	0.779888	0.850279	-6.79892	stable
hsa_circ_0032742	6.75	6.8	0.0482728	6.77702	0.413664	0.683461	0.771474	-6.75205	stable
hsa_circ_0001910	7.28	7.33	0.0481722	7.30377	0.202251	0.841735	0.897941	-6.81925	stable
hsa_circ_0007933	6.04	6.08	0.0481256	6.0605	0.210428	0.835433	0.893142	-6.8175	stable
hsa_circ_0038366	7.25	7.3	0.0476034	7.27224	0.169968	0.866719	0.914986	-6.82547	stable
hsa_circ_0004946	7.21	7.26	0.0474746	7.23236	0.53124	0.601022	0.706393	-6.69506	stable
hsa_circ_0058565	5.92	5.97	0.0469436	5.94609	0.393851	0.697801	0.784086	-6.76029	stable
hsa_circ_0064996	5.62	5.67	0.046866	5.64224	0.622498	0.54055	0.652348	-6.64134	stable
hsa_circ_0004474	5.66	5.7	0.0466193	5.68097	0.624666	0.539154	0.650862	-6.63996	stable
hsa_circ_0019632	6.55	6.6	0.0465993	6.57512	0.355701	0.725737	0.806782	-6.77502	stable
hsa_circ_0011951	6.54	6.58	0.0462696	6.56007	0.263378	0.794916	0.859568	-6.80452	stable
hsa_circ_0005016	6.54	6.59	0.04618	6.56791	0.310127	0.759628	0.833005	-6.79067	stable
hsa_circ_0008979	6.1	6.15	0.0458362	6.12557	0.400225	0.693174	0.779993	-6.75768	stable
hsa_circ_0001522	6.22	6.26	0.0456816	6.23988	0.329226	0.74536	0.821451	-6.78437	stable
hsa_circ_0006661	5.84	5.89	0.0455277	5.864	0.601747	0.55401	0.665349	-6.65428	stable
hsa_circ_0000043	6.07	6.12	0.0454417	6.09278	0.29489	0.771075	0.842806	-6.79543	stable
hsa_circ_0092281	6.26	6.31	0.045286	6.28456	0.44323	0.662291	0.753805	-6.73903	stable
hsa_circ_0031897	8.04	8.09	0.0452109	8.06579	0.367244	0.71724	0.800481	-6.77072	stable
hsa_circ_0044185	6.2	6.25	0.0450969	6.22559	0.385211	0.704091	0.789586	-6.76375	stable
hsa_circ_0006702	6.05	6.09	0.0450265	6.06791	0.488508	0.63043	0.729061	-6.71738	stable
hsa_circ_0056958	6.01	6.05	0.0450001	6.02827	0.635763	0.532039	0.645222	-6.63285	stable
hsa_circ_0002158	6.98	7.02	0.0441911	6.99983	0.28121	0.781398	0.851457	-6.7995	stable
hsa_circ_0000219	5.88	5.93	0.0438879	5.90643	0.382801	0.705849	0.790663	-6.76471	stable
hsa_circ_0090518	8.28	8.33	0.0436064	8.30458	0.181352	0.857891	0.908571	-6.8234	stable
hsa_circ_0006308	6.14	6.18	0.043308	6.1583	0.264821	0.79382	0.859177	-6.80413	stable
hsa_circ_0008121	10.71	10.75	0.0423108	10.733	0.185333	0.854809	0.905791	-6.82264	stable
hsa_circ_0002588	5.95	6	0.0422718	5.97397	0.299849	0.767344	0.839606	-6.79391	stable
hsa_circ_0003655	7.34	7.38	0.0417739	7.36126	0.273654	0.787118	0.854634	-6.80167	stable
hsa_circ_0005418	5.68	5.72	0.0411826	5.69934	0.331576	0.743611	0.820207	-6.78357	stable
hsa_circ_0070356	7.46	7.5	0.0410812	7.47783	0.175441	0.862473	0.912448	-6.82449	stable
hsa_circ_0001247	7.04	7.09	0.0406759	7.06512	0.118842	0.90657	0.938059	-6.83312	stable
hsa_circ_0001443	8.67	8.71	0.0403355	8.69078	0.28258	0.780362	0.850562	-6.79911	stable
hsa_circ_0006892	6.1	6.14	0.0403233	6.12027	0.424744	0.675495	0.764947	-6.74728	stable
hsa_circ_0003855	5.78	5.82	0.0401926	5.79815	0.246675	0.807639	0.871186	-6.80893	stable
hsa_circ_0026652	10.55	10.59	0.0400737	10.5727	0.202913	0.841225	0.897941	-6.81911	stable
hsa_circ_0003238	5.82	5.86	0.0397038	5.8372	0.490051	0.629356	0.728399	-6.71661	stable
hsa_circ_0000972	5.8	5.84	0.0396285	5.81985	0.530678	0.601404	0.706632	-6.69537	stable
hsa_circ_0074362	5.87	5.91	0.0392643	5.89057	0.544094	0.592308	0.699513	-6.68799	stable
hsa_circ_0092349	5.94	5.97	0.0388177	5.95554	0.382134	0.706336	0.790761	-6.76497	stable
hsa_circ_0006820	6.04	6.08	0.0382508	6.05665	0.563882	0.579016	0.688081	-6.67679	stable
hsa_circ_0003790	5.87	5.91	0.0374746	5.89164	0.399445	0.69374	0.780187	-6.758	stable
hsa_circ_0068162	6.89	6.93	0.0369331	6.91217	0.294832	0.771118	0.842806	-6.79545	stable
hsa_circ_0030514	10.13	10.17	0.0367063	10.1511	0.15966	0.874728	0.920498	-6.82723	stable
hsa_circ_0008809	5.68	5.72	0.0366171	5.69854	0.479475	0.636729	0.733776	-6.72186	stable
hsa_circ_0003280	5.95	5.99	0.0362604	5.9684	0.489595	0.629674	0.728399	-6.71683	stable
hsa_circ_0071298	5.75	5.78	0.0362016	5.76333	0.562626	0.579855	0.688665	-6.67752	stable
hsa_circ_0003979	6.17	6.21	0.0358215	6.19137	0.316577	0.7548	0.829547	-6.78859	stable
hsa_circ_0003429	7.36	7.4	0.0356991	7.3826	0.227576	0.822254	0.884783	-6.81361	stable
hsa_circ_0001934	5.83	5.87	0.035482	5.85173	0.431164	0.670896	0.760977	-6.74445	stable
hsa_circ_0005579	6.58	6.61	0.0353786	6.59286	0.122993	0.903323	0.93688	-6.8326	stable
hsa_circ_0074101	6.74	6.77	0.0348581	6.75435	0.212724	0.833665	0.892349	-6.817	stable
hsa_circ_0000213	6.26	6.29	0.034827	6.27585	0.449833	0.657601	0.749982	-6.736	stable
hsa_circ_0045838	5.76	5.79	0.0347818	5.77345	0.492528	0.627635	0.727103	-6.71536	stable
hsa_circ_0009117	7.97	8.01	0.0347096	7.99018	0.131942	0.89633	0.932334	-6.83142	stable
hsa_circ_0001800	5.77	5.8	0.0346705	5.78737	0.278038	0.783797	0.852759	-6.80042	stable
hsa_circ_0006211	14.63	14.66	0.0342503	14.6473	0.189056	0.851927	0.904189	-6.82192	stable
hsa_circ_0007725	6.59	6.62	0.0342402	6.6058	0.176482	0.861666	0.911838	-6.8243	stable
hsa_circ_0007723	6.56	6.6	0.0341367	6.57982	0.1962	0.846406	0.901468	-6.8205	stable
hsa_circ_0018340	5.75	5.78	0.0341349	5.76499	0.42245	0.677141	0.766128	-6.74828	stable
hsa_circ_0056550	5.71	5.74	0.0340937	5.72786	0.438902	0.665372	0.756443	-6.74099	stable
hsa_circ_0046760	6.74	6.77	0.0339325	6.75625	0.341492	0.736246	0.814644	-6.78013	stable
hsa_circ_0008563	13.87	13.9	0.0331378	13.8838	0.199414	0.843924	0.89955	-6.81984	stable
hsa_circ_0050386	8.83	8.86	0.0328453	8.84511	0.216895	0.830457	0.890952	-6.81607	stable
hsa_circ_0043138	7.2	7.23	0.0327369	7.21232	0.186718	0.853736	0.905231	-6.82238	stable
hsa_circ_0054263	6.31	6.34	0.0325672	6.32362	0.285329	0.778285	0.849467	-6.7983	stable
hsa_circ_0000192	5.87	5.9	0.0324325	5.8867	0.427152	0.673768	0.76336	-6.74622	stable
hsa_circ_0060848	6.07	6.11	0.0322753	6.09067	0.340746	0.736799	0.814811	-6.78039	stable
hsa_circ_0007676	7.05	7.08	0.0322129	7.06834	0.171039	0.865887	0.914839	-6.82528	stable
hsa_circ_0048129	7.64	7.68	0.0322059	7.65894	0.13996	0.890072	0.9287	-6.83029	stable
hsa_circ_0045337	5.98	6.01	0.0321712	5.99659	0.317734	0.753935	0.829286	-6.78821	stable
hsa_circ_0062277	5.8	5.83	0.0318642	5.81532	0.317161	0.754362	0.829527	-6.78839	stable
hsa_circ_0079364	5.59	5.62	0.0310106	5.60107	0.346869	0.732262	0.811985	-6.77822	stable
hsa_circ_0001173	8.23	8.27	0.0309792	8.24989	0.0700105	0.944871	0.963102	-6.8379	stable
hsa_circ_0089254	7.33	7.36	0.0308904	7.34311	0.15106	0.881421	0.925226	-6.82862	stable
hsa_circ_0006157	5.86	5.9	0.0305146	5.88025	0.361143	0.721726	0.803676	-6.77301	stable
hsa_circ_0022591	6.46	6.49	0.030342	6.47116	0.203627	0.840674	0.897777	-6.81896	stable
hsa_circ_0063526	6.07	6.1	0.0300088	6.08555	0.191512	0.850029	0.903051	-6.82144	stable
hsa_circ_0067029	7.42	7.45	0.0298221	7.43677	0.116128	0.908693	0.938564	-6.83345	stable
hsa_circ_0055954	7.38	7.41	0.0297224	7.39759	0.164812	0.870723	0.917501	-6.82637	stable
hsa_circ_0083429	5.83	5.86	0.0293651	5.84619	0.306701	0.762197	0.835096	-6.79176	stable
hsa_circ_0082179	6.39	6.41	0.0289406	6.40049	0.243449	0.810102	0.873373	-6.80975	stable
hsa_circ_0087636	5.83	5.86	0.0289156	5.84174	0.290238	0.774581	0.846123	-6.79684	stable
hsa_circ_0078171	5.53	5.56	0.0286766	5.54782	0.433743	0.669053	0.759756	-6.74331	stable
hsa_circ_0005795	5.78	5.81	0.0282146	5.79411	0.192688	0.84912	0.903051	-6.8212	stable
hsa_circ_0003854	6.45	6.48	0.0281573	6.46706	0.272704	0.787838	0.854927	-6.80194	stable
hsa_circ_0037511	7.33	7.36	0.0279089	7.34644	0.151069	0.881413	0.925226	-6.82861	stable
hsa_circ_0038487	7.53	7.55	0.02722	7.54134	0.171357	0.865641	0.914822	-6.82523	stable
hsa_circ_0004606	6.07	6.1	0.0271532	6.08457	0.212562	0.83379	0.892349	-6.81703	stable
hsa_circ_0079166	5.87	5.89	0.0269164	5.88142	0.276929	0.784637	0.853219	-6.80074	stable
hsa_circ_0073932	5.76	5.79	0.0267799	5.77667	0.222367	0.826252	0.88805	-6.81483	stable
hsa_circ_0008261	7.55	7.58	0.0264742	7.5635	0.202285	0.841709	0.897941	-6.81924	stable
hsa_circ_0007914	5.77	5.8	0.0259766	5.78724	0.222159	0.826411	0.88805	-6.81488	stable
hsa_circ_0030586	6.48	6.51	0.0252529	6.49264	0.194024	0.848087	0.90253	-6.82094	stable
hsa_circ_0006033	5.91	5.93	0.0250306	5.92171	0.311099	0.7589	0.832436	-6.79036	stable
hsa_circ_0092362	5.77	5.8	0.0247201	5.7856	0.174677	0.863065	0.912831	-6.82463	stable
hsa_circ_0027355	8.31	8.33	0.0245417	8.32027	0.186556	0.853862	0.905231	-6.82241	stable
hsa_circ_0031632	5.64	5.66	0.0245117	5.64857	0.306431	0.7624	0.835096	-6.79185	stable
hsa_circ_0000263	7.53	7.56	0.0244959	7.54641	0.138021	0.891585	0.929389	-6.83057	stable
hsa_circ_0015373	5.61	5.64	0.024494	5.62503	0.401872	0.691981	0.779093	-6.757	stable
hsa_circ_0000044	6.17	6.19	0.0242776	6.17894	0.354581	0.726564	0.807248	-6.77543	stable
hsa_circ_0059802	6.69	6.71	0.0242201	6.69711	0.170564	0.866257	0.914985	-6.82537	stable
hsa_circ_0041392	9.24	9.26	0.0241777	9.24831	0.0543252	0.957208	0.970858	-6.83892	stable
hsa_circ_0001178	7	7.02	0.0241172	7.01011	0.118263	0.907022	0.938179	-6.83319	stable
hsa_circ_0083125	6.09	6.12	0.0240894	6.10444	0.140683	0.889508	0.928651	-6.83019	stable
hsa_circ_0000614	6.3	6.33	0.0240547	6.31447	0.157959	0.876051	0.921247	-6.82751	stable
hsa_circ_0078165	6.74	6.77	0.0233936	6.75439	0.14162	0.888778	0.928282	-6.83005	stable
hsa_circ_0050873	5.94	5.96	0.0229179	5.95225	0.200026	0.843452	0.899291	-6.81971	stable
hsa_circ_0000423	11.88	11.9	0.0228068	11.8925	0.0417421	0.967112	0.977973	-6.83954	stable
hsa_circ_0003620	6.09	6.11	0.022467	6.10178	0.389435	0.701013	0.786675	-6.76207	stable
hsa_circ_0026640	7.87	7.89	0.0224345	7.881	0.107462	0.915478	0.943335	-6.83446	stable
hsa_circ_0089371	6.19	6.22	0.0223819	6.20509	0.139421	0.890492	0.9287	-6.83037	stable
hsa_circ_0067997	6.66	6.68	0.0221514	6.66961	0.142748	0.887898	0.927703	-6.82988	stable
hsa_circ_0012859	6	6.02	0.0213326	6.00656	0.263397	0.794902	0.859568	-6.80452	stable
hsa_circ_0007770	9.32	9.34	0.0212309	9.33135	0.120889	0.904969	0.936892	-6.83287	stable
hsa_circ_0018659	7.91	7.93	0.0212001	7.91726	0.112862	0.91125	0.940936	-6.83384	stable
hsa_circ_0074665	5.58	5.6	0.0211319	5.59148	0.269824	0.790022	0.856614	-6.80275	stable
hsa_circ_0087493	7.42	7.44	0.021095	7.43242	0.16142	0.87336	0.919546	-6.82694	stable
hsa_circ_0038899	5.78	5.8	0.0208651	5.79442	0.326874	0.747112	0.822696	-6.78517	stable
hsa_circ_0007706	5.84	5.86	0.0202386	5.84743	0.350215	0.729787	0.809921	-6.77701	stable
hsa_circ_0008107	5.77	5.79	0.0197733	5.7847	0.3198	0.75239	0.827817	-6.78753	stable
hsa_circ_0007324	10.9	10.92	0.0197274	10.9115	0.0611513	0.951837	0.967713	-6.83851	stable
hsa_circ_0000304	6.66	6.68	0.0197246	6.67103	0.195369	0.847048	0.901667	-6.82067	stable
hsa_circ_0007739	5.74	5.76	0.0193197	5.74818	0.192225	0.849478	0.903051	-6.8213	stable
hsa_circ_0011571	6.97	6.99	0.0190885	6.98377	0.0864996	0.931917	0.954072	-6.83657	stable
hsa_circ_0092333	8.02	8.04	0.0190393	8.02751	0.0961599	0.924337	0.949747	-6.83565	stable
hsa_circ_0004004	15.28	15.3	0.01841	15.2875	0.0778077	0.938743	0.959325	-6.83731	stable
hsa_circ_0003474	5.71	5.73	0.0178889	5.72312	0.26471	0.793904	0.859177	-6.80416	stable
hsa_circ_0030388	6.05	6.07	0.0175189	6.05715	0.133898	0.894803	0.931493	-6.83115	stable
hsa_circ_0018401	6.07	6.08	0.0172099	6.07385	0.252081	0.803515	0.867446	-6.80753	stable
hsa_circ_0041252	7.8	7.82	0.017115	7.80736	0.038544	0.969631	0.979091	-6.83968	stable
hsa_circ_0005847	5.87	5.89	0.016915	5.88097	0.162951	0.87217	0.918537	-6.82668	stable
hsa_circ_0002857	8.5	8.52	0.0163407	8.51273	0.0906231	0.928681	0.952828	-6.83619	stable
hsa_circ_0017979	5.69	5.71	0.0162854	5.6981	0.214787	0.832078	0.892204	-6.81654	stable
hsa_circ_0006681	6.49	6.5	0.0161604	6.49624	0.111079	0.912646	0.941887	-6.83405	stable
hsa_circ_0045114	5.94	5.96	0.0158092	5.95242	0.217601	0.829914	0.890847	-6.81591	stable
hsa_circ_0001503	5.8	5.81	0.0155714	5.8046	0.258978	0.798262	0.862716	-6.80571	stable
hsa_circ_0087047	5.97	5.98	0.0152865	5.9751	0.145661	0.885627	0.927314	-6.82945	stable
hsa_circ_0001292	6.65	6.66	0.0151199	6.65434	0.0890939	0.929881	0.953712	-6.83633	stable
hsa_circ_0002301	6.52	6.54	0.0149902	6.53078	0.116356	0.908514	0.938564	-6.83343	stable
hsa_circ_0001839	6.08	6.09	0.0149169	6.08291	0.150248	0.882053	0.925226	-6.82874	stable
hsa_circ_0002692	6.3	6.31	0.014887	6.3068	0.149769	0.882426	0.925226	-6.82882	stable
hsa_circ_0004418	5.82	5.84	0.014706	5.82928	0.134682	0.894191	0.931331	-6.83104	stable
hsa_circ_0015537	6.44	6.45	0.014565	6.44386	0.0904987	0.928779	0.952828	-6.8362	stable
hsa_circ_0008664	5.94	5.95	0.0142598	5.94735	0.210643	0.835267	0.893142	-6.81745	stable
hsa_circ_0001110	5.87	5.88	0.0141904	5.87233	0.187904	0.852819	0.904892	-6.82215	stable
hsa_circ_0006936	5.96	5.97	0.0141547	5.96271	0.206042	0.838812	0.89603	-6.81845	stable
hsa_circ_0028299	5.97	5.98	0.0137493	5.97579	0.124287	0.902311	0.936343	-6.83244	stable
hsa_circ_0000051	5.98	6	0.0136625	5.99015	0.108896	0.914355	0.942839	-6.8343	stable
hsa_circ_0003192	5.94	5.96	0.013526	5.95109	0.19905	0.844205	0.899607	-6.81991	stable
hsa_circ_0075402	5.7	5.71	0.0133744	5.7065	0.141436	0.888921	0.928282	-6.83008	stable
hsa_circ_0078619	6.47	6.49	0.0129903	6.47876	0.12813	0.899308	0.93445	-6.83193	stable
hsa_circ_0000497	5.8	5.82	0.0127693	5.80925	0.121573	0.904434	0.93688	-6.83278	stable
hsa_circ_0005174	5.8	5.81	0.0127138	5.80808	0.143561	0.887264	0.927357	-6.82976	stable
hsa_circ_0023730	5.73	5.74	0.0126868	5.73806	0.213109	0.833369	0.892349	-6.81691	stable
hsa_circ_0083444	5.71	5.73	0.0125634	5.72128	0.135431	0.893606	0.930967	-6.83094	stable
hsa_circ_0076995	5.68	5.69	0.0117618	5.68372	0.0798812	0.937115	0.958491	-6.83714	stable
hsa_circ_0001977	6.54	6.55	0.0113346	6.54524	0.0538538	0.957579	0.970858	-6.83894	stable
hsa_circ_0000284	6.96	6.97	0.0112096	6.96425	0.0358453	0.971756	0.980667	-6.83978	stable
hsa_circ_0008577	5.77	5.78	0.0112003	5.77158	0.15421	0.878968	0.923488	-6.82812	stable
hsa_circ_0022080	5.97	5.98	0.0110012	5.97526	0.0936412	0.926313	0.95153	-6.8359	stable
hsa_circ_0085540	5.67	5.68	0.0108609	5.67646	0.124616	0.902055	0.936322	-6.83239	stable
hsa_circ_0079480	8.8	8.81	0.0102628	8.80513	0.0233635	0.981589	0.986819	-6.84016	stable
hsa_circ_0001516	6.15	6.16	0.010157	6.15836	0.0791434	0.937694	0.958747	-6.8372	stable
hsa_circ_0004405	6.18	6.19	0.00997282	6.18676	0.0712155	0.943924	0.962522	-6.83782	stable
hsa_circ_0087051	5.95	5.96	0.00976104	5.95787	0.0837038	0.934113	0.956072	-6.83681	stable
hsa_circ_0003693	7.14	7.15	0.00963238	7.14711	0.0487895	0.961564	0.973108	-6.83921	stable
hsa_circ_0080797	6.07	6.08	0.00922009	6.0705	0.0971225	0.923582	0.949464	-6.83556	stable
hsa_circ_0005734	5.89	5.9	0.00915357	5.8928	0.145009	0.886135	0.927314	-6.82954	stable
hsa_circ_0042331	5.68	5.69	0.0090013	5.68644	0.0773858	0.939075	0.959416	-6.83734	stable
hsa_circ_0072547	6.1	6.11	0.00889924	6.10396	0.105433	0.917068	0.944727	-6.83468	stable
hsa_circ_0000493	5.86	5.87	0.00874916	5.8685	0.0573872	0.954798	0.969977	-6.83874	stable
hsa_circ_0065220	6.63	6.64	0.00872303	6.63566	0.0981474	0.922779	0.948884	-6.83545	stable
hsa_circ_0005718	6.02	6.03	0.00865058	6.02302	0.117484	0.907632	0.938179	-6.83329	stable
hsa_circ_0030764	5.74	5.75	0.00864458	5.74322	0.122388	0.903796	0.93688	-6.83268	stable
[truncated: 1,963 more rows]
