# Supplementary material for: circ_0038718 promotes colon cancer cell malignant progression via the miR-195-5p/Axin2 signaling axis and also effect Wnt/β-catenin signal pathway
Source: BMC Genomics. 2021 Oct 27;22:768. doi: 10.1186/s12864-021-07880-z (PMC8555003; doi:10.1186/s12864-021-07880-z)
Supplement: Supplementary file 7 — Additional file 7: Table S4. Differential expression analyze result of miRNA. [file 12864_2021_7880_MOESM7_ESM.xlsx]

## Sheet: Sheet1
	normMean	tumorMean	logFC	AveExpr	t	P.Value	adj.P.Val	B	regulate
hsa-miR-489	0.31	0.12	-0.191661	0.218858	-8.23537	1.4e-07	0.000266661	6.05803	stable
hsa-miR-143-3p	50.69	21.12	-29.5693	35.908	-7.08344	1.18e-06	0.000584933	3.84142	down
hsa-miR-4328	17.79	6.69	-11.0968	12.239	-7.08157	1.18e-06	0.000584933	3.83768	down
hsa-miR-142-3p	2.28	11.13	8.8438	6.70397	7.05387	1.25e-06	0.000584933	3.78222	up
hsa-miR-4708-3p	6.72	2.11	-4.61389	4.41276	-6.94971	1.53e-06	0.000584933	3.57279	down
hsa-miR-548at-5p	0.98	0.14	-0.835001	0.559534	-6.31676	5.4e-06	0.00171996	2.26997	stable
hsa-miR-125a-5p	14.43	5.35	-9.08309	9.89075	-6.23561	6.37e-06	0.00173964	2.09929	down
hsa-miR-125b-5p	20.53	8.03	-12.4907	14.2803	-6.15925	7.45e-06	0.00178013	1.93796	down
hsa-miR-29c-5p	0.58	0.15	-0.432033	0.367432	-5.97821	1.08e-05	0.00230041	1.55269	stable
hsa-miR-943	1.03	0.32	-0.711799	0.672107	-5.83817	1.45e-05	0.00277333	1.25206	stable
hsa-miR-145-5p	14.69	5.21	-9.48465	9.94906	-5.7251	1.84e-05	0.00319807	1.00775	down
hsa-miR-4419b	3.08	1.96	-1.1204	2.52349	-5.66117	2.11e-05	0.00335577	0.869009	stable
hsa-miR-942	0.01	0.07	0.0605259	0.041977	5.60607	2.37e-05	0.00345303	0.749083	stable
hsa-miR-224-5p	0.01	0.46	0.451046	0.236161	5.5751	2.53e-05	0.00345303	0.681552	stable
hsa-miR-3651	0.45	1.48	1.02543	0.966944	5.47841	3.11e-05	0.00396129	0.470069	stable
hsa-miR-885-3p	0.07	0.02	-0.0567238	0.0453189	-5.42535	3.48e-05	0.00416075	0.353639	stable
hsa-miR-3920	0.02	0.07	0.0501911	0.0430863	5.35073	4.09e-05	0.00459736	0.189429	stable
hsa-miR-432-3p	0	0.02	0.0155522	0.00922278	5.19611	5.71e-05	0.00606548	-0.152371	stable
hsa-miR-135b-5p	0.06	1.44	1.37743	0.750971	5.12141	6.72e-05	0.00675953	-0.318216	stable
hsa-miR-3157-3p	0.01	0.05	0.0393168	0.0317071	5.08582	7.26e-05	0.00693961	-0.397394	stable
hsa-miR-26a-5p	2.58	0.83	-1.75289	1.70832	-4.95721	9.62e-05	0.00875657	-0.684234	stable
hsa-miR-497-5p	2.38	0.63	-1.75478	1.50352	-4.92664	0.000102905	0.00893874	-0.752587	stable
hsa-miR-1244	0	0.08	0.0826601	0.0433791	4.79521	0.000137449	0.0111302	-1.04707	stable
hsa-miR-19a-5p	0	0.03	0.0328451	0.0174608	4.76928	0.000145555	0.0111302	-1.1053	stable
hsa-miR-15a-3p	0.04	0.14	0.0927144	0.0902754	4.75984	0.000148621	0.0111302	-1.12649	stable
hsa-miR-139-5p	0.98	0.09	-0.891257	0.530908	-4.75137	0.000151431	0.0111302	-1.14552	stable
hsa-miR-96-5p	0.07	1.04	0.970773	0.551309	4.72174	0.000161691	0.0114441	-1.2121	stable
hsa-miR-4677-3p	0.3	0.56	0.260413	0.428228	4.57714	0.000222869	0.0152108	-1.5376	stable
hsa-miR-638	1.55	0.88	-0.673936	1.21345	-4.52654	0.000249441	0.0155301	-1.65168	stable
hsa-miR-28-3p	1.68	0.58	-1.09609	1.13035	-4.52284	0.000251508	0.0155301	-1.66004	stable
hsa-miR-145-3p	4.22	0.61	-3.61278	2.4135	-4.52209	0.000251928	0.0155301	-1.66173	down
hsa-miR-200c-3p	8.54	24.89	16.353	16.7129	4.46258	0.000287672	0.0171794	-1.79597	up
hsa-miR-133a	2.18	0.16	-2.01423	1.16952	-4.41216	0.000321954	0.018644	-1.90979	down
hsa-miR-16-5p	3.01	7.63	4.61701	5.31913	4.3699	0.000353851	0.0198885	-2.0052	up
hsa-miR-100-5p	1.32	0.46	-0.854223	0.888151	-4.33027	0.000386666	0.021112	-2.09472	stable
hsa-miR-18a-3p	0.01	0.05	0.0400101	0.0275734	4.31186	0.000402932	0.021389	-2.13629	stable
hsa-miR-99b-3p	0.56	0.38	-0.174847	0.469531	-4.28748	0.000425545	0.0215254	-2.19135	stable
hsa-miR-200a-3p	6.02	15.18	9.16072	10.598	4.2614	0.000451155	0.0215254	-2.25025	up
hsa-miR-188-5p	0.01	0.07	0.0634561	0.0385655	4.25378	0.000458933	0.0215254	-2.26747	stable
hsa-miR-429	2.17	6.48	4.31388	4.32791	4.25219	0.000460567	0.0215254	-2.27105	up
hsa-miR-133b	3.52	0.27	-3.24952	1.89377	-4.25098	0.000461821	0.0215254	-2.27379	down
hsa-miR-5009-5p	0.03	0.16	0.124561	0.0967842	4.22217	0.000492636	0.0224149	-2.33885	stable
hsa-miR-193b-5p	0.08	0.03	-0.0533936	0.057748	-4.18694	0.000533159	0.0235107	-2.41841	stable
hsa-miR-548ap-5p/hsa-miR-548j	2.63	0.67	-1.96322	1.64818	-4.17312	0.000549955	0.0235107	-2.44962	stable
hsa-miR-520e	0.01	0.09	0.0748413	0.0522939	4.15718	0.000569986	0.0235107	-2.4856	stable
hsa-miR-19a-3p	5.82	16.56	10.7385	11.1937	4.15274	0.000575703	0.0235107	-2.49563	up
hsa-miR-19b-1-5p	0.01	0.09	0.0858624	0.0513053	4.15079	0.000578233	0.0235107	-2.50004	stable
hsa-miR-21-5p	17.5	31.87	14.3674	24.6851	4.13291	0.000601922	0.023964	-2.5404	up
hsa-miR-4524a-5p	0.01	0.05	0.0401155	0.0299751	4.1115	0.000631573	0.0246314	-2.58872	stable
hsa-miR-764	0	0.06	0.0588714	0.0332895	4.10011	0.000647932	0.024764	-2.61441	stable
hsa-miR-1226-3p	0.01	0.04	0.024896	0.0250779	4.07672	0.000682901	0.0255887	-2.66719	stable
hsa-miR-452-5p	0.2	0.4	0.200149	0.296308	4.03061	0.000757471	0.0278371	-2.77117	stable
hsa-miR-223-3p	2.01	5	2.99452	3.5066	4.01425	0.000785854	0.0283352	-2.80806	up
hsa-miR-18b-5p	0.1	0.47	0.365125	0.287298	3.9948	0.000820992	0.028688	-2.8519	stable
hsa-miR-195-5p	7.64	2.98	-4.65417	5.31084	-3.98892	0.000831907	0.028688	-2.86513	down
hsa-miR-93-5p	1.75	3.93	2.18391	2.83765	3.98164	0.000845641	0.028688	-2.88154	up
hsa-miR-424-5p	0.59	2.41	1.81934	1.50131	3.97639	0.000855687	0.028688	-2.89337	stable
hsa-miR-17-3p	0.72	1.61	0.897764	1.16525	3.93081	0.000948056	0.0312103	-2.99599	stable
hsa-miR-1285-5p	0.08	0.18	0.102906	0.13301	3.92358	0.000963584	0.0312103	-3.01224	stable
hsa-miR-99a-5p	1.61	0.6	-1.01227	1.10466	-3.88313	0.00105536	0.0336133	-3.10321	stable
hsa-miR-452-3p	0	0.05	0.0522638	0.027898	3.87275	0.00108029	0.0337144	-3.12653	stable
hsa-miR-378a-5p	0.42	0.11	-0.31142	0.268687	-3.86722	0.00109382	0.0337144	-3.13897	stable
hsa-miR-3609	0	0.02	0.015286	0.00831571	3.82242	0.00120976	0.036696	-3.23956	stable
hsa-miR-4676-5p	0.02	0.07	0.0550639	0.044996	3.79026	0.0013005	0.0388321	-3.3117	stable
hsa-let-7b-5p	8.57	4.04	-4.53085	6.30573	-3.73387	0.00147626	0.0434021	-3.438	down
hsa-miR-32-5p	0.3	1.41	1.11544	0.854775	3.70919	0.00156044	0.0451819	-3.49319	stable
hsa-miR-4650-3p	0.12	0.06	-0.0565267	0.0886703	-3.68875	0.00163376	0.0465986	-3.53885	stable
hsa-miR-3195	0.75	0.34	-0.410252	0.542448	-3.6713	0.00169908	0.0471908	-3.57782	stable
hsa-miR-30d-5p	5.67	3.1	-2.56917	4.38715	-3.67004	0.00170391	0.0471908	-3.58064	down
hsa-miR-5580-5p	0.46	0.25	-0.212256	0.35329	-3.65149	0.00177637	0.0484948	-3.62202	stable
hsa-miR-378f	0.55	0.15	-0.404824	0.349984	-3.63478	0.00184429	0.0496401	-3.65928	stable
hsa-miR-4510	0.04	0.02	-0.0238673	0.0318786	-3.59298	0.00202563	0.0535556	-3.75233	stable
hsa-miR-3160-5p	0.09	0.14	0.04739	0.114893	3.58416	0.0020661	0.0535556	-3.77194	stable
hsa-miR-515-3p	0	0.01	0.00472144	0.00314299	3.57245	0.00212108	0.0535556	-3.79797	stable
hsa-miR-425-5p	1.05	1.95	0.902546	1.49939	3.57183	0.00212404	0.0535556	-3.79935	stable
hsa-miR-4297	0.36	0.73	0.371253	0.547933	3.5706	0.00212989	0.0535556	-3.80208	stable
hsa-miR-125b-1-3p	0.15	0.06	-0.0913887	0.10809	-3.56461	0.0021587	0.053575	-3.81539	stable
hsa-miR-204-5p	0.03	0	-0.0275549	0.0141161	-3.54083	0.00227689	0.0557839	-3.86818	stable
hsa-miR-20a-3p	0.13	0.59	0.458389	0.362108	3.52524	0.00235781	0.0560491	-3.90274	stable
hsa-miR-887	0.11	0.03	-0.0832894	0.0713885	-3.52374	0.00236572	0.0560491	-3.90605	stable
hsa-miR-766-5p	0.08	0.18	0.0953005	0.131583	3.52186	0.00237571	0.0560491	-3.91022	stable
hsa-miR-3656	0.73	0.13	-0.596957	0.430274	-3.50869	0.00244684	0.0568778	-3.9394	stable
hsa-miR-3650	0.01	0.03	0.0280492	0.0204836	3.504	0.00247265	0.0568778	-3.94978	stable
hsa-miR-30c-5p	9.29	5.2	-4.08657	7.2441	-3.4879	0.00256339	0.0568778	-3.9854	stable
hsa-miR-378g	0.87	0.23	-0.639125	0.546134	-3.48753	0.00256553	0.0568778	-3.98623	stable
hsa-miR-491-3p	16.1	39.46	23.3623	27.7814	3.48142	0.00260084	0.0568778	-3.99973	stable
hsa-miR-20b-5p	0.42	2.26	1.83737	1.34362	3.47985	0.00260998	0.0568778	-4.0032	stable
hsa-miR-203	0.77	2.68	1.91241	1.72777	3.47828	0.00261918	0.0568778	-4.00668	stable
hsa-miR-5004-5p	0.22	0.45	0.227681	0.336039	3.45648	0.0027501	0.0590498	-4.05485	stable
hsa-miR-3130-5p	0.01	0.04	0.0292946	0.0260493	3.44841	0.00280016	0.0594568	-4.07266	stable
hsa-miR-378e	1.54	0.47	-1.06281	1.00537	-3.42921	0.0029229	0.0613809	-4.11498	stable
hsa-miR-5699	0.25	0.46	0.214945	0.355787	3.41756	0.00299997	0.0617461	-4.14065	stable
hsa-miR-3165	0.07	0.17	0.0965104	0.118242	3.41682	0.00300491	0.0617461	-4.14227	stable
hsa-miR-186-3p	0.15	0.25	0.0981685	0.203418	3.40574	0.00308023	0.0621029	-4.16667	stable
hsa-miR-378d	2.41	0.92	-1.49055	1.66111	-3.40472	0.00308727	0.0621029	-4.16892	stable
hsa-miR-4775	0.22	0.12	-0.098678	0.166972	-3.39725	0.00313914	0.0624885	-4.18534	stable
hsa-miR-182-5p	0.11	0.62	0.510826	0.367814	3.39083	0.00318446	0.0627371	-4.19946	stable
hsa-miR-4324	3.4	0.85	-2.54568	2.12529	-3.37794	0.00327737	0.0635359	-4.22778	stable
hsa-miR-218-5p	0.18	0.03	-0.154219	0.106737	-3.37601	0.0032915	0.0635359	-4.23202	stable
hsa-miR-301b	0	0.06	0.0583753	0.0307757	3.36463	0.00337613	0.0642356	-4.25701	stable
hsa-miR-17-5p	1.39	3.82	2.43512	2.60581	3.36213	0.00339498	0.0642356	-4.26249	stable
hsa-miR-183-5p	0.49	0.92	0.424427	0.702957	3.34316	0.00354162	0.0661726	-4.30408	stable
hsa-miR-4326	0.01	0.05	0.0362385	0.0323117	3.34	0.0035666	0.0661726	-4.31099	stable
hsa-miR-761	0.14	0.28	0.141462	0.213039	3.33142	0.00363543	0.0662724	-4.32979	stable
hsa-miR-412	0.02	0.09	0.0671193	0.0527918	3.33069	0.00364134	0.0662724	-4.33138	stable
hsa-miR-548d-5p	0	0.01	0.00790028	0.00485313	3.31998	0.00372926	0.0672322	-4.35483	stable
hsa-miR-106a-5p	1.49	4.19	2.69849	2.83969	3.31345	0.00378384	0.0675787	-4.3691	stable
hsa-miR-4288	2.25	3.38	1.1304	2.81698	3.29462	0.00394575	0.0691291	-4.41024	stable
hsa-miR-363-3p	0.28	0	-0.281619	0.143644	-3.29248	0.00396456	0.0691291	-4.41491	stable
hsa-miR-3196	0.15	0.04	-0.10886	0.095207	-3.29082	0.00397917	0.0691291	-4.41852	stable
hsa-miR-92a-3p	1.47	3.14	1.6716	2.30367	3.28297	0.00404926	0.069713	-4.43566	stable
hsa-miRPlus-G1246-3p	0.74	1.74	1.00227	1.24249	3.27237	0.00414573	0.0707365	-4.45875	stable
hsa-miR-15a-5p	4.89	8.46	3.56966	6.67103	3.25996	0.00426165	0.0720709	-4.4858	stable
hsa-miR-4776-3p	0.05	0.29	0.241511	0.167319	3.24852	0.00437122	0.0732754	-4.51067	stable
hsa-miR-3648	0	0.05	0.0470288	0.0265186	3.23326	0.00452174	0.0751396	-4.54384	stable
hsa-miR-3960	5.4	3.51	-1.88614	4.45259	-3.21902	0.00466683	0.0764756	-4.57476	stable
hsa-miR-521	0	0	0.00388231	0.00275397	3.21754	0.00468218	0.0764756	-4.57797	stable
hsa-miR-4764-3p	0.93	0.5	-0.426802	0.718067	-3.20905	0.00477108	0.0770235	-4.59638	stable
hsa-miR-5572	0.42	0.16	-0.260646	0.287612	-3.20667	0.00479633	0.0770235	-4.60154	stable
hsa-miR-4778-3p	0	0.02	0.0196429	0.0117094	3.1825	0.00505998	0.0805802	-4.65386	stable
hsa-miR-15b-5p	2.49	5.52	3.03108	4.00268	3.17157	0.00518384	0.0818703	-4.67749	stable
hsa-miR-585	0.2	0.11	-0.0935482	0.155804	-3.14364	0.00551381	0.0859412	-4.73773	stable
hsa-miR-21-3p	0.95	1.81	0.855829	1.38086	3.14078	0.0055487	0.0859412	-4.74389	stable
hsa-miR-634	0.36	0.26	-0.0986232	0.30663	-3.13852	0.00557651	0.0859412	-4.74877	stable
hsa-miR-4301	7.58	4.83	-2.74975	6.2016	-3.12975	0.00568549	0.0869197	-4.76764	stable
hsa-miR-933	0.26	0.06	-0.208225	0.159506	-3.12527	0.00574199	0.0870869	-4.77728	stable
hsa-miR-3158-3p	0.02	0.07	0.0488761	0.0428489	3.1161	0.0058593	0.0881663	-4.797	stable
hsa-miR-4659b-5p	0.18	0.3	0.121347	0.238296	3.10449	0.0060112	0.0897453	-4.82193	stable
hsa-miR-20a-5p	1.88	8.22	6.33697	5.04872	3.09188	0.00618051	0.0915577	-4.84898	stable
hsa-miR-659-5p	0.24	0.37	0.131124	0.308522	3.0738	0.00643133	0.0945406	-4.88769	stable
hsa-miR-650	0.33	0.16	-0.166681	0.24748	-3.05589	0.00668962	0.0975868	-4.92598	stable
hsa-miR-514a-3p	0.22	0.06	-0.164692	0.139914	-3.03316	0.0070319	0.101803	-4.97445	stable
hsa-miR-450b-5p	0	0.01	0.00888913	0.00646858	3.02658	0.00713414	0.102506	-4.98847	stable
hsa-miR-3907	1.13	0.58	-0.557438	0.854361	-3.02055	0.00722918	0.103097	-5.00131	stable
hsa-miR-106b-5p	2.13	4.97	2.83217	3.55054	3.00045	0.00755468	0.106941	-5.04402	stable
hsa-miR-451a	28.47	18.66	-9.81088	23.5647	-2.99446	0.00765429	0.107554	-5.05672	stable
hsa-miR-7-5p	0.72	1.98	1.26812	1.34908	2.98459	0.00782141	0.107761	-5.07765	stable
hsa-miR-4462	0.87	0.3	-0.569729	0.584367	-2.97807	0.00793379	0.107761	-5.09147	stable
hsa-miR-214-3p	3.45	1.84	-1.6105	2.64911	-2.97706	0.00795133	0.107761	-5.09361	stable
hsa-miR-4442	0.01	0.04	0.0226496	0.0258563	2.97587	0.00797194	0.107761	-5.09611	stable
hsa-miR-552	0.22	0.42	0.20223	0.321779	2.97439	0.00799778	0.107761	-5.09925	stable
hsa-miR-622	0.33	0.61	0.279084	0.471997	2.97384	0.00800739	0.107761	-5.10041	stable
hsa-miRPlus-A1086	0.07	0.22	0.146506	0.141946	2.96461	0.00817051	0.109188	-5.11993	stable
hsa-miR-1228-5p	0.02	0	-0.0152115	0.00912868	-2.95245	0.00839042	0.111348	-5.14562	stable
hsa-miR-3605-3p	0	0.02	0.0197443	0.0128015	2.94859	0.00846132	0.111514	-5.15376	stable
hsa-miR-4514	0.14	0.08	-0.0635699	0.107065	-2.93649	0.00868753	0.113711	-5.17927	stable
hsa-miR-378i	0.11	0.01	-0.100701	0.0606663	-2.92824	0.00884516	0.114987	-5.19664	stable
hsa-miR-495	0.29	0.13	-0.155834	0.20857	-2.91201	0.00916337	0.118319	-5.23077	stable
hsa-miR-378c	1.28	0.44	-0.838703	0.856346	-2.90706	0.00926242	0.118795	-5.24114	stable
hsa-miR-20b-3p	0.93	1.65	0.717641	1.28824	2.90395	0.00932525	0.118804	-5.24767	stable
hsa-miR-181b-3p	0	0	0.00341462	0.00256493	2.89501	0.00950834	0.119739	-5.26642	stable
hsa-miR-559	0.26	0.15	-0.109474	0.200834	-2.89205	0.00956965	0.119739	-5.27262	stable
hsa-miR-33a-5p	2.31	5.36	3.04615	3.83547	2.89123	0.00958667	0.119739	-5.27433	stable
hsa-miR-4749-5p	0	0	0.00212705	0.00192114	2.87782	0.00986992	0.122477	-5.3024	stable
hsa-miR-922	0.05	0.1	0.0533724	0.0733885	2.87054	0.0100271	0.123625	-5.31762	stable
hsa-miR-548b-5p	0	0.01	0.0114032	0.00926751	2.85974	0.0102648	0.125743	-5.34017	stable
hsa-miR-99b-5p	1.5	0.71	-0.790155	1.10388	-2.83638	0.010797	0.130662	-5.3888	stable
hsa-miR-101-5p	0.15	0.05	-0.0912226	0.0995632	-2.83449	0.0108414	0.130662	-5.39275	stable
hsa-miR-5007-3p	0.39	0.24	-0.157743	0.315595	-2.83321	0.0108714	0.130662	-5.3954	stable
hsa-miR-193a-5p	0.18	0.03	-0.147809	0.106094	-2.82498	0.0110664	0.130937	-5.41249	stable
hsa-miR-576-5p	0.24	0.16	-0.0826198	0.19842	-2.82466	0.011074	0.130937	-5.41315	stable
hsa-miR-216a	0.04	0.01	-0.028885	0.028366	-2.82359	0.0110999	0.130937	-5.41539	stable
hsa-miR-4647	0	0	0.00353203	0.00257882	2.8032	0.0115993	0.135989	-5.45764	stable
hsa-miR-657	0.11	0.24	0.124331	0.174765	2.79128	0.0119011	0.137802	-5.48229	stable
hsa-miR-4764-5p	0.39	0.6	0.208503	0.492479	2.78931	0.0119517	0.137802	-5.48635	stable
hsa-miR-1257	0.01	0.02	0.0121633	0.0114528	2.7886	0.0119702	0.137802	-5.48784	stable
hsa-miR-4680-3p	0	0.01	0.0094585	0.00687269	2.78316	0.0121112	0.13859	-5.49906	stable
hsa-miR-4307	0.04	0.11	0.0762985	0.074882	2.77913	0.0122166	0.138964	-5.50737	stable
hsa-miR-30d-3p	0.03	0.01	-0.0205905	0.0180678	-2.76956	0.0124707	0.141014	-5.52708	stable
hsa-miR-5690	0.11	0.18	0.0695871	0.148047	2.7659	0.0125693	0.141294	-5.53463	stable
hsa-miR-4530	0.78	1.5	0.723468	1.1384	2.7485	0.0130478	0.145815	-5.57039	stable
hsa-miR-4746-5p	0	0.01	0.0105122	0.0063703	2.74303	0.0132019	0.146679	-5.58161	stable
hsa-miR-29c-3p	8.03	5.46	-2.57412	6.74697	-2.73321	0.013483	0.148936	-5.60176	stable
hsa-miR-5571-3p	0	0.01	0.0103817	0.00609384	2.72406	0.0137498	0.151011	-5.62048	stable
hsa-miR-148a-3p	3.25	7.28	4.03458	5.26668	2.71693	0.0139613	0.152458	-5.63506	stable
hsa-miR-345-5p	0.14	0.23	0.0948797	0.184439	2.71253	0.0140934	0.153026	-5.64405	stable
hsa-miR-628-3p	0.44	0.26	-0.184765	0.347578	-2.70975	0.0141772	0.153066	-5.6497	stable
hsa-miR-1915-5p	0	0.02	0.0131524	0.00866204	2.70354	0.0143669	0.15357	-5.66239	stable
hsa-miR-143-5p	2.39	0.24	-2.14901	1.31671	-2.70081	0.0144509	0.15357	-5.66795	stable
hsa-miR-4425	0.47	0.99	0.524889	0.729805	2.69922	0.0144999	0.15357	-5.67117	stable
hsa-miR-149-5p	0.05	0.01	-0.0401871	0.0299481	-2.69776	0.0145454	0.15357	-5.67416	stable
hsa-miR-505-5p	0.55	0.73	0.171068	0.640217	2.68983	0.0147936	0.154604	-5.6903	stable
hsa-miR-4753-3p	0.03	0.08	0.0519285	0.0519633	2.68947	0.0148051	0.154604	-5.69104	stable
hsa-miR-1321	0.62	0.98	0.352414	0.80007	2.67682	0.0152097	0.15755	-5.71673	stable
hsa-miR-4699-3p	0	0	0.00356687	0.00289763	2.67387	0.0153059	0.15755	-5.72273	stable
hsa-miR-4513	0.12	0.06	-0.0617473	0.0907193	-2.67299	0.0153345	0.15755	-5.72451	stable
hsa-miR-1260a	2.42	1.48	-0.939584	1.94584	-2.66802	0.0154977	0.158375	-5.73458	stable
hsa-miR-34a-3p	0	0.02	0.0187192	0.0114504	2.66408	0.0156283	0.158477	-5.74257	stable
hsa-miR-3120-5p	0.13	0.22	0.0972817	0.176145	2.66154	0.015713	0.158477	-5.74772	stable
hsa-miR-4633-5p	0.15	0.1	-0.0481906	0.126485	-2.66024	0.0157565	0.158477	-5.75034	stable
hsa-miR-378h	0.16	0.07	-0.0947313	0.117325	-2.64803	0.016171	0.161794	-5.77504	stable
hsa-miR-517-5p	0.09	0	-0.0896064	0.0479588	-2.6396	0.0164633	0.163823	-5.79206	stable
hsa-miR-548a-5p	0.2	0.09	-0.114723	0.146249	-2.63615	0.0165842	0.163823	-5.79902	stable
hsa-miR-624-3p	0.01	0.03	0.0187644	0.0169667	2.63482	0.0166309	0.163823	-5.80169	stable
hsa-miR-324-3p	0.14	0.09	-0.0560285	0.114445	-2.63005	0.0168002	0.164122	-5.81131	stable
hsa-miR-4760-5p	0.04	0.13	0.0934531	0.0877973	2.62681	0.0169162	0.164122	-5.81784	stable
hsa-miR-596	0.02	0.04	0.0237925	0.0324181	2.62127	0.0171159	0.164122	-5.82898	stable
hsa-miR-4756-3p	0.18	0.29	0.111496	0.235339	2.62074	0.017135	0.164122	-5.83004	stable
hsa-miR-34a-5p	1.67	4.46	2.7952	3.06705	2.61878	0.0172063	0.164122	-5.83398	stable
hsa-miR-3976	1.7	1.22	-0.477188	1.45936	-2.61678	0.0172794	0.164122	-5.838	stable
hsa-miR-522-3p	0.02	0.07	0.0427317	0.0450609	2.61618	0.0173014	0.164122	-5.83921	stable
hsa-miR-138-5p	0.28	0.14	-0.139411	0.210113	-2.61402	0.0173809	0.164122	-5.84356	stable
hsa-miR-199b-5p	0.89	1.85	0.955781	1.37176	2.61199	0.0174555	0.164122	-5.84762	stable
hsa-miR-3621	0.32	0.1	-0.220714	0.214447	-2.60887	0.0175713	0.164122	-5.85389	stable
hsa-miR-3607-5p	2.23	3.95	1.71117	3.09001	2.6073	0.0176297	0.164122	-5.85703	stable
hsa-miR-4694-5p	0.1	0.2	0.0958843	0.152301	2.60422	0.0177449	0.164122	-5.86321	stable
hsa-miR-486-5p	0.42	0.24	-0.179063	0.331278	-2.60101	0.0178657	0.164122	-5.86964	stable
hsa-miR-519b-3p	0	0.01	0.00668137	0.00401339	2.60003	0.0179029	0.164122	-5.87161	stable
hsa-miRPlus-C1087	0.22	0.14	-0.0821168	0.183628	-2.59573	0.0180663	0.164122	-5.88022	stable
hsa-miR-744-3p	0	0.02	0.0163647	0.0126942	2.59394	0.0181347	0.164122	-5.8838	stable
hsa-miR-342-5p	0.15	0.27	0.122373	0.209818	2.59254	0.0181884	0.164122	-5.8866	stable
hsa-miR-155-3p	0.01	0.05	0.0385086	0.0312664	2.59206	0.0182072	0.164122	-5.88758	stable
hsa-miR-335-5p	0.56	1.27	0.709546	0.91623	2.58884	0.0183311	0.164464	-5.894	stable
hsa-miR-639	0.2	0.13	-0.0734907	0.163823	-2.58396	0.0185212	0.165392	-5.90377	stable
hsa-miR-874	0.48	0.31	-0.173082	0.393462	-2.56993	0.0190772	0.169566	-5.93176	stable
hsa-miR-371b-5p	11.29	7.41	-3.87451	9.35084	-2.56692	0.0191984	0.169853	-5.93774	stable
hsa-miR-5196-3p	0.7	0.51	-0.194056	0.607494	-2.56248	0.019379	0.170565	-5.9466	stable
hsa-miR-135a-5p	0.17	0.66	0.488698	0.412579	2.56056	0.0194574	0.170565	-5.95041	stable
hsa-miR-4436b-3p	0.29	0.55	0.255609	0.422348	2.55613	0.0196396	0.171375	-5.95922	stable
hsa-miR-490-5p	0.57	0.26	-0.310234	0.416647	-2.55332	0.0197559	0.171607	-5.96479	stable
hsa-miR-3121-5p	0.03	0.08	0.0505067	0.0516854	2.54692	0.0200234	0.173144	-5.9775	stable
hsa-miR-105-5p	0	0.01	0.0060287	0.00417456	2.54355	0.020166	0.173416	-5.9842	stable
hsa-miR-4787-5p	20.05	12.77	-7.28083	16.411	-2.54189	0.0202364	0.173416	-5.98749	stable
hsa-miR-129-1-3p	0.58	0.89	0.312948	0.737465	2.53619	0.0204799	0.174719	-5.99877	stable
hsa-miR-605	0.15	0.07	-0.0789925	0.107051	-2.5331	0.0206134	0.175076	-6.0049	stable
hsa-miR-3173-3p	0.01	0.02	0.0130946	0.0125595	2.52954	0.0207677	0.175417	-6.01194	stable
hsa-miR-1285-3p	0.22	0.33	0.111352	0.27744	2.52795	0.0208371	0.175417	-6.01508	stable
hsa-miR-5189	0.27	0.09	-0.17593	0.177223	-2.52535	0.0209509	0.175602	-6.02022	stable
hsa-miR-2113	0.15	0.34	0.188392	0.242953	2.52086	0.0211488	0.176257	-6.02908	stable
hsa-miR-3664-5p	0	0.01	0.0125559	0.00830194	2.51767	0.0212906	0.176257	-6.03537	stable
hsa-miR-4454	33.13	24.72	-8.41005	28.9204	-2.51729	0.0213077	0.176257	-6.03613	stable
hsa-miR-4423-3p	0.23	0.39	0.156836	0.309962	2.51186	0.0215515	0.176257	-6.04685	stable
hsa-miR-3156-3p	1.36	0.87	-0.492478	1.11495	-2.51144	0.0215704	0.176257	-6.04768	stable
hsa-miR-296-3p	0.05	0.02	-0.0252448	0.0358513	-2.51117	0.0215825	0.176257	-6.0482	stable
hsa-miRPlus-A1087	2.3	4.62	2.32351	3.4585	2.50759	0.0217447	0.176826	-6.05525	stable
hsa-miR-934	0.56	0.75	0.194349	0.657589	2.4931	0.0224132	0.18149	-6.08374	stable
hsa-miR-590-5p	0.07	0.23	0.164322	0.151495	2.49097	0.0225131	0.18153	-6.08793	stable
hsa-miR-573	0	0.02	0.0145201	0.00811767	2.48142	0.022966	0.182826	-6.10665	stable
hsa-miR-3619-3p	0.04	0.07	0.0366251	0.0534487	2.47866	0.0230984	0.182826	-6.11205	stable
hsa-miR-1253	0.06	0.12	0.066532	0.0890413	2.47732	0.023163	0.182826	-6.11467	stable
hsa-miR-4677-5p	0.01	0.05	0.0341853	0.0312684	2.4766	0.023198	0.182826	-6.1161	stable
hsa-miR-4658	0.47	0.65	0.182913	0.559695	2.47575	0.0232391	0.182826	-6.11776	stable
hsa-miR-4660	0	0.02	0.0178088	0.0132269	2.47557	0.0232479	0.182826	-6.11811	stable
hsa-miR-487a	0.15	0.1	-0.0517698	0.126312	-2.46457	0.0237864	0.186294	-6.13961	stable
hsa-miR-4762-5p	0.34	0.44	0.105069	0.388484	2.4622	0.0239042	0.186452	-6.14425	stable
hsa-miR-136-3p	0.08	0.04	-0.0390294	0.0555609	-2.45242	0.0243947	0.189505	-6.1633	stable
hsa-miR-551b-3p	0.05	0.01	-0.0384784	0.0308822	-2.4349	0.0252981	0.19498	-6.19737	stable
hsa-miR-95	0.06	0.3	0.24149	0.177246	2.43426	0.0253313	0.19498	-6.1986	stable
hsa-miR-4417	0.39	1.18	0.796227	0.783147	2.43239	0.0254298	0.19498	-6.20223	stable
hsa-miR-3940-5p	5.02	10.03	5.01093	7.52466	2.43092	0.0255076	0.19498	-6.20509	stable
hsa-miR-708-5p	0.17	0.56	0.381444	0.365517	2.42772	0.0256771	0.195494	-6.21129	stable
hsa-miR-297	0.01	0.03	0.0154138	0.0189588	2.4209	0.0260421	0.197486	-6.22449	stable
hsa-miR-200c-5p	0.08	0.12	0.0381055	0.0970079	2.41017	0.026626	0.201116	-6.24522	stable
hsa-miR-152	1.5	0.93	-0.573002	1.2165	-2.40084	0.0271436	0.203757	-6.26321	stable
hsa-miR-3689b-3p/hsa-miR-3689c	0	0	0.00399051	0.00289825	2.40004	0.0271889	0.203757	-6.26476	stable
hsa-miR-3182	1.27	2.75	1.47349	2.0088	2.39278	0.0275984	0.204697	-6.27872	stable
hsa-miR-4418	0	0	0.00290582	0.00212562	2.39166	0.0276624	0.204697	-6.28088	stable
hsa-miR-5695	0	0	0.00415594	0.00275068	2.39118	0.0276896	0.204697	-6.2818	stable
hsa-miR-455-3p	0.08	0.19	0.110146	0.138583	2.39025	0.0277428	0.204697	-6.28359	stable
hsa-miR-30a-3p	0.06	0	-0.053287	0.0295934	-2.38578	0.0279995	0.20534	-6.29218	stable
hsa-miR-146b-5p	1.8	3.28	1.47759	2.5414	2.38499	0.0280449	0.20534	-6.29369	stable
hsa-miR-4507	0.25	0.14	-0.111146	0.191992	-2.38221	0.0282061	0.205732	-6.29903	stable
hsa-miR-30a-5p	4.2	2.13	-2.06839	3.16889	-2.37939	0.0283698	0.20614	-6.30443	stable
hsa-miR-3140-5p	0	0	0.00396218	0.00283871	2.37576	0.0285826	0.206899	-6.31139	stable
hsa-miR-4311	0.25	0.18	-0.0684866	0.216092	-2.37185	0.0288135	0.207135	-6.31889	stable
hsa-miR-5584-3p	0.12	0.21	0.0878993	0.166543	2.37014	0.0289149	0.207135	-6.32216	stable
hsa-miR-92b-3p	0.33	0.55	0.219023	0.43707	2.36971	0.0289404	0.207135	-6.32298	stable
hsa-miR-516b-5p	0.41	0.65	0.23146	0.530301	2.36281	0.0293534	0.209307	-6.33618	stable
hsa-miR-4645-5p	0.63	0.81	0.18601	0.720823	2.35052	0.0301021	0.213803	-6.35961	stable
hsa-miR-5689	0.2	0.36	0.166585	0.278665	2.34881	0.0302077	0.213803	-6.36286	stable
hsa-miR-3658	0.1	0.05	-0.0511326	0.0753753	-2.33782	0.0308947	0.217859	-6.38376	stable
hsa-miR-130b-3p	0.35	0.54	0.188133	0.445442	2.33562	0.0310342	0.218038	-6.38795	stable
hsa-miR-3682-5p	0.08	0.17	0.0894325	0.124594	2.33263	0.0312246	0.218572	-6.39363	stable
hsa-miR-4254	0.01	0.07	0.0507397	0.0401773	2.32445	0.0317503	0.219551	-6.40912	stable
hsa-miR-4295	0	0.04	0.0342032	0.0199134	2.32291	0.0318505	0.219551	-6.41204	stable
hsa-miR-130b-5p	0.06	0.1	0.0340113	0.0802229	2.32234	0.0318872	0.219551	-6.41311	stable
hsa-miR-222-5p	0.01	0.03	0.0273924	0.0198036	2.32107	0.0319699	0.219551	-6.41552	stable
hsa-miR-320e	0.38	0.19	-0.19506	0.283349	-2.32031	0.0320199	0.219551	-6.41696	stable
hsa-miR-130a-3p	3.23	1.88	-1.35367	2.55452	-2.31979	0.0320538	0.219551	-6.41795	stable
hsa-miR-875-3p	0.05	0.02	-0.0336655	0.0354462	-2.31242	0.0325388	0.221447	-6.43187	stable
hsa-miR-4788	0.36	0.73	0.368877	0.545952	2.31042	0.0326718	0.221447	-6.43565	stable
hsa-miR-584-5p	0.8	1.09	0.291271	0.944862	2.30868	0.0327876	0.221447	-6.43893	stable
hsa-miR-3622b-3p	0.08	0.05	-0.0246341	0.0638573	-2.30858	0.0327942	0.221447	-6.43911	stable
hsa-miR-4756-5p	0.06	0.12	0.0653389	0.0915055	2.30499	0.0330351	0.222289	-6.44589	stable
hsa-miR-1262	0.01	0.03	0.0176298	0.0185643	2.29897	0.0334419	0.22245	-6.45723	stable
hsa-miR-1224-3p	0.1	0.03	-0.0784412	0.0644695	-2.297	0.0335762	0.22245	-6.46093	stable
hsa-miR-4703-3p	0.01	0.04	0.0327752	0.0220923	2.29345	0.0338191	0.22245	-6.46761	stable
hsa-miR-3135a	0.34	0.58	0.235824	0.458826	2.2929	0.0338572	0.22245	-6.46865	stable
hsa-miR-499a-3p	0.05	0.1	0.0513364	0.0761222	2.29272	0.0338695	0.22245	-6.46898	stable
hsa-miR-34c-5p	0.01	0.03	0.0196219	0.023093	2.29157	0.0339485	0.22245	-6.47114	stable
hsa-miR-1909-3p	0.11	0.05	-0.0528737	0.0795527	-2.29039	0.0340302	0.22245	-6.47336	stable
hsa-miRPlus-C1066	0.11	0.21	0.0984101	0.160992	2.28999	0.0340575	0.22245	-6.4741	stable
hsa-miR-7-2-3p	0.12	0.07	-0.0514172	0.0988993	-2.28838	0.034169	0.22245	-6.47712	stable
hsa-miR-3646	1.1	0.65	-0.450054	0.879724	-2.2876	0.0342231	0.22245	-6.47859	stable
hsa-miR-3152-5p	0.22	0.46	0.244431	0.339842	2.28062	0.0347113	0.224859	-6.49168	stable
hsa-miR-4704-5p	0.07	0.13	0.0575423	0.0982438	2.27621	0.0350231	0.225367	-6.49995	stable
hsa-miR-4715-5p	0	0.01	0.00641484	0.00597976	2.27483	0.0351211	0.225367	-6.50253	stable
hsa-miR-4766-3p	0	0	0.00403067	0.00268804	2.27451	0.0351436	0.225367	-6.50312	stable
hsa-miR-135b-3p	0	0.03	0.0310655	0.016495	2.2704	0.0354373	0.225878	-6.5108	stable
hsa-miR-506-5p	0.38	0.51	0.125702	0.443546	2.27009	0.0354596	0.225878	-6.51138	stable
hsa-miR-4736	0	0.01	0.00601173	0.00445256	2.26555	0.0357866	0.226709	-6.51986	stable
hsa-miR-616-5p	0.01	0.03	0.0184533	0.0177649	2.26364	0.0359252	0.226709	-6.52342	stable
hsa-miR-632	0	0	0.00275577	0.00249209	2.26336	0.0359461	0.226709	-6.52396	stable
hsa-miR-374a-3p	0.01	0.03	0.0228943	0.019768	2.25737	0.0363839	0.228429	-6.53513	stable
hsa-miR-301a-5p	0.72	1.99	1.27065	1.35153	2.25636	0.0364577	0.228429	-6.537	stable
hsa-miRPlus-A1083	0.11	0.03	-0.0823129	0.0696693	-2.25101	0.0368539	0.230157	-6.54696	stable
hsa-miR-4434	0.13	0.17	0.0429508	0.151966	2.23439	0.0381091	0.23722	-6.5778	stable
hsa-miR-3606	0.9	1.38	0.487906	1.14058	2.22891	0.0385318	0.239072	-6.58795	stable
hsa-miR-140-3p	2.8	1.65	-1.14785	2.22353	-2.22668	0.0387046	0.239367	-6.59206	stable
hsa-miR-142-5p	6.9	11.61	4.71237	9.25687	2.22232	0.0390451	0.240694	-6.60012	stable
hsa-miR-125b-2-3p	0.09	0.04	-0.0480312	0.0654904	-2.218	0.039386	0.241185	-6.6081	stable
hsa-miR-362-3p	0.1	0.21	0.112459	0.153512	2.21644	0.0395092	0.241185	-6.61097	stable
hsa-miR-4286	4.4	3.21	-1.19268	3.80632	-2.21345	0.0397471	0.241185	-6.61649	stable
hsa-miR-331-5p	0.03	0.02	-0.0129143	0.0245033	-2.21339	0.0397516	0.241185	-6.61659	stable
hsa-miR-4273	0.05	0.09	0.0362396	0.0687372	2.2129	0.0397906	0.241185	-6.61749	stable
hsa-miR-4480	0.22	0.39	0.171577	0.307693	2.21176	0.0398819	0.241185	-6.61959	stable
hsa-miR-513a-5p	1.16	0.8	-0.356249	0.981545	-2.19952	0.0408722	0.246393	-6.6421	stable
hsa-miR-575	0.09	0.14	0.0498161	0.113574	2.19444	0.0412897	0.247435	-6.65142	stable
hsa-miR-4770	0.65	0.04	-0.607468	0.346101	-2.19427	0.0413038	0.247435	-6.65173	stable
hsa-miR-200a-5p	0.03	0.14	0.109381	0.0866354	2.18648	0.0419517	0.250295	-6.66599	stable
hsa-miR-4472	0.69	0.44	-0.25125	0.565654	-2.18528	0.0420522	0.250295	-6.66818	stable
hsa-miR-5193	0.45	0.63	0.176594	0.540555	2.18383	0.0421742	0.250295	-6.67083	stable
hsa-miR-626	0	0.01	0.0047744	0.00383389	2.17874	0.0426047	0.251403	-6.68013	stable
hsa-miR-3116	0.01	0.02	0.0113267	0.0121662	2.17851	0.0426241	0.251403	-6.68054	stable
hsa-miR-27b-3p	7.09	3.98	-3.11452	5.534	-2.16884	0.0434534	0.25524	-6.69817	stable
hsa-miR-548ao-3p	0.19	0.37	0.180739	0.282847	2.16782	0.0435417	0.25524	-6.70002	stable
hsa-miR-509-3-5p	0.03	0	-0.0258053	0.0164267	-2.16125	0.0441151	0.25692	-6.71198	stable
hsa-miR-498	1.39	2.03	0.648603	1.71028	2.16005	0.0442199	0.25692	-6.71415	stable
hsa-miR-519e-3p	0.9	1.69	0.789044	1.29749	2.15853	0.0443538	0.25692	-6.71691	stable
hsa-miR-4517	0.02	0.03	0.0157112	0.0268808	2.15674	0.0445121	0.25692	-6.72016	stable
hsa-miR-365a-3p/hsa-miR-365b-3p	2.25	1.35	-0.898569	1.80163	-2.15621	0.044559	0.25692	-6.72112	stable
hsa-miR-4687-5p	0.37	0.12	-0.245639	0.247407	-2.15535	0.044635	0.25692	-6.72268	stable
hsa-miR-4742-3p	0.35	0.51	0.152689	0.429429	2.14945	0.045161	0.259167	-6.73337	stable
hsa-miR-889	0.03	0.01	-0.0236186	0.0212983	-2.14652	0.0454246	0.259899	-6.73868	stable
hsa-miR-4669	0.04	0.08	0.0385781	0.0581484	2.14491	0.0455699	0.259952	-6.74159	stable
hsa-miR-3670	0	0.01	0.009679	0.00792531	2.13904	0.0461027	0.262032	-6.75219	stable
hsa-miR-3935	0.6	0.44	-0.158559	0.5181	-2.1371	0.0462806	0.262032	-6.7557	stable
hsa-miR-4520a-5p/hsa-miR-4520b-5p	0.01	0.03	0.0195272	0.0188669	2.13639	0.0463458	0.262032	-6.75698	stable
hsa-miRPlus-J1003	0.1	0.16	0.0576918	0.127572	2.12047	0.0478275	0.269612	-6.78563	stable
hsa-miR-5006-5p	0.22	0.32	0.0995676	0.273845	2.11359	0.0484813	0.271613	-6.79797	stable
hsa-miR-4495	0	0.01	0.00644425	0.00570565	2.11284	0.0485531	0.271613	-6.79932	stable
hsa-miR-4458	0.1	0.04	-0.0572282	0.0673027	-2.11225	0.048609	0.271613	-6.80036	stable
hsa-miR-3680-5p	0.1	0.24	0.140147	0.174348	2.10877	0.0489436	0.272472	-6.8066	stable
hsa-miR-3177-5p	0.02	0.13	0.103558	0.0736613	2.10611	0.0492015	0.272472	-6.81137	stable
hsa-let-7e-3p	0.02	0	-0.0228816	0.0135252	-2.10585	0.0492257	0.272472	-6.81182	stable
hsa-miR-4482-5p	0	0.01	0.00660754	0.00623316	2.10225	0.0495766	0.272472	-6.81827	stable
hsa-miR-378a-3p	5.32	2.44	-2.87396	3.87933	-2.10197	0.0496038	0.272472	-6.81876	stable
hsa-miR-5047	0	0	0.0034263	0.00249542	2.09994	0.0498023	0.272472	-6.82239	stable
hsa-miR-592	0	0.02	0.0235374	0.0129289	2.09943	0.0498521	0.272472	-6.8233	stable
hsa-miR-4477b	0.04	0.09	0.0548601	0.0638706	2.09891	0.0499033	0.272472	-6.82423	stable
hsa-miR-1273a	0.1	0.16	0.0627286	0.132631	2.09635	0.0501551	0.273025	-6.82879	stable
hsa-miR-1185-2-3p	0.52	0.28	-0.236245	0.397356	-2.09498	0.0502903	0.273025	-6.83123	stable
hsa-miR-4734	0.05	0.01	-0.0367527	0.0283935	-2.09118	0.0506667	0.274289	-6.838	stable
hsa-miR-548am-5p/hsa-miR-548c-5p/hsa-miR-548o-5p	0	0	0.00142659	0.00138601	2.08638	0.051147	0.275928	-6.84655	stable
hsa-miR-1260b	14.66	10.1	-4.56116	12.3804	-2.08527	0.0512582	0.275928	-6.84852	stable
hsa-miR-3662	0	0	0.00167894	0.00162174	2.08014	0.0517765	0.277935	-6.85763	stable
hsa-miR-625-3p	0.05	0.1	0.0454441	0.0744858	2.07433	0.0523688	0.279671	-6.86793	stable
hsa-miR-5691	0.01	0.02	0.011493	0.0151138	2.0741	0.0523926	0.279671	-6.86834	stable
hsa-miR-545-3p	0.01	0.04	0.0270393	0.0234354	2.07229	0.0525786	0.279882	-6.87154	stable
hsa-miR-1972	0.03	0.05	0.0225902	0.0373515	2.06429	0.0534075	0.283154	-6.88569	stable
hsa-miR-4635	0.08	0.15	0.0665108	0.114231	2.06351	0.0534896	0.283154	-6.88708	stable
hsa-miR-3175	1.08	1.87	0.79398	1.47395	2.06024	0.0538319	0.283551	-6.89284	stable
hsa-miR-600	0.77	1.31	0.53995	1.04428	2.05989	0.0538686	0.283551	-6.89346	stable
hsa-miR-4424	0	0.01	0.00434715	0.00486071	2.05855	0.0540098	0.283551	-6.89582	stable
hsa-miR-7-1-3p	0.03	0.06	0.031521	0.043872	2.0569	0.0541842	0.283688	-6.89873	stable
hsa-miR-4502	0.08	0.14	0.0637724	0.111645	2.05083	0.0548296	0.286282	-6.90942	stable
hsa-miR-504	0	0.01	0.00816228	0.00731262	2.04607	0.0553401	0.28816	-6.91778	stable
hsa-miR-4535	0	0.01	0.00592465	0.00392462	2.03578	0.0564592	0.292956	-6.93583	stable
hsa-miR-636	0.12	0.16	0.0448684	0.140347	2.03428	0.0566244	0.292956	-6.93846	stable
hsa-miR-4781-3p	0	0.01	0.00683408	0.00693887	2.0334	0.0567209	0.292956	-6.94	stable
hsa-miR-4735-5p	0.17	0.25	0.0769961	0.212952	2.02382	0.0577852	0.296533	-6.95673	stable
hsa-miR-1267	0.16	0.26	0.0949415	0.211354	2.02376	0.0577927	0.296533	-6.95685	stable
hsa-miR-3681-3p	0	0.04	0.0348551	0.0183898	2.02295	0.0578827	0.296533	-6.95825	stable
hsa-miR-661	0	0	0.00270312	0.00225455	2.02149	0.0580477	0.296533	-6.96081	stable
hsa-miR-409-3p	0	0.01	0.00685005	0.00458523	2.01732	0.0585187	0.296533	-6.96807	stable
hsa-miR-328	0.1	0.05	-0.050607	0.0710228	-2.01683	0.0585737	0.296533	-6.96892	stable
hsa-miR-4773	0.07	0.11	0.0425465	0.0925774	2.01656	0.0586049	0.296533	-6.9694	stable
hsa-miR-3944-5p	0.12	0.16	0.0440135	0.141443	2.01611	0.0586549	0.296533	-6.97016	stable
hsa-miR-124-3p	0.41	0.23	-0.176019	0.320463	-2.01444	0.0588456	0.296621	-6.97308	stable
hsa-miR-4478	0.86	1.1	0.233896	0.981378	2.0119	0.0591351	0.296621	-6.97749	stable
hsa-miR-2355-3p	0.55	0.78	0.226599	0.667449	2.01188	0.0591379	0.296621	-6.97753	stable
hsa-miR-181a-3p	0	0.01	0.00720581	0.00483875	1.99851	0.0606847	0.303393	-7.00071	stable
hsa-miR-25-3p	0.82	1.37	0.550645	1.09904	1.99701	0.060861	0.303393	-7.00331	stable
hsa-miR-629-3p	0.32	0.21	-0.117628	0.264119	-1.9951	0.0610862	0.303393	-7.00662	stable
hsa-miR-3201	0.28	0.21	-0.0646413	0.243574	-1.99372	0.0612482	0.303393	-7.00899	stable
hsa-miR-323b-3p	0.13	0.06	-0.072189	0.0960537	-1.99344	0.061282	0.303393	-7.00949	stable
hsa-miR-4741	0.04	0.01	-0.0220475	0.0253641	-1.98978	0.0617147	0.304474	-7.01579	stable
hsa-miR-548n	0.01	0.02	0.011753	0.0154411	1.98891	0.061819	0.304474	-7.01731	stable
hsa-miR-1290	0.82	2.01	1.18831	1.41503	1.98172	0.0626795	0.307919	-7.02968	stable
hsa-miR-644b-5p	0.39	0.79	0.402205	0.588112	1.97513	0.0634789	0.311047	-7.04102	stable
hsa-miR-221-3p	2.22	3.29	1.06996	2.75305	1.97306	0.0637321	0.311489	-7.04458	stable
hsa-miR-4651	0.02	0.01	-0.0142932	0.0171277	-1.97037	0.0640615	0.3123	-7.04919	stable
hsa-miR-4456	10.45	6.98	-3.47656	8.71614	-1.96708	0.0644674	0.313479	-7.05483	stable
hsa-miR-340-3p	0.18	0.29	0.109337	0.231554	1.96328	0.0649386	0.313724	-7.06134	stable
hsa-miR-3613-5p	0	0.03	0.0268496	0.0153128	1.96314	0.0649561	0.313724	-7.06158	stable
hsa-miR-500a-3p	0.01	0.03	0.0185903	0.0241075	1.96125	0.0651916	0.313724	-7.06481	stable
hsa-miR-141-3p	30.79	45.64	14.8429	38.2164	1.9606	0.065272	0.313724	-7.06591	stable
hsa-miR-2115-5p	0.07	0.17	0.0940558	0.118054	1.96007	0.0653386	0.313724	-7.06682	stable
hsa-miR-675-5p	0.3	0.18	-0.12683	0.240308	-1.95539	0.0659271	0.314935	-7.07482	stable
hsa-miR-610	0	0.01	0.00675872	0.00564768	1.95445	0.0660456	0.314935	-7.07642	stable
hsa-miR-4769-5p	0.04	0.01	-0.0281955	0.0274298	-1.95285	0.0662474	0.314935	-7.07914	stable
hsa-miR-4659a-3p	0.03	0.01	-0.0172215	0.0200379	-1.95283	0.0662501	0.314935	-7.07918	stable
hsa-miR-337-3p	0.17	0.26	0.0874561	0.21259	1.94909	0.0667259	0.315993	-7.08556	stable
hsa-let-7c	4.42	2.45	-1.96943	3.43357	-1.94848	0.0668033	0.315993	-7.08659	stable
hsa-miR-938	0.01	0.04	0.0254293	0.0238332	1.93983	0.0679156	0.320461	-7.1013	stable
hsa-miR-3654	5.52	3.23	-2.28829	4.37311	-1.93579	0.06844	0.321677	-7.10814	stable
hsa-miR-300	0	0.01	0.00456504	0.00424909	1.93525	0.0685099	0.321677	-7.10905	stable
hsa-miR-3162-3p	0.21	0.1	-0.106897	0.153278	-1.92207	0.0702504	0.32904	-7.13135	stable
hsa-miR-146b-3p	0	0.01	0.00694494	0.00463268	1.91879	0.0706886	0.329899	-7.13687	stable
hsa-miR-301a-3p	0.33	0.57	0.23612	0.450438	1.91812	0.0707789	0.329899	-7.13801	stable
hsa-miR-5197-5p	0.12	0.19	0.0775546	0.155479	1.91394	0.0713422	0.330965	-7.14504	stable
hsa-miR-320d	0.42	0.2	-0.219678	0.308653	-1.9136	0.0713875	0.330965	-7.1456	stable
hsa-miR-612	0.16	0.3	0.141625	0.226191	1.912	0.0716053	0.330965	-7.14831	stable
hsa-miR-5587-3p	0.16	0.01	-0.149333	0.0841954	-1.90934	0.0719666	0.330965	-7.15277	stable
hsa-miR-299-5p	0.06	0.03	-0.0330766	0.0469811	-1.90919	0.0719879	0.330965	-7.15303	stable
hsa-miR-5004-3p	0.07	0.18	0.108446	0.124414	1.90875	0.0720468	0.330965	-7.15376	stable
hsa-miR-22-3p	17.04	13.14	-3.90678	15.0903	-1.90455	0.0726223	0.332618	-7.16081	stable
hsa-miR-4652-5p	0	0	-0.000588751	0.000608616	-1.90359	0.0727548	0.332618	-7.16242	stable
hsa-miR-625-5p	0.04	0.19	0.156119	0.115279	1.89286	0.0742452	0.338622	-7.18037	stable
hsa-miR-603	0	0	-0.000543379	0.00058593	-1.88776	0.0749628	0.338662	-7.18888	stable
hsa-miR-1180	0	0	-0.000543379	0.00058593	-1.88776	0.0749628	0.338662	-7.18888	stable
hsa-miR-876-5p	0	0	-0.000543379	0.00058593	-1.88776	0.0749628	0.338662	-7.18888	stable
hsa-miR-4259	0	0	-0.000543379	0.00058593	-1.88776	0.0749628	0.338662	-7.18888	stable
hsa-miR-219-5p	0.09	0.05	-0.0375716	0.0692284	-1.88615	0.0751898	0.338712	-7.19155	stable
hsa-miR-891b	0	0	-0.000648056	0.000638268	-1.88277	0.0756712	0.338712	-7.19719	stable
hsa-miR-1539	0	0	-0.000648056	0.000638268	-1.88277	0.0756712	0.338712	-7.19719	stable
hsa-miR-18a-5p	0.01	0.04	0.0334033	0.0230127	1.88166	0.0758292	0.338712	-7.19903	stable
hsa-miR-4310	0	0	0.00283393	0.00278543	1.8813	0.0758805	0.338712	-7.19963	stable
hsa-miR-103a-2-5p	0.35	0.7	0.346006	0.523406	1.87989	0.076083	0.338712	-7.20198	stable
hsa-miR-4329	0.76	1	0.234855	0.881317	1.87897	0.0762145	0.338712	-7.20351	stable
hsa-miR-4302	0	0	0.0012618	0.00130361	1.87701	0.0764961	0.339174	-7.20676	stable
hsa-miR-221-5p	0.29	0.55	0.253152	0.418791	1.87141	0.0773058	0.341011	-7.21605	stable
hsa-miR-4709-3p	0.38	0.56	0.183789	0.469003	1.87088	0.0773827	0.341011	-7.21693	stable
hsa-miR-1287	0.14	0.06	-0.0767196	0.100502	-1.87041	0.0774514	0.341011	-7.21771	stable
hsa-miR-663b	0.12	0.23	0.108761	0.17844	1.86922	0.0776241	0.341011	-7.21968	stable
hsa-miR-648	0	0	-0.000642087	0.000641253	-1.86735	0.0778971	0.341033	-7.22277	stable
hsa-miR-3119	0.08	0.12	0.0470915	0.0998637	1.86674	0.0779861	0.341033	-7.22378	stable
hsa-miRPlus-G1065-5p	0	0.01	0.00737815	0.00824074	1.86344	0.0784708	0.342369	-7.22924	stable
hsa-miR-658	0	0	0.0036589	0.00306529	1.8566	0.0794833	0.344377	-7.24053	stable
hsa-miR-3064-3p	0.01	0.02	0.0107019	0.0114456	1.85631	0.0795267	0.344377	-7.24101	stable
hsa-miR-23c	0.83	0.24	-0.584699	0.534627	-1.85498	0.0797238	0.344377	-7.24318	stable
hsa-miR-3917	0	0.01	0.00282905	0.00374946	1.85477	0.079755	0.344377	-7.24353	stable
hsa-miR-4999-3p	0	0.01	0.00699	0.00775992	1.85426	0.079832	0.344377	-7.24438	stable
hsa-miR-3663-5p	0	0	0.00368891	0.00270207	1.85164	0.0802241	0.345289	-7.24869	stable
hsa-miR-3944-3p	0	0	-0.000635619	0.000644487	-1.84999	0.0804726	0.345321	-7.25141	stable
hsa-miR-5583-5p	0.04	0.08	0.0379087	0.0638862	1.84919	0.080593	0.345321	-7.25272	stable
hsa-miR-1	1.89	0.12	-1.76592	1.00689	-1.84547	0.0811552	0.346663	-7.25883	stable
hsa-miR-548v	0	0	0.00227887	0.0025079	1.8404	0.0819269	0.346663	-7.26714	stable
hsa-miR-3692-3p	0.02	0.03	0.0156839	0.0250377	1.84007	0.0819766	0.346663	-7.26768	stable
hsa-miR-1273g-3p	5.05	6.48	1.42337	5.7636	1.83767	0.0823444	0.346663	-7.27161	stable
hsa-miR-218-1-3p	0.02	0	-0.0139014	0.00813754	-1.83544	0.0826875	0.346663	-7.27525	stable
hsa-miR-129-2-3p	0.02	0.05	0.0283732	0.0330295	1.83191	0.0832337	0.346663	-7.28103	stable
hsa-miR-4632	0.57	0.34	-0.232908	0.455028	-1.83172	0.083263	0.346663	-7.28134	stable
hsa-miR-223-5p	0	0	-0.000498569	0.000563525	-1.83068	0.0834241	0.346663	-7.28303	stable
hsa-miR-450b-3p	0	0	-0.000498569	0.000563525	-1.83068	0.0834241	0.346663	-7.28303	stable
hsa-miR-1912	0	0	-0.000498569	0.000563525	-1.83068	0.0834241	0.346663	-7.28303	stable
hsa-miR-3185	0	0	-0.000498569	0.000563525	-1.83068	0.0834241	0.346663	-7.28303	stable
hsa-miR-3677-3p	0	0	-0.000498569	0.000563525	-1.83068	0.0834241	0.346663	-7.28303	stable
hsa-miR-1264	3.95	2.54	-1.41031	3.24415	-1.83047	0.0834571	0.346663	-7.28338	stable
hsa-miR-4529-5p	0	0.01	0.00436811	0.0039683	1.82739	0.0839364	0.346663	-7.2884	stable
hsa-miR-3934	1.12	0.61	-0.512674	0.865471	-1.82598	0.0841565	0.346663	-7.29069	stable
hsa-miR-1322	0	0.01	0.00587055	0.00663056	1.8253	0.0842636	0.346663	-7.29181	stable
hsa-miR-31-5p	0.01	0.99	0.978733	0.500814	1.8232	0.0845933	0.346663	-7.29523	stable
hsa-miR-3191-5p	0.08	0.12	0.0468361	0.0993791	1.82098	0.0849428	0.346663	-7.29884	stable
hsa-miR-323a-3p	0.15	0.1	-0.043858	0.124337	-1.82015	0.0850729	0.346663	-7.30018	stable
hsa-miR-3687	0.95	3.03	2.07671	1.98792	1.81902	0.0852519	0.346663	-7.30202	stable
hsa-miR-5006-3p	0.14	0.2	0.0625591	0.170258	1.81876	0.0852927	0.346663	-7.30244	stable
hsa-miR-3613-3p	6.92	5.16	-1.76036	6.04358	-1.81776	0.0854522	0.346663	-7.30407	stable
hsa-miR-1207-3p	0.02	0.04	0.0219692	0.0283159	1.81718	0.0855446	0.346663	-7.30502	stable
hsa-miR-421	0.01	0.04	0.0243587	0.0263523	1.81711	0.0855546	0.346663	-7.30512	stable
hsa-miR-511	0	0	0.000837799	0.00109161	1.81674	0.0856133	0.346663	-7.30572	stable
hsa-miR-4540	0.34	0.48	0.132328	0.410506	1.81668	0.0856227	0.346663	-7.30582	stable
hsa-miR-200b-3p	10.49	16.79	6.29207	13.6406	1.8145	0.08597	0.347334	-7.30936	stable
hsa-miR-920	0.41	0.29	-0.12719	0.350822	-1.81236	0.0863118	0.347979	-7.31283	stable
hsa-miR-449c-3p	0	0	-0.000519014	0.000598112	-1.80918	0.0868215	0.348563	-7.31797	stable
hsa-miR-4263	0	0	-0.000519014	0.000598112	-1.80918	0.0868215	0.348563	-7.31797	stable
hsa-miR-3198	0	0.01	0.0120488	0.00772961	1.80719	0.0871429	0.34912	-7.3212	stable
hsa-miR-759	0.01	0.06	0.0571324	0.035373	1.80341	0.0877547	0.350835	-7.32731	stable
hsa-miR-10b-3p	0.03	0.01	-0.0232205	0.0232308	-1.79875	0.088513	0.353128	-7.33482	stable
hsa-miR-29b-2-5p	0.04	0.01	-0.029147	0.0246846	-1.79365	0.0893508	0.355728	-7.34304	stable
hsa-miR-150-5p	1.25	0.86	-0.387657	1.05869	-1.79037	0.0898933	0.357144	-7.34831	stable
hsa-miR-4469	0.05	0	-0.0430729	0.0237605	-1.78391	0.0909706	0.360674	-7.35869	stable
hsa-miR-935	0.12	0.16	0.0417108	0.141392	1.77968	0.0916809	0.36102	-7.36546	stable
hsa-miR-3943	0.06	0.11	0.0544742	0.0872348	1.77725	0.092092	0.36102	-7.36935	stable
hsa-miR-132-3p	0.22	0.14	-0.07515	0.179607	-1.77713	0.0921119	0.36102	-7.36954	stable
hsa-miR-1973	3.31	1.57	-1.7389	2.44259	-1.77667	0.0921902	0.36102	-7.37028	stable
hsa-miR-3074-5p	0	0	-0.000545991	0.000629996	-1.77486	0.0924968	0.36102	-7.37316	stable
hsa-miR-338-5p	0.21	0.29	0.084252	0.251359	1.77208	0.0929704	0.36102	-7.3776	stable
hsa-miR-3126-5p	0.26	0.34	0.0779536	0.301443	1.77067	0.0932112	0.36102	-7.37985	stable
hsa-miR-3620	0.11	0.03	-0.0800654	0.0727266	-1.77017	0.0932977	0.36102	-7.38065	stable
hsa-miR-197-5p	0	0	0.00160517	0.00147529	1.767	0.093841	0.36102	-7.3857	stable
hsa-miR-433	0	0.02	0.0173382	0.00978332	1.76662	0.0939068	0.36102	-7.3863	stable
hsa-miR-3681-5p	0.02	0.05	0.0288974	0.0326074	1.7666	0.0939096	0.36102	-7.38633	stable
hsa-miR-380-3p	0	0	-0.000468032	0.000548256	-1.76263	0.0945964	0.36102	-7.39265	stable
hsa-miR-586	0	0	-0.000468032	0.000548256	-1.76263	0.0945964	0.36102	-7.39265	stable
hsa-miR-548h-5p	0	0	-0.000468032	0.000548256	-1.76263	0.0945964	0.36102	-7.39265	stable
hsa-miR-1305	0	0	-0.000468032	0.000548256	-1.76263	0.0945964	0.36102	-7.39265	stable
hsa-miR-1271-5p	0	0	-0.000468032	0.000548256	-1.76263	0.0945964	0.36102	-7.39265	stable
hsa-miR-466	0	0	-0.000468032	0.000548256	-1.76263	0.0945964	0.36102	-7.39265	stable
hsa-miR-5001-3p	0	0	-0.000468032	0.000548256	-1.76263	0.0945964	0.36102	-7.39265	stable
hsa-miR-488-5p	0	0	0.00163988	0.00149265	1.76233	0.0946473	0.36102	-7.39312	stable
hsa-miR-16-2-3p	0.3	0.21	-0.092883	0.257549	-1.75904	0.0952204	0.362025	-7.39836	stable
hsa-miR-4467	7.54	5.71	-1.83603	6.62568	-1.75841	0.0953294	0.362025	-7.39935	stable
hsa-miR-32-3p	1.19	0.83	-0.361506	1.01074	-1.75613	0.0957291	0.362025	-7.40298	stable
hsa-miR-4278	0.01	0.04	0.0302026	0.0257466	1.75382	0.096134	0.362025	-7.40663	stable
hsa-miR-3143	0	0	-0.000799958	0.00071422	-1.75247	0.0963703	0.362025	-7.40876	stable
hsa-miR-3529-3p	0	0	-0.000799958	0.00071422	-1.75247	0.0963703	0.362025	-7.40876	stable
hsa-miR-4508	0.61	0.47	-0.139409	0.541838	-1.75226	0.0964081	0.362025	-7.4091	stable
hsa-miR-193b-3p	1.46	0.9	-0.564706	1.17999	-1.75216	0.0964264	0.362025	-7.40926	stable
hsa-miR-4778-5p	0.13	0.2	0.0674858	0.163426	1.74784	0.0971895	0.364118	-7.41609	stable
hsa-miR-4644	0.42	0.3	-0.126093	0.361185	-1.74685	0.0973648	0.364118	-7.41765	stable
hsa-miR-514a-5p	0.05	0.09	0.0412224	0.0724926	1.74518	0.0976627	0.364314	-7.42029	stable
hsa-miR-555	0	0	0.00133492	0.00134017	1.74442	0.0977987	0.364314	-7.42149	stable
hsa-miR-4653-3p	1.41	0.67	-0.735763	1.03729	-1.73935	0.098705	0.366975	-7.42947	stable
hsa-miR-601	0.14	0.18	0.0355039	0.15769	1.73334	0.0997909	0.370292	-7.43892	stable
hsa-miR-5096	0.01	0.03	0.0168763	0.0196625	1.72787	0.100788	0.372699	-7.4475	stable
hsa-miR-192-3p	0.34	0.59	0.251641	0.467864	1.72765	0.10083	0.372699	-7.44786	stable
hsa-let-7i-5p	2.92	3.87	0.955492	3.393	1.72567	0.101193	0.373319	-7.45096	stable
hsa-miR-4730	0	0	0.00100126	0.00117334	1.72239	0.101797	0.374825	-7.45609	stable
hsa-miR-4795-5p	0.78	0.99	0.213654	0.887438	1.71872	0.102476	0.376601	-7.46182	stable
hsa-miR-3908	0	0	0.00317873	0.00295783	1.71765	0.102675	0.376606	-7.46349	stable
hsa-miR-24-3p	16.98	14.65	-2.32464	15.8137	-1.71147	0.10383	0.376715	-7.47312	stable
hsa-miR-4426	0.51	0.42	-0.0828052	0.465997	-1.71096	0.103926	0.376715	-7.47391	stable
hsa-miR-1265	0.44	0.34	-0.0991291	0.394152	-1.71057	0.103999	0.376715	-7.47452	stable
hsa-miR-187-5p	0	0.01	0.00682525	0.00556772	1.70887	0.10432	0.376715	-7.47716	stable
hsa-miR-548e	0.67	0.43	-0.24217	0.552888	-1.70871	0.10435	0.376715	-7.47741	stable
hsa-miR-1294	0.01	0	-0.00489171	0.00472076	-1.70679	0.104713	0.376715	-7.4804	stable
hsa-miR-4705	0	0	-0.000462277	0.000581671	-1.70661	0.104746	0.376715	-7.48067	stable
hsa-miR-517a-3p/hsa-miR-517b-3p	0	0	0.00247425	0.00190983	1.70241	0.105543	0.376715	-7.48718	stable
hsa-miR-4289	0.52	0.84	0.317496	0.680445	1.70217	0.105589	0.376715	-7.48756	stable
hsa-miR-4725-5p	0.19	0.28	0.0840354	0.2343	1.70116	0.105782	0.376715	-7.48913	stable
hsa-miR-4662b	0	0	0.00192403	0.00177483	1.69481	0.107	0.376715	-7.49895	stable
hsa-miR-3120-3p	0	0.01	0.0098698	0.00597313	1.69199	0.107544	0.376715	-7.5033	stable
hsa-miR-1261	0.09	0.05	-0.0451828	0.068464	-1.68977	0.107975	0.376715	-7.50673	stable
hsa-miR-548m	0.06	0.02	-0.0403982	0.0405661	-1.68711	0.108492	0.376715	-7.51082	stable
hsa-miR-4518	1.56	2.6	1.03708	2.08069	1.68615	0.108681	0.376715	-7.51231	stable
hsa-miR-1289	0.03	0	-0.0275191	0.0140738	-1.68164	0.109565	0.376715	-7.51925	stable
hsa-miR-28-5p	1.02	0.72	-0.294505	0.868881	-1.6778	0.110321	0.376715	-7.52513	stable
hsa-miR-4676-3p	0	0	-0.000443667	0.000560439	-1.67749	0.110384	0.376715	-7.52561	stable
hsa-miR-181a-5p	1.89	2.93	1.0459	2.41152	1.67647	0.110585	0.376715	-7.52717	stable
hsa-miR-1307-3p	0.05	0.02	-0.0282218	0.0379119	-1.67619	0.11064	0.376715	-7.5276	stable
hsa-miR-1286	0.03	0.05	0.0182287	0.0362646	1.67608	0.110662	0.376715	-7.52777	stable
hsa-miR-548q	0	0	-0.000455817	0.000584901	-1.676	0.110678	0.376715	-7.52789	stable
hsa-miR-1470	0.56	0.18	-0.379988	0.369344	-1.67537	0.110803	0.376715	-7.52886	stable
hsa-miR-4671-5p	0.05	0	-0.0442221	0.0258064	-1.67208	0.111459	0.376715	-7.5339	stable
hsa-miR-4690-3p	0	0	0.00323482	0.00247503	1.66687	0.112503	0.376715	-7.54186	stable
hsa-miR-34c-3p	0.01	0.02	0.010315	0.0139106	1.6658	0.112717	0.376715	-7.54349	stable
hsa-miR-494	0	0.01	0.00383105	0.00328399	1.66467	0.112946	0.376715	-7.54522	stable
hsa-miR-4279	3.46	2.5	-0.962503	2.97858	-1.65961	0.11397	0.376715	-7.55292	stable
hsa-miR-378b	0.63	0.37	-0.26735	0.500638	-1.65864	0.11417	0.376715	-7.5544	stable
hsa-miR-614	0.04	0.06	0.0224817	0.0482237	1.65799	0.1143	0.376715	-7.55538	stable
hsa-miR-4258	2.66	1.21	-1.44905	1.9361	-1.65775	0.114351	0.376715	-7.55576	stable
hsa-miR-330-5p	0	0.01	0.00816564	0.00545128	1.65749	0.114404	0.376715	-7.55615	stable
hsa-miR-323b-5p	0.06	0.03	-0.0255535	0.0477139	-1.65608	0.114691	0.376715	-7.55829	stable
hsa-miR-548k	0.02	0.01	-0.0124095	0.0147835	-1.65481	0.114952	0.376715	-7.56022	stable
hsa-miR-5187-5p	0.11	0.06	-0.0421822	0.0842024	-1.65389	0.115139	0.376715	-7.56161	stable
hsa-miR-3913-3p	0	0.01	0.0053687	0.00562473	1.65215	0.115498	0.376715	-7.56426	stable
hsa-miR-4738-3p	0.04	0.07	0.0302711	0.052401	1.65154	0.115623	0.376715	-7.56518	stable
hsa-miR-4803	0	0.01	0.00406406	0.00451323	1.64939	0.116066	0.376715	-7.56843	stable
hsa-miR-31-3p	0	0.14	0.139943	0.0706444	1.64531	0.116912	0.376715	-7.57461	stable
hsa-miR-660-5p	0.36	0.54	0.179989	0.447893	1.64508	0.11696	0.376715	-7.57496	stable
hsa-miR-302f	0	0.02	0.0106569	0.00989892	1.64185	0.117633	0.376715	-7.57983	stable
hsa-miR-4501	0.21	0.33	0.119536	0.273786	1.6416	0.117686	0.376715	-7.58022	stable
hsa-miR-222-3p	4.62	7.96	3.34284	6.28885	1.63963	0.118098	0.376715	-7.58319	stable
hsa-miR-4448	0.05	0.11	0.0636434	0.0806628	1.63451	0.119177	0.376715	-7.5909	stable
hsa-miR-4755-5p	0.18	0.04	-0.140839	0.111927	-1.63149	0.119816	0.376715	-7.59544	stable
hsa-miR-4308	1.44	2.51	1.07143	1.97869	1.63009	0.120113	0.376715	-7.59754	stable
hsa-miR-574-5p	0.54	0.4	-0.132222	0.469277	-1.62983	0.120167	0.376715	-7.59792	stable
hsa-miR-4292	1.79	0.75	-1.04287	1.27213	-1.62874	0.1204	0.376715	-7.59957	stable
hsa-miR-345-3p	0.12	0.02	-0.0997252	0.0730567	-1.62672	0.120832	0.376715	-7.60259	stable
hsa-miR-513a-3p	0	0	0.00321907	0.0023918	1.62538	0.121118	0.376715	-7.6046	stable
hsa-miR-1915-3p	1.83	0.78	-1.04991	1.30508	-1.62411	0.12139	0.376715	-7.6065	stable
hsa-miR-4251	0.21	0.32	0.113428	0.267057	1.62376	0.121466	0.376715	-7.60703	stable
hsa-miRPlus-A1031	0	0	-0.00044339	0.000591115	-1.62359	0.121501	0.376715	-7.60728	stable
hsa-miR-3667-3p	0	0	-0.00044339	0.000591115	-1.62359	0.121501	0.376715	-7.60728	stable
hsa-miR-10b-5p	2.94	1.83	-1.1088	2.38371	-1.62309	0.12161	0.376715	-7.60803	stable
hsa-miR-3176	0.18	0.08	-0.105593	0.132117	-1.62219	0.121803	0.376715	-7.60938	stable
hsa-miR-4728-3p	0.29	0.21	-0.0787824	0.250589	-1.6215	0.121952	0.376715	-7.61041	stable
hsa-miR-330-3p	0.08	0.14	0.0564053	0.10728	1.61691	0.122944	0.376715	-7.61726	stable
hsa-miR-191-5p	7.29	10.58	3.28731	8.9367	1.61571	0.123204	0.376715	-7.61905	stable
hsa-miR-4476	0.1	0.26	0.160963	0.180349	1.61521	0.123313	0.376715	-7.6198	stable
hsa-miR-941	0.24	0.06	-0.178153	0.146617	-1.61409	0.123558	0.376715	-7.62147	stable
hsa-miR-924	0	0	-0.000469812	0.000622713	-1.61405	0.123566	0.376715	-7.62153	stable
hsa-miR-4661-5p	0	0	0.00370106	0.00252324	1.61375	0.123631	0.376715	-7.62197	stable
hsa-miR-551a	0.16	0.12	-0.0429058	0.141444	-1.61323	0.123744	0.376715	-7.62275	stable
hsa-miR-4299	1.11	0.9	-0.204411	1.00408	-1.61299	0.123798	0.376715	-7.62311	stable
hsa-miR-4640-3p	0.04	0.07	0.0338221	0.0547465	1.61244	0.123917	0.376715	-7.62393	stable
hsa-miR-513c-3p	0.07	0.1	0.0274161	0.0852796	1.612	0.124013	0.376715	-7.62458	stable
hsa-miR-214-5p	0.3	0.19	-0.117559	0.245993	-1.60919	0.12463	0.376715	-7.62877	stable
hsa-miRPlus-C1114	0	0.02	0.0200273	0.0127613	1.60554	0.125432	0.376715	-7.63418	stable
hsa-miR-4688	0.14	0.22	0.0758349	0.181649	1.60468	0.125621	0.376715	-7.63546	stable
hsa-miR-590-3p	0	0	-0.00042528	0.000569632	-1.60394	0.125785	0.376715	-7.63656	stable
hsa-miR-454-3p	0.06	0.11	0.0559431	0.0841107	1.60224	0.126161	0.376715	-7.63907	stable
hsa-miRPlus-K1303*	0.13	0.02	-0.110684	0.075609	-1.60113	0.126408	0.376715	-7.64072	stable
hsa-miR-767-5p	5.5	3.74	-1.75791	4.61829	-1.6009	0.126459	0.376715	-7.64106	stable
hsa-miR-4475	1.09	0.82	-0.274467	0.95427	-1.59985	0.126693	0.376715	-7.64262	stable
hsa-miR-4765	0.31	0.22	-0.0907439	0.265664	-1.59721	0.127281	0.376715	-7.64652	stable
hsa-miR-9-3p	0.55	0.78	0.230822	0.668788	1.59712	0.127302	0.376715	-7.64666	stable
hsa-miR-450a-3p	0.01	0.04	0.0225965	0.0247872	1.59483	0.127814	0.376715	-7.65004	stable
hsa-miR-138-1-3p	0.12	0.08	-0.0395021	0.101634	-1.59014	0.128869	0.376715	-7.65696	stable
hsa-miR-326	0.05	0.03	-0.0257509	0.0420956	-1.58888	0.129155	0.376715	-7.65882	stable
hsa-miR-4276	0	0	-0.000419312	0.000572616	-1.58481	0.130078	0.376715	-7.66481	stable
hsa-miR-766-3p	0.06	0.04	-0.0197153	0.054272	-1.58369	0.130331	0.376715	-7.66645	stable
hsa-miR-139-3p	0.03	0.01	-0.0120353	0.0196355	-1.58229	0.130651	0.376715	-7.66851	stable
hsa-miR-3688-3p	0	0.01	0.00508296	0.00321419	1.58059	0.13104	0.376715	-7.671	stable
hsa-miR-148b-3p	2.37	3.25	0.881963	2.8133	1.57961	0.131264	0.376715	-7.67244	stable
hsa-miR-4325	0.11	0.19	0.0791312	0.145994	1.57707	0.131849	0.376715	-7.67617	stable
hsa-miR-520g/hsa-miR-520h	0.01	0.03	0.0215026	0.0173342	1.57256	0.132889	0.376715	-7.68275	stable
hsa-miR-4656	0	0.01	0.00345083	0.00479765	1.56876	0.133772	0.376715	-7.6883	stable
hsa-miR-656	0.2	0.17	-0.0387934	0.185269	-1.56601	0.134413	0.376715	-7.69231	stable
hsa-miR-4747-3p	0.25	0.1	-0.151141	0.17349	-1.5649	0.134673	0.376715	-7.69393	stable
hsa-miR-296-5p	0.01	0.02	0.0146157	0.0171743	1.56449	0.134769	0.376715	-7.69452	stable
hsa-miR-25-5p	0.49	0.62	0.131241	0.554981	1.56424	0.134829	0.376715	-7.6949	stable
hsa-miR-376a-3p	0.15	0.08	-0.0698203	0.11704	-1.56229	0.135286	0.376715	-7.69772	stable
hsa-miR-618	0.05	0.03	-0.0220862	0.0372185	-1.56145	0.135484	0.376715	-7.69895	stable
hsa-miR-16-1-3p	0.09	0.14	0.0485077	0.110965	1.55946	0.135954	0.376715	-7.70184	stable
hsa-miR-4757-3p	0	0	-0.000424993	0.000600313	-1.55825	0.136239	0.376715	-7.70359	stable
hsa-miR-3189-3p	0.19	0.03	-0.156446	0.11012	-1.55514	0.136975	0.376715	-7.7081	stable
hsa-miR-532-3p	0.05	0.07	0.0214062	0.0559198	1.55158	0.137823	0.376715	-7.71325	stable
hsa-miR-1270	0.14	0.11	-0.0336016	0.127391	-1.55072	0.138029	0.376715	-7.7145	stable
hsa-miR-4281	0	0	-0.000412852	0.000575846	-1.55033	0.138124	0.376715	-7.71507	stable
hsa-miR-3137	0	0	-0.000412852	0.000575846	-1.55033	0.138124	0.376715	-7.71507	stable
hsa-miR-185-3p	0	0	-0.000412852	0.000575846	-1.55033	0.138124	0.376715	-7.71507	stable
hsa-miR-3150a-5p	0	0	-0.000412852	0.000575846	-1.55033	0.138124	0.376715	-7.71507	stable
hsa-miR-4422	0	0	0.00140451	0.00155987	1.5482	0.138633	0.376715	-7.71814	stable
hsa-miR-4532	6.44	4.69	-1.74482	5.5655	-1.54628	0.139094	0.376715	-7.72091	stable
hsa-miR-515-5p	0	0	0.000865809	0.00129052	1.54573	0.139227	0.376715	-7.7217	stable
hsa-miR-5100	33.92	27.87	-6.0477	30.8928	-1.54488	0.139433	0.376715	-7.72293	stable
hsa-miR-4752	0	0.01	0.00504416	0.00363628	1.54413	0.139613	0.376715	-7.72401	stable
hsa-miR-4420	0.01	0.02	0.0113549	0.0123309	1.5427	0.139959	0.376715	-7.72607	stable
hsa-miR-212-5p	0	0.01	0.0114132	0.00819014	1.53798	0.141104	0.376715	-7.73286	stable
hsa-miR-4474-5p	0.01	0	-0.00663905	0.00639355	-1.53635	0.141501	0.376715	-7.73519	stable
hsa-miR-542-3p	0.7	0.9	0.200514	0.803224	1.53512	0.141802	0.376715	-7.73696	stable
hsa-miR-520g	0	0	0.00236222	0.00185382	1.53301	0.142318	0.376715	-7.73998	stable
hsa-miR-3149	0.42	0.3	-0.123259	0.358414	-1.53173	0.142632	0.376715	-7.74181	stable
hsa-miR-3124-5p	0.05	0.02	-0.0315023	0.0318293	-1.52729	0.143727	0.376715	-7.74817	stable
hsa-miR-497-3p	0.01	0	-0.00685367	0.00405505	-1.52498	0.144299	0.376715	-7.75146	stable
hsa-miR-671-5p	0.04	0.06	0.0201082	0.0471917	1.52272	0.144861	0.376715	-7.75469	stable
hsa-miR-211-5p	0	0	-0.00102986	0.000853534	-1.51928	0.14572	0.376715	-7.75959	stable
hsa-miR-141-5p	0.19	0.32	0.13515	0.252966	1.51806	0.146026	0.376715	-7.76133	stable
hsa-miR-105-3p	0.01	0	-0.0109305	0.00596264	-1.51309	0.147274	0.376715	-7.76838	stable
hsa-miR-3132	0	0	0.00209712	0.00172127	1.51275	0.147361	0.376715	-7.76887	stable
hsa-miR-30e-5p	7.16	5.39	-1.76927	6.27922	-1.50948	0.148188	0.376715	-7.7735	stable
hsa-miR-944	0.19	0.15	-0.0426615	0.170458	-1.50424	0.149523	0.376715	-7.78091	stable
hsa-miR-548i	0	0	0.00103259	0.001189	1.50245	0.14998	0.376715	-7.78343	stable
hsa-miR-4427	0	0	0.000735817	0.00104062	1.49822	0.151067	0.376715	-7.78939	stable
hsa-miR-564	0.01	0.03	0.0137321	0.0208206	1.4972	0.151329	0.376715	-7.79082	stable
hsa-miR-5571-5p	0.39	0.29	-0.102797	0.336636	-1.49652	0.151506	0.376715	-7.79179	stable
hsa-miR-5694	0.03	0.01	-0.022235	0.0196512	-1.49462	0.151998	0.376715	-7.79446	stable
hsa-miR-1263	0	0.01	0.00686117	0.00812371	1.49408	0.152137	0.376715	-7.79521	stable
hsa-miR-376c	0.63	0.46	-0.174272	0.547562	-1.49357	0.152271	0.376715	-7.79594	stable
hsa-miR-556-3p	0	0	0.00161094	0.00196568	1.49328	0.152345	0.376715	-7.79634	stable
hsa-miR-5586-3p	0	0.01	0.00597327	0.00728015	1.49173	0.152747	0.376715	-7.79851	stable
hsa-miR-519e-5p	1.81	1.32	-0.493694	1.56397	-1.49046	0.153077	0.376715	-7.80029	stable
hsa-miR-4252	0.13	0.2	0.0757788	0.166683	1.48799	0.153722	0.376715	-7.80375	stable
hsa-miR-3178	1.55	2.82	1.26568	2.18528	1.48132	0.155474	0.376715	-7.81307	stable
hsa-miR-298	0.27	0.32	0.0567867	0.293959	1.48123	0.155498	0.376715	-7.8132	stable
hsa-miR-3184-3p	0.16	0.23	0.0682827	0.193548	1.47761	0.156456	0.376715	-7.81824	stable
hsa-miR-642b-5p	1.26	0.87	-0.382684	1.06557	-1.4775	0.156486	0.376715	-7.8184	stable
hsa-miR-670	0	0	-0.000460005	0.000672989	-1.47658	0.156731	0.376715	-7.81968	stable
hsa-miR-628-5p	0.04	0.02	-0.025299	0.0298231	-1.47517	0.157104	0.376715	-7.82164	stable
hsa-miR-532-5p	0.26	0.41	0.147449	0.333467	1.46685	0.159332	0.376715	-7.83318	stable
hsa-miR-642a-3p	0.13	0.44	0.312698	0.285911	1.46548	0.159701	0.376715	-7.83508	stable
hsa-miR-518f-5p	0.01	0	-0.00793116	0.00504474	-1.46057	0.16103	0.376715	-7.84186	stable
hsa-miR-450a-5p	0.01	0.02	0.00990936	0.0150677	1.45888	0.161488	0.376715	-7.84418	stable
hsa-miR-4443	7.17	5	-2.16577	6.08722	-1.45757	0.161847	0.376715	-7.846	stable
hsa-miR-1258	0.12	0.16	0.0327028	0.141032	1.45336	0.162997	0.376715	-7.85178	stable
hsa-miR-4664-5p	0.01	0.02	0.00814511	0.014469	1.45285	0.163138	0.376715	-7.85249	stable
hsa-miR-4668-5p	7.45	6.13	-1.31513	6.79093	-1.45278	0.163158	0.376715	-7.85259	stable
hsa-miR-1273d	0.1	0.01	-0.0847032	0.0554959	-1.45201	0.163369	0.376715	-7.85364	stable
hsa-miR-758	0	0	0.00131577	0.00144016	1.45005	0.163907	0.376715	-7.85633	stable
hsa-miR-574-3p	0.88	0.57	-0.30931	0.721621	-1.44674	0.164823	0.376715	-7.86087	stable
hsa-miR-1277-3p	0	0	0.00354717	0.00267658	1.4454	0.165194	0.376715	-7.86271	stable
hsa-miR-5692c	0.03	0.05	0.0183733	0.0367834	1.44196	0.166149	0.376715	-7.8674	stable
hsa-miR-4309	0	0	0.00347797	0.00323985	1.44134	0.166323	0.376715	-7.86825	stable
hsa-miR-4655-5p	0.08	0.04	-0.0327781	0.0596052	-1.44033	0.166603	0.376715	-7.86962	stable
hsa-miR-200b-5p	0.27	0.54	0.277159	0.404719	1.43945	0.166851	0.376715	-7.87084	stable
hsa-miR-3173-5p	0	0.01	0.00639312	0.00752696	1.439	0.166975	0.376715	-7.87144	stable
hsa-let-7i-3p	0.39	0.58	0.189419	0.488288	1.43899	0.166978	0.376715	-7.87145	stable
hsa-miR-374b-3p	0.36	0.52	0.160272	0.436217	1.43771	0.167337	0.376715	-7.8732	stable
hsa-miR-371b-3p	0.03	0.06	0.026899	0.0483447	1.43216	0.168899	0.376715	-7.88075	stable
hsa-miR-1185-5p	0	0	0.00142775	0.00167617	1.43197	0.168951	0.376715	-7.881	stable
hsa-miR-374a-5p	1.41	2.13	0.718746	1.77338	1.42947	0.169661	0.376715	-7.88441	stable
hsa-miR-5091	0.01	0.02	0.0118514	0.0159678	1.42894	0.16981	0.376715	-7.88512	stable
hsa-miR-4726-3p	0.01	0	-0.00461275	0.00301402	-1.42744	0.170235	0.376715	-7.88715	stable
hsa-miR-620	0.32	0.25	-0.0684907	0.288203	-1.42659	0.170478	0.376715	-7.88831	stable
hsa-miR-4330	0	0	-0.000969514	0.000883706	-1.42463	0.171035	0.376715	-7.89095	stable
hsa-miR-652-5p	0.27	0.17	-0.10328	0.221601	-1.42452	0.171067	0.376715	-7.89111	stable
hsa-miR-4277	0.01	0	-0.00442801	0.00479244	-1.423	0.171502	0.376715	-7.89317	stable
hsa-miR-2682-3p	0.05	0.09	0.0409096	0.067101	1.42192	0.171809	0.376715	-7.89462	stable
hsa-miR-4768-5p	0.02	0.05	0.0212875	0.0347129	1.41955	0.172489	0.376715	-7.89781	stable
hsa-miR-4275	0.67	0.26	-0.415099	0.466322	-1.41756	0.173061	0.376715	-7.9005	stable
hsa-miR-520b/hsa-miR-520c-3p	0	0	-0.000583884	0.000746283	-1.41423	0.174022	0.376715	-7.90497	stable
hsa-miR-3691-3p	0.01	0	-0.00824855	0.00495342	-1.41302	0.174374	0.376715	-7.90661	stable
hsa-miR-1538	0	0.01	0.00347548	0.00421894	1.41242	0.174548	0.376715	-7.90741	stable
hsa-miR-1246	6.37	9.49	3.12445	7.93042	1.40757	0.175959	0.376715	-7.91392	stable
hsa-miR-561-5p	0	0.01	0.00495833	0.00315188	1.40653	0.176263	0.376715	-7.91531	stable
hsa-miR-4784	0.72	0.85	0.137464	0.78459	1.40652	0.176264	0.376715	-7.91532	stable
hsa-miR-3679-3p	0.44	0.21	-0.227606	0.322836	-1.40194	0.177609	0.376715	-7.92145	stable
hsa-miR-1243	0.01	0.02	0.0113042	0.0178	1.40028	0.178097	0.376715	-7.92366	stable
hsa-miR-539-3p	0.13	0.2	0.0651097	0.16294	1.39843	0.178642	0.376715	-7.92613	stable
hsa-miR-4488	0.05	0.03	-0.0231641	0.0366269	-1.39779	0.178832	0.376715	-7.92698	stable
hsa-miR-4430	0	0.01	0.00491144	0.00312843	1.39709	0.179039	0.376715	-7.92791	stable
hsa-miR-370	0.13	0.06	-0.0670591	0.0937803	-1.39594	0.179381	0.376715	-7.92945	stable
hsa-miR-1247-3p	0	0.02	0.0154986	0.0085316	1.3935	0.180105	0.376715	-7.93269	stable
hsa-miR-371a-5p	0.03	0.02	-0.0142373	0.0227247	-1.39216	0.180504	0.376715	-7.93447	stable
hsa-miR-4755-3p	0.07	0.12	0.045553	0.0942667	1.38819	0.181688	0.376715	-7.93973	stable
hsa-miR-1295b-5p	0.01	0	-0.00723969	0.00432749	-1.38755	0.181882	0.376715	-7.94058	stable
hsa-miR-369-3p	0.26	0.17	-0.0886107	0.214525	-1.38682	0.182101	0.376715	-7.94155	stable
hsa-miR-4674	0.03	0.01	-0.0150966	0.019508	-1.38637	0.182235	0.376715	-7.94214	stable
hsa-miR-33a-3p	0.01	0.01	0.00505963	0.00787835	1.38426	0.182869	0.376715	-7.94493	stable
hsa-miR-548o-3p	0.03	0	-0.0263567	0.0147105	-1.38321	0.183187	0.376715	-7.94632	stable
hsa-miR-146a-3p	0	0.07	0.0659776	0.0348767	1.38196	0.183564	0.376715	-7.94797	stable
hsa-miR-128	0.09	0.13	0.0360987	0.107103	1.38161	0.183668	0.376715	-7.94843	stable
hsa-miR-5588-5p	0.01	0.02	0.0111005	0.0105594	1.3801	0.184124	0.376715	-7.95042	stable
hsa-miR-1255b-2-3p	0.38	0.54	0.163177	0.460141	1.38	0.184156	0.376715	-7.95055	stable
hsa-miR-196b-5p	0.57	1.17	0.593062	0.869521	1.37614	0.185327	0.376715	-7.95563	stable
hsa-miR-668	0.89	0.61	-0.286294	0.749419	-1.37523	0.185604	0.376715	-7.95683	stable
hsa-miR-4711-5p	0	0	0.000944602	0.00137529	1.37303	0.186275	0.376715	-7.95972	stable
hsa-miR-502-5p	0.25	0.18	-0.0725427	0.216484	-1.37199	0.186593	0.376715	-7.96108	stable
hsa-miR-34b-3p	0	0	-0.00430273	0.00271527	-1.37189	0.186626	0.376715	-7.96122	stable
hsa-miR-4650-5p	0.56	0.81	0.248628	0.681965	1.37106	0.186878	0.376715	-7.96231	stable
hsa-miR-615-3p	0.5	0.64	0.14368	0.569293	1.37084	0.186945	0.376715	-7.96259	stable
hsa-miR-4520b-3p	0.02	0.04	0.0200825	0.0293515	1.36898	0.187518	0.376715	-7.96504	stable
hsa-miR-4524a-3p	0	0	0.00173914	0.00154228	1.36859	0.187637	0.376715	-7.96554	stable
hsa-miR-3133	0.3	0.23	-0.0719535	0.264136	-1.3671	0.188094	0.376715	-7.96749	stable
hsa-miR-3686	3.37	2.66	-0.710654	3.01325	-1.36534	0.188637	0.376715	-7.96979	stable
hsa-miR-4667-5p	1.74	1.38	-0.362143	1.56162	-1.36491	0.18877	0.376715	-7.97036	stable
hsa-miR-4686	0.1	0.05	-0.0519323	0.0753095	-1.36486	0.188785	0.376715	-7.97042	stable
hsa-miR-146a-5p	1.1	2.41	1.3101	1.75744	1.3647	0.188837	0.376715	-7.97064	stable
hsa-miR-4327	0	0.01	0.00600666	0.00367604	1.36315	0.189316	0.376715	-7.97266	stable
hsa-miR-3161	0.46	0.38	-0.0874187	0.42017	-1.35996	0.190306	0.376715	-7.97682	stable
hsa-miR-5011-5p	0.06	0.02	-0.0419735	0.036881	-1.3555	0.191695	0.376715	-7.98262	stable
hsa-miR-524-5p	0.01	0	-0.010392	0.00772698	-1.34709	0.194337	0.376715	-7.99351	stable
hsa-miR-4780	2.01	2.93	0.915381	2.47135	1.34631	0.194585	0.376715	-7.99452	stable
hsa-miR-3153	0.02	0.01	-0.0100292	0.0111843	-1.3455	0.194842	0.376715	-7.99557	stable
hsa-miR-500a-5p/hsa-miR-500b	0.11	0.2	0.0897431	0.153128	1.34066	0.19638	0.376715	-8.00181	stable
hsa-miR-4260	0	0	-0.000383046	0.000621287	-1.33881	0.19697	0.376715	-8.00419	stable
hsa-miR-410	0.03	0.02	-0.0117771	0.021311	-1.33861	0.197033	0.376715	-8.00444	stable
hsa-miR-4740-3p	0.03	0	-0.0240801	0.0142353	-1.33281	0.198894	0.376715	-8.01189	stable
hsa-miR-3144-5p	0.03	0.02	-0.0155253	0.0238845	-1.33272	0.198923	0.376715	-8.012	stable
hsa-miR-302b-3p	0	0	-0.000358468	0.000493475	-1.33217	0.199101	0.376715	-8.01271	stable
hsa-miR-302c-3p	0	0	-0.000358468	0.000493475	-1.33217	0.199101	0.376715	-8.01271	stable
hsa-miR-373-3p	0	0	-0.000358468	0.000493475	-1.33217	0.199101	0.376715	-8.01271	stable
hsa-miR-448	0	0	-0.000358468	0.000493475	-1.33217	0.199101	0.376715	-8.01271	stable
hsa-miR-507	0	0	-0.000358468	0.000493475	-1.33217	0.199101	0.376715	-8.01271	stable
hsa-miR-508-3p	0	0	-0.000358468	0.000493475	-1.33217	0.199101	0.376715	-8.01271	stable
hsa-miR-517c-3p	0	0	-0.000358468	0.000493475	-1.33217	0.199101	0.376715	-8.01271	stable
hsa-miR-520d-3p	0	0	-0.000358468	0.000493475	-1.33217	0.199101	0.376715	-8.01271	stable
hsa-miR-380-5p	0	0	-0.000358468	0.000493475	-1.33217	0.199101	0.376715	-8.01271	stable
hsa-miR-539-5p	0	0	-0.000358468	0.000493475	-1.33217	0.199101	0.376715	-8.01271	stable
hsa-miR-581	0	0	-0.000358468	0.000493475	-1.33217	0.199101	0.376715	-8.01271	stable
hsa-miR-578	0	0	-0.000358468	0.000493475	-1.33217	0.199101	0.376715	-8.01271	stable
hsa-miR-609	0	0	-0.000358468	0.000493475	-1.33217	0.199101	0.376715	-8.01271	stable
hsa-miR-562	0	0	-0.000358468	0.000493475	-1.33217	0.199101	0.376715	-8.01271	stable
hsa-miR-563	0	0	-0.000358468	0.000493475	-1.33217	0.199101	0.376715	-8.01271	stable
hsa-miR-613	0	0	-0.000358468	0.000493475	-1.33217	0.199101	0.376715	-8.01271	stable
hsa-miRPlus-A1025	0	0	-0.000358468	0.000493475	-1.33217	0.199101	0.376715	-8.01271	stable
hsa-miR-548d-3p	0	0	-0.000358468	0.000493475	-1.33217	0.199101	0.376715	-8.01271	stable
hsa-miR-302d-3p	0	0	-0.000358468	0.000493475	-1.33217	0.199101	0.376715	-8.01271	stable
hsa-miR-770-5p	0	0	-0.000358468	0.000493475	-1.33217	0.199101	0.376715	-8.01271	stable
hsa-miR-454-5p	0	0	-0.000358468	0.000493475	-1.33217	0.199101	0.376715	-8.01271	stable
hsa-miR-888-5p	0	0	-0.000358468	0.000493475	-1.33217	0.199101	0.376715	-8.01271	stable
hsa-miR-524-3p	0	0	-0.000358468	0.000493475	-1.33217	0.199101	0.376715	-8.01271	stable
hsa-miR-561-3p	0	0	-0.000358468	0.000493475	-1.33217	0.199101	0.376715	-8.01271	stable
hsa-miR-607	0	0	-0.000358468	0.000493475	-1.33217	0.199101	0.376715	-8.01271	stable
hsa-miR-633	0	0	-0.000358468	0.000493475	-1.33217	0.199101	0.376715	-8.01271	stable
hsa-miR-520f	0	0	-0.000358468	0.000493475	-1.33217	0.199101	0.376715	-8.01271	stable
hsa-miR-202-5p	0	0	-0.000358468	0.000493475	-1.33217	0.199101	0.376715	-8.01271	stable
hsa-miR-302a-5p	0	0	-0.000358468	0.000493475	-1.33217	0.199101	0.376715	-8.01271	stable
hsa-miR-653	0	0	-0.000358468	0.000493475	-1.33217	0.199101	0.376715	-8.01271	stable
hsa-miR-579	0	0	-0.000358468	0.000493475	-1.33217	0.199101	0.376715	-8.01271	stable
hsa-miR-191-3p	0	0	-0.000358468	0.000493475	-1.33217	0.199101	0.376715	-8.01271	stable
hsa-miR-130a-5p	0	0	-0.000358468	0.000493475	-1.33217	0.199101	0.376715	-8.01271	stable
hsa-miR-2110	0	0	-0.000358468	0.000493475	-1.33217	0.199101	0.376715	-8.01271	stable
hsa-miR-619	0	0	-0.000358468	0.000493475	-1.33217	0.199101	0.376715	-8.01271	stable
hsa-miR-150-3p	0	0	-0.000358468	0.000493475	-1.33217	0.199101	0.376715	-8.01271	stable
hsa-miR-548f	0	0	-0.000358468	0.000493475	-1.33217	0.199101	0.376715	-8.01271	stable
hsa-miR-1292	0	0	-0.000358468	0.000493475	-1.33217	0.199101	0.376715	-8.01271	stable
hsa-miR-1306-3p	0	0	-0.000358468	0.000493475	-1.33217	0.199101	0.376715	-8.01271	stable
hsa-miR-1226-5p	0	0	-0.000358468	0.000493475	-1.33217	0.199101	0.376715	-8.01271	stable
hsa-miR-449b-5p	0	0	-0.000358468	0.000493475	-1.33217	0.199101	0.376715	-8.01271	stable
hsa-miR-3187-3p	0	0	-0.000358468	0.000493475	-1.33217	0.199101	0.376715	-8.01271	stable
hsa-miR-1251	0	0	-0.000358468	0.000493475	-1.33217	0.199101	0.376715	-8.01271	stable
hsa-miR-1233	0	0	-0.000358468	0.000493475	-1.33217	0.199101	0.376715	-8.01271	stable
hsa-miR-548p	0	0	-0.000358468	0.000493475	-1.33217	0.199101	0.376715	-8.01271	stable
hsa-miR-1278	0	0	-0.000358468	0.000493475	-1.33217	0.199101	0.376715	-8.01271	stable
hsa-miR-1282	0	0	-0.000358468	0.000493475	-1.33217	0.199101	0.376715	-8.01271	stable
hsa-miR-1203	0	0	-0.000358468	0.000493475	-1.33217	0.199101	0.376715	-8.01271	stable
hsa-miR-1266	0	0	-0.000358468	0.000493475	-1.33217	0.199101	0.376715	-8.01271	stable
hsa-miR-1231	0	0	-0.000358468	0.000493475	-1.33217	0.199101	0.376715	-8.01271	stable
hsa-miR-623	0	0	-0.000358468	0.000493475	-1.33217	0.199101	0.376715	-8.01271	stable
hsa-miR-1268a/hsa-miR-1268b	0	0	-0.000358468	0.000493475	-1.33217	0.199101	0.376715	-8.01271	stable
hsa-miR-1468	0	0	-0.000358468	0.000493475	-1.33217	0.199101	0.376715	-8.01271	stable
hsa-miR-548j	0	0	-0.000358468	0.000493475	-1.33217	0.199101	0.376715	-8.01271	stable
hsa-miR-1324	0	0	-0.000358468	0.000493475	-1.33217	0.199101	0.376715	-8.01271	stable
hsa-miR-1238	0	0	-0.000358468	0.000493475	-1.33217	0.199101	0.376715	-8.01271	stable
hsa-miR-3157-5p	0	0	-0.000358468	0.000493475	-1.33217	0.199101	0.376715	-8.01271	stable
hsa-miR-1179	0	0	-0.000358468	0.000493475	-1.33217	0.199101	0.376715	-8.01271	stable
hsa-miR-1295a	0	0	-0.000358468	0.000493475	-1.33217	0.199101	0.376715	-8.01271	stable
hsa-miR-1269a	0	0	-0.000358468	0.000493475	-1.33217	0.199101	0.376715	-8.01271	stable
hsa-miR-2278	0	0	-0.000358468	0.000493475	-1.33217	0.199101	0.376715	-8.01271	stable
hsa-miR-1208	0	0	-0.000358468	0.000493475	-1.33217	0.199101	0.376715	-8.01271	stable
hsa-miR-1302	0	0	-0.000358468	0.000493475	-1.33217	0.199101	0.376715	-8.01271	stable
hsa-miR-1202	0	0	-0.000358468	0.000493475	-1.33217	0.199101	0.376715	-8.01271	stable
hsa-miR-2276	0	0	-0.000358468	0.000493475	-1.33217	0.199101	0.376715	-8.01271	stable
hsa-miR-548g-3p	0	0	-0.000358468	0.000493475	-1.33217	0.199101	0.376715	-8.01271	stable
hsa-miR-548c-3p	0	0	-0.000358468	0.000493475	-1.33217	0.199101	0.376715	-8.01271	stable
hsa-miR-100-3p	0	0	-0.000358468	0.000493475	-1.33217	0.199101	0.376715	-8.01271	stable
hsa-miR-367-5p	0	0	-0.000358468	0.000493475	-1.33217	0.199101	0.376715	-8.01271	stable
hsa-miR-496	0	0	-0.000358468	0.000493475	-1.33217	0.199101	0.376715	-8.01271	stable
hsa-miR-216b	0	0	-0.000358468	0.000493475	-1.33217	0.199101	0.376715	-8.01271	stable
hsa-miR-568	0	0	-0.000358468	0.000493475	-1.33217	0.199101	0.376715	-8.01271	stable
hsa-miR-526b-3p	0	0	-0.000358468	0.000493475	-1.33217	0.199101	0.376715	-8.01271	stable
hsa-miR-509-5p	0	0	-0.000358468	0.000493475	-1.33217	0.199101	0.376715	-8.01271	stable
hsa-miR-449a	0	0	-0.000358468	0.000493475	-1.33217	0.199101	0.376715	-8.01271	stable
hsa-miR-646	0	0	-0.000358468	0.000493475	-1.33217	0.199101	0.376715	-8.01271	stable
hsa-miR-518d-3p	0	0	-0.000358468	0.000493475	-1.33217	0.199101	0.376715	-8.01271	stable
hsa-miR-939	0	0	-0.000358468	0.000493475	-1.33217	0.199101	0.376715	-8.01271	stable
hsa-miR-2052	0	0	-0.000358468	0.000493475	-1.33217	0.199101	0.376715	-8.01271	stable
hsa-miR-2054	0	0	-0.000358468	0.000493475	-1.33217	0.199101	0.376715	-8.01271	stable
hsa-miR-1911-5p	0	0	-0.000358468	0.000493475	-1.33217	0.199101	0.376715	-8.01271	stable
hsa-miR-2277-3p	0	0	-0.000358468	0.000493475	-1.33217	0.199101	0.376715	-8.01271	stable
hsa-miR-103b	0	0	-0.000358468	0.000493475	-1.33217	0.199101	0.376715	-8.01271	stable
hsa-miR-1914-3p	0	0	-0.000358468	0.000493475	-1.33217	0.199101	0.376715	-8.01271	stable
hsa-miR-1911-3p	0	0	-0.000358468	0.000493475	-1.33217	0.199101	0.376715	-8.01271	stable
hsa-miR-2117	0	0	-0.000358468	0.000493475	-1.33217	0.199101	0.376715	-8.01271	stable
hsa-miR-449c-5p	0	0	-0.000358468	0.000493475	-1.33217	0.199101	0.376715	-8.01271	stable
hsa-miR-572	0	0	-0.000358468	0.000493475	-1.33217	0.199101	0.376715	-8.01271	stable
hsa-miR-3616-3p	0	0	-0.000358468	0.000493475	-1.33217	0.199101	0.376715	-8.01271	stable
hsa-miR-3909	0	0	-0.000358468	0.000493475	-1.33217	0.199101	0.376715	-8.01271	stable
hsa-miR-3167	0	0	-0.000358468	0.000493475	-1.33217	0.199101	0.376715	-8.01271	stable
hsa-miR-4253	0	0	-0.000358468	0.000493475	-1.33217	0.199101	0.376715	-8.01271	stable
hsa-miR-1193	0	0	-0.000358468	0.000493475	-1.33217	0.199101	0.376715	-8.01271	stable
hsa-miR-2682-5p	0	0	-0.000358468	0.000493475	-1.33217	0.199101	0.376715	-8.01271	stable
hsa-miR-3186-5p	0	0	-0.000358468	0.000493475	-1.33217	0.199101	0.376715	-8.01271	stable
hsa-miR-4294	0	0	-0.000358468	0.000493475	-1.33217	0.199101	0.376715	-8.01271	stable
hsa-miR-3188	0	0	-0.000358468	0.000493475	-1.33217	0.199101	0.376715	-8.01271	stable
hsa-miR-3181	0	0	-0.000358468	0.000493475	-1.33217	0.199101	0.376715	-8.01271	stable
hsa-miR-4265	0	0	-0.000358468	0.000493475	-1.33217	0.199101	0.376715	-8.01271	stable
hsa-miR-4316	0	0	-0.000358468	0.000493475	-1.33217	0.199101	0.376715	-8.01271	stable
hsa-miR-4272	0	0	-0.000358468	0.000493475	-1.33217	0.199101	0.376715	-8.01271	stable
hsa-miR-4267	0	0	-0.000358468	0.000493475	-1.33217	0.199101	0.376715	-8.01271	stable
hsa-miR-3159	0	0	-0.000358468	0.000493475	-1.33217	0.199101	0.376715	-8.01271	stable
hsa-miR-3130-3p	0	0	-0.000358468	0.000493475	-1.33217	0.199101	0.376715	-8.01271	stable
hsa-miR-548u	0	0	-0.000358468	0.000493475	-1.33217	0.199101	0.376715	-8.01271	stable
hsa-miR-3155a	0	0	-0.000358468	0.000493475	-1.33217	0.199101	0.376715	-8.01271	stable
hsa-miR-3134	0	0	-0.000358468	0.000493475	-1.33217	0.199101	0.376715	-8.01271	stable
hsa-miR-548s	0	0	-0.000358468	0.000493475	-1.33217	0.199101	0.376715	-8.01271	stable
hsa-miR-3115	0	0	-0.000358468	0.000493475	-1.33217	0.199101	0.376715	-8.01271	stable
hsa-miR-3191-3p	0	0	-0.000358468	0.000493475	-1.33217	0.199101	0.376715	-8.01271	stable
hsa-miR-3152-3p	0	0	-0.000358468	0.000493475	-1.33217	0.199101	0.376715	-8.01271	stable
hsa-miR-3136-5p	0	0	-0.000358468	0.000493475	-1.33217	0.199101	0.376715	-8.01271	stable
hsa-miR-2861	0	0	-0.000358468	0.000493475	-1.33217	0.199101	0.376715	-8.01271	stable
hsa-miR-3065-3p	0	0	-0.000358468	0.000493475	-1.33217	0.199101	0.376715	-8.01271	stable
hsa-miR-4322	0	0	-0.000358468	0.000493475	-1.33217	0.199101	0.376715	-8.01271	stable
hsa-miR-3151	0	0	-0.000358468	0.000493475	-1.33217	0.199101	0.376715	-8.01271	stable
hsa-miR-3166	0	0	-0.000358468	0.000493475	-1.33217	0.199101	0.376715	-8.01271	stable
hsa-miR-3192	0	0	-0.000358468	0.000493475	-1.33217	0.199101	0.376715	-8.01271	stable
hsa-miR-4318	0	0	-0.000358468	0.000493475	-1.33217	0.199101	0.376715	-8.01271	stable
hsa-miRPlus-J1002	0	0	-0.000358468	0.000493475	-1.33217	0.199101	0.376715	-8.01271	stable
hsa-miR-3140-3p	0	0	-0.000358468	0.000493475	-1.33217	0.199101	0.376715	-8.01271	stable
hsa-miR-3150a-3p	0	0	-0.000358468	0.000493475	-1.33217	0.199101	0.376715	-8.01271	stable
hsa-miR-3671	0	0	-0.000358468	0.000493475	-1.33217	0.199101	0.376715	-8.01271	stable
hsa-miR-3923	0	0	-0.000358468	0.000493475	-1.33217	0.199101	0.376715	-8.01271	stable
hsa-miR-3672	0	0	-0.000358468	0.000493475	-1.33217	0.199101	0.376715	-8.01271	stable
hsa-miR-3713	0	0	-0.000358468	0.000493475	-1.33217	0.199101	0.376715	-8.01271	stable
hsa-miR-3668	0	0	-0.000358468	0.000493475	-1.33217	0.199101	0.376715	-8.01271	stable
hsa-miR-3921	0	0	-0.000358468	0.000493475	-1.33217	0.199101	0.376715	-8.01271	stable
hsa-miR-3663-3p	0	0	-0.000358468	0.000493475	-1.33217	0.199101	0.376715	-8.01271	stable
hsa-miR-3619-5p	0	0	-0.000358468	0.000493475	-1.33217	0.199101	0.376715	-8.01271	stable
hsa-miR-3678-3p	0	0	-0.000358468	0.000493475	-1.33217	0.199101	0.376715	-8.01271	stable
hsa-miR-3661	0	0	-0.000358468	0.000493475	-1.33217	0.199101	0.376715	-8.01271	stable
hsa-miR-3605-5p	0	0	-0.000358468	0.000493475	-1.33217	0.199101	0.376715	-8.01271	stable
hsa-miR-548y	0	0	-0.000358468	0.000493475	-1.33217	0.199101	0.376715	-8.01271	stable
hsa-miR-3689a-3p	0	0	-0.000358468	0.000493475	-1.33217	0.199101	0.376715	-8.01271	stable
hsa-miR-3683	0	0	-0.000358468	0.000493475	-1.33217	0.199101	0.376715	-8.01271	stable
hsa-miR-3680-3p	0	0	-0.000358468	0.000493475	-1.33217	0.199101	0.376715	-8.01271	stable
hsa-miR-3616-5p	0	0	-0.000358468	0.000493475	-1.33217	0.199101	0.376715	-8.01271	stable
hsa-miR-3936	0	0	-0.000358468	0.000493475	-1.33217	0.199101	0.376715	-8.01271	stable
hsa-miR-3684	0	0	-0.000358468	0.000493475	-1.33217	0.199101	0.376715	-8.01271	stable
hsa-miR-3622b-5p	0	0	-0.000358468	0.000493475	-1.33217	0.199101	0.376715	-8.01271	stable
hsa-miR-3659	0	0	-0.000358468	0.000493475	-1.33217	0.199101	0.376715	-8.01271	stable
hsa-miR-3678-5p	0	0	-0.000358468	0.000493475	-1.33217	0.199101	0.376715	-8.01271	stable
hsa-miR-3682-3p	0	0	-0.000358468	0.000493475	-1.33217	0.199101	0.376715	-8.01271	stable
hsa-miR-3937	0	0	-0.000358468	0.000493475	-1.33217	0.199101	0.376715	-8.01271	stable
hsa-miR-3622a-5p	0	0	-0.000358468	0.000493475	-1.33217	0.199101	0.376715	-8.01271	stable
hsa-miR-3674	0	0	-0.000358468	0.000493475	-1.33217	0.199101	0.376715	-8.01271	stable
hsa-miR-3617	0	0	-0.000358468	0.000493475	-1.33217	0.199101	0.376715	-8.01271	stable
hsa-miR-510	0	0	-0.000358468	0.000493475	-1.33217	0.199101	0.376715	-8.01271	stable
hsa-miR-617	0	0	-0.000358468	0.000493475	-1.33217	0.199101	0.376715	-8.01271	stable
hsa-miR-888-3p	0	0	-0.000358468	0.000493475	-1.33217	0.199101	0.376715	-8.01271	stable
hsa-miR-202-3p	0	0	-0.000358468	0.000493475	-1.33217	0.199101	0.376715	-8.01271	stable
hsa-miR-602	0	0	-0.000358468	0.000493475	-1.33217	0.199101	0.376715	-8.01271	stable
hsa-miR-1245b-5p	0	0	-0.000358468	0.000493475	-1.33217	0.199101	0.376715	-8.01271	stable
hsa-miR-4693-3p	0	0	-0.000358468	0.000493475	-1.33217	0.199101	0.376715	-8.01271	stable
hsa-miR-3942-3p	0	0	-0.000358468	0.000493475	-1.33217	0.199101	0.376715	-8.01271	stable
hsa-miR-4453	0	0	-0.000358468	0.000493475	-1.33217	0.199101	0.376715	-8.01271	stable
hsa-miR-4666a-3p	0	0	-0.000358468	0.000493475	-1.33217	0.199101	0.376715	-8.01271	stable
hsa-miR-548ar-5p	0	0	-0.000358468	0.000493475	-1.33217	0.199101	0.376715	-8.01271	stable
hsa-miR-4783-5p	0	0	-0.000358468	0.000493475	-1.33217	0.199101	0.376715	-8.01271	stable
hsa-miR-4672	0	0	-0.000358468	0.000493475	-1.33217	0.199101	0.376715	-8.01271	stable
hsa-miR-3129-3p	0	0	-0.000358468	0.000493475	-1.33217	0.199101	0.376715	-8.01271	stable
hsa-miR-4760-3p	0	0	-0.000358468	0.000493475	-1.33217	0.199101	0.376715	-8.01271	stable
hsa-miR-4751	0	0	-0.000358468	0.000493475	-1.33217	0.199101	0.376715	-8.01271	stable
hsa-miR-5589-5p	0	0	-0.000358468	0.000493475	-1.33217	0.199101	0.376715	-8.01271	stable
hsa-miR-5589-3p	0	0	-0.000358468	0.000493475	-1.33217	0.199101	0.376715	-8.01271	stable
hsa-miR-4767	0	0	-0.000358468	0.000493475	-1.33217	0.199101	0.376715	-8.01271	stable
hsa-miR-4536-5p	0	0	-0.000358468	0.000493475	-1.33217	0.199101	0.376715	-8.01271	stable
hsa-miR-4452	0	0	-0.000358468	0.000493475	-1.33217	0.199101	0.376715	-8.01271	stable
hsa-miR-4789-5p	0	0	-0.000358468	0.000493475	-1.33217	0.199101	0.376715	-8.01271	stable
hsa-miR-548ah-3p	0	0	-0.000358468	0.000493475	-1.33217	0.199101	0.376715	-8.01271	stable
hsa-miR-5583-3p	0	0	-0.000358468	0.000493475	-1.33217	0.199101	0.376715	-8.01271	stable
hsa-miR-4465	0	0	-0.000358468	0.000493475	-1.33217	0.199101	0.376715	-8.01271	stable
hsa-miR-5681a	0	0	-0.000358468	0.000493475	-1.33217	0.199101	0.376715	-8.01271	stable
hsa-miR-4479	0	0	-0.000358468	0.000493475	-1.33217	0.199101	0.376715	-8.01271	stable
hsa-miR-3689f	0	0	-0.000358468	0.000493475	-1.33217	0.199101	0.376715	-8.01271	stable
hsa-miR-4435	0	0	-0.000358468	0.000493475	-1.33217	0.199101	0.376715	-8.01271	stable
hsa-miR-4772-5p	0	0	-0.000358468	0.000493475	-1.33217	0.199101	0.376715	-8.01271	stable
hsa-miR-4797-3p	0	0	-0.000358468	0.000493475	-1.33217	0.199101	0.376715	-8.01271	stable
hsa-miR-4785	0	0	-0.000358468	0.000493475	-1.33217	0.199101	0.376715	-8.01271	stable
hsa-miR-4779	0	0	-0.000358468	0.000493475	-1.33217	0.199101	0.376715	-8.01271	stable
hsa-miR-4794	0	0	-0.000358468	0.000493475	-1.33217	0.199101	0.376715	-8.01271	stable
hsa-miR-4774-3p	0	0	-0.000358468	0.000493475	-1.33217	0.199101	0.376715	-8.01271	stable
hsa-miR-4457	0	0	-0.000358468	0.000493475	-1.33217	0.199101	0.376715	-8.01271	stable
hsa-miR-4638-3p	0	0	-0.000358468	0.000493475	-1.33217	0.199101	0.376715	-8.01271	stable
hsa-miR-1343	0	0	-0.000358468	0.000493475	-1.33217	0.199101	0.376715	-8.01271	stable
hsa-miR-5003-3p	0	0	-0.000358468	0.000493475	-1.33217	0.199101	0.376715	-8.01271	stable
hsa-miR-4460	0	0	-0.000358468	0.000493475	-1.33217	0.199101	0.376715	-8.01271	stable
hsa-miR-4720-3p	0	0	-0.000358468	0.000493475	-1.33217	0.199101	0.376715	-8.01271	stable
hsa-miR-3689d	0	0	-0.000358468	0.000493475	-1.33217	0.199101	0.376715	-8.01271	stable
hsa-miR-548aq-5p	0	0	-0.000358468	0.000493475	-1.33217	0.199101	0.376715	-8.01271	stable
hsa-miR-4745-5p	0	0	-0.000358468	0.000493475	-1.33217	0.199101	0.376715	-8.01271	stable
hsa-miR-4697-5p	0	0	-0.000358468	0.000493475	-1.33217	0.199101	0.376715	-8.01271	stable
hsa-miR-3978	0	0	-0.000358468	0.000493475	-1.33217	0.199101	0.376715	-8.01271	stable
hsa-miR-4742-5p	0	0	-0.000358468	0.000493475	-1.33217	0.199101	0.376715	-8.01271	stable
hsa-miR-4509	0	0	-0.000358468	0.000493475	-1.33217	0.199101	0.376715	-8.01271	stable
hsa-miR-3117-5p	0	0	-0.000358468	0.000493475	-1.33217	0.199101	0.376715	-8.01271	stable
hsa-miR-4720-5p	0	0	-0.000358468	0.000493475	-1.33217	0.199101	0.376715	-8.01271	stable
hsa-miR-4999-5p	0	0	-0.000358468	0.000493475	-1.33217	0.199101	0.376715	-8.01271	stable
hsa-miR-5692a	0	0	-0.000358468	0.000493475	-1.33217	0.199101	0.376715	-8.01271	stable
hsa-miR-5579-5p	0	0	-0.000358468	0.000493475	-1.33217	0.199101	0.376715	-8.01271	stable
hsa-miR-3975	0	0	-0.000358468	0.000493475	-1.33217	0.199101	0.376715	-8.01271	stable
hsa-miR-4512	0	0	-0.000358468	0.000493475	-1.33217	0.199101	0.376715	-8.01271	stable
hsa-miR-4524b-3p	0	0	-0.000358468	0.000493475	-1.33217	0.199101	0.376715	-8.01271	stable
hsa-miR-4757-5p	0	0	-0.000358468	0.000493475	-1.33217	0.199101	0.376715	-8.01271	stable
hsa-miR-4528	0	0	-0.000358468	0.000493475	-1.33217	0.199101	0.376715	-8.01271	stable
hsa-miR-2964a-3p	0	0	-0.000358468	0.000493475	-1.33217	0.199101	0.376715	-8.01271	stable
hsa-miR-4637	0	0	-0.000358468	0.000493475	-1.33217	0.199101	0.376715	-8.01271	stable
hsa-miR-4799-5p	0	0	-0.000358468	0.000493475	-1.33217	0.199101	0.376715	-8.01271	stable
hsa-miR-873-3p	0	0	-0.000358468	0.000493475	-1.33217	0.199101	0.376715	-8.01271	stable
hsa-miR-5707	0	0	-0.000358468	0.000493475	-1.33217	0.199101	0.376715	-8.01271	stable
hsa-miR-4798-5p	0	0	-0.000358468	0.000493475	-1.33217	0.199101	0.376715	-8.01271	stable
hsa-miR-4746-3p	0	0	-0.000358468	0.000493475	-1.33217	0.199101	0.376715	-8.01271	stable
hsa-miR-4745-3p	0	0	-0.000358468	0.000493475	-1.33217	0.199101	0.376715	-8.01271	stable
hsa-miR-548aw	0	0	-0.000358468	0.000493475	-1.33217	0.199101	0.376715	-8.01271	stable
hsa-miR-4782-3p	0	0	-0.000358468	0.000493475	-1.33217	0.199101	0.376715	-8.01271	stable
hsa-miR-1245b-3p	0	0	-0.000358468	0.000493475	-1.33217	0.199101	0.376715	-8.01271	stable
hsa-miR-4704-3p	0	0	-0.000358468	0.000493475	-1.33217	0.199101	0.376715	-8.01271	stable
hsa-miR-4719	0	0	-0.000358468	0.000493475	-1.33217	0.199101	0.376715	-8.01271	stable
hsa-miR-548x-3p	0	0	-0.000358468	0.000493475	-1.33217	0.199101	0.376715	-8.01271	stable
hsa-miR-4691-5p	0	0	-0.000358468	0.000493475	-1.33217	0.199101	0.376715	-8.01271	stable
hsa-miR-3977	0	0	-0.000358468	0.000493475	-1.33217	0.199101	0.376715	-8.01271	stable
hsa-miR-548am-3p	0	0	-0.000358468	0.000493475	-1.33217	0.199101	0.376715	-8.01271	stable
hsa-miR-548ah-3p/hsa-miR-548av-3p/hsa-miR-548o-3p	0	0	-0.000358468	0.000493475	-1.33217	0.199101	0.376715	-8.01271	stable
hsa-miR-4735-3p	0	0	-0.000358468	0.000493475	-1.33217	0.199101	0.376715	-8.01271	stable
hsa-miR-4786-3p	0	0	-0.000358468	0.000493475	-1.33217	0.199101	0.376715	-8.01271	stable
hsa-miR-5687	0	0	-0.000358468	0.000493475	-1.33217	0.199101	0.376715	-8.01271	stable
hsa-miR-548aj-3p	0	0	-0.000358468	0.000493475	-1.33217	0.199101	0.376715	-8.01271	stable
hsa-miR-5192	0	0	-0.000358468	0.000493475	-1.33217	0.199101	0.376715	-8.01271	stable
hsa-miR-4515	0	0	-0.000358468	0.000493475	-1.33217	0.199101	0.376715	-8.01271	stable
hsa-miR-4633-3p	0	0	-0.000358468	0.000493475	-1.33217	0.199101	0.376715	-8.01271	stable
hsa-miR-4665-5p	0	0	-0.000358468	0.000493475	-1.33217	0.199101	0.376715	-8.01271	stable
hsa-miR-4437	0	0	-0.000358468	0.000493475	-1.33217	0.199101	0.376715	-8.01271	stable
hsa-miR-4798-3p	0	0	-0.000358468	0.000493475	-1.33217	0.199101	0.376715	-8.01271	stable
hsa-miR-4662a-3p	0	0	-0.000358468	0.000493475	-1.33217	0.199101	0.376715	-8.01271	stable
hsa-miR-1277-5p	0	0	-0.000358468	0.000493475	-1.33217	0.199101	0.376715	-8.01271	stable
hsa-miR-4804-5p	0	0	-0.000358468	0.000493475	-1.33217	0.199101	0.376715	-8.01271	stable
hsa-miR-3187-5p	0	0	-0.000358468	0.000493475	-1.33217	0.199101	0.376715	-8.01271	stable
hsa-miR-2467-5p	0	0	-0.000358468	0.000493475	-1.33217	0.199101	0.376715	-8.01271	stable
hsa-miR-5591-5p	0	0	-0.000358468	0.000493475	-1.33217	0.199101	0.376715	-8.01271	stable
hsa-miR-640	0	0	-0.000358468	0.000493475	-1.33217	0.199101	0.376715	-8.01271	stable
hsa-miR-4666b	0	0	-0.000358468	0.000493475	-1.33217	0.199101	0.376715	-8.01271	stable
hsa-miR-4663	0	0	-0.000358468	0.000493475	-1.33217	0.199101	0.376715	-8.01271	stable
hsa-miR-5697	0	0	-0.000358468	0.000493475	-1.33217	0.199101	0.376715	-8.01271	stable
hsa-miR-4762-3p	0	0	-0.000358468	0.000493475	-1.33217	0.199101	0.376715	-8.01271	stable
hsa-miR-4666a-5p	0	0	-0.000358468	0.000493475	-1.33217	0.199101	0.376715	-8.01271	stable
hsa-miR-4772-3p	0	0	-0.000358468	0.000493475	-1.33217	0.199101	0.376715	-8.01271	stable
hsa-miR-548aj-5p/hsa-miR-548g-5p/hsa-miR-548x-5p	0	0	-0.000358468	0.000493475	-1.33217	0.199101	0.376715	-8.01271	stable
hsa-miR-548ar-3p	0	0	-0.000358468	0.000493475	-1.33217	0.199101	0.376715	-8.01271	stable
hsa-miR-548aq-3p	0	0	-0.000358468	0.000493475	-1.33217	0.199101	0.376715	-8.01271	stable
hsa-miR-4525	0	0	-0.000358468	0.000493475	-1.33217	0.199101	0.376715	-8.01271	stable
hsa-miR-499b-3p	0	0	-0.000358468	0.000493475	-1.33217	0.199101	0.376715	-8.01271	stable
hsa-miR-548as-5p	0	0	-0.000358468	0.000493475	-1.33217	0.199101	0.376715	-8.01271	stable
hsa-miR-4777-3p	0	0	-0.000358468	0.000493475	-1.33217	0.199101	0.376715	-8.01271	stable
hsa-miR-4793-5p	0	0	-0.000358468	0.000493475	-1.33217	0.199101	0.376715	-8.01271	stable
hsa-miR-4668-3p	0	0	-0.000358468	0.000493475	-1.33217	0.199101	0.376715	-8.01271	stable
hsa-miR-548ao-5p	0	0	-0.000358468	0.000493475	-1.33217	0.199101	0.376715	-8.01271	stable
hsa-miR-3155a/hsa-miR-3155b	0	0	-0.000358468	0.000493475	-1.33217	0.199101	0.376715	-8.01271	stable
hsa-miR-5579-3p	0	0	-0.000358468	0.000493475	-1.33217	0.199101	0.376715	-8.01271	stable
hsa-miR-5090	0	0	-0.000358468	0.000493475	-1.33217	0.199101	0.376715	-8.01271	stable
hsa-miR-5008-5p	0	0	-0.000358468	0.000493475	-1.33217	0.199101	0.376715	-8.01271	stable
hsa-miR-5195-3p	0	0	-0.000358468	0.000493475	-1.33217	0.199101	0.376715	-8.01271	stable
hsa-miR-4493	0	0	-0.000358468	0.000493475	-1.33217	0.199101	0.376715	-8.01271	stable
hsa-miR-548ae	0	0	-0.000358468	0.000493475	-1.33217	0.199101	0.376715	-8.01271	stable
hsa-miR-4693-5p	0	0	-0.000358468	0.000493475	-1.33217	0.199101	0.376715	-8.01271	stable
hsa-miR-5011-3p	0	0	-0.000358468	0.000493475	-1.33217	0.199101	0.376715	-8.01271	stable
hsa-miR-4680-5p	0	0	-0.000358468	0.000493475	-1.33217	0.199101	0.376715	-8.01271	stable
hsa-miR-5700	0	0	-0.000358468	0.000493475	-1.33217	0.199101	0.376715	-8.01271	stable
hsa-miR-556-5p	0	0	-0.000358468	0.000493475	-1.33217	0.199101	0.376715	-8.01271	stable
hsa-miR-4706	0.01	0.02	0.00915171	0.0105915	1.32964	0.199918	0.377886	-8.01595	stable
hsa-miR-1303	0	0	0.00162253	0.00171426	1.32843	0.200309	0.378251	-8.0175	stable
hsa-miR-4707-3p	0.03	0.04	0.0172294	0.0341276	1.32571	0.20119	0.37954	-8.02096	stable
hsa-miR-4270	0	0	0.00305013	0.00219777	1.32103	0.202716	0.381492	-8.02693	stable
hsa-miR-676-5p	0.26	0.19	-0.0772173	0.226275	-1.31791	0.203736	0.381492	-8.03089	stable
hsa-miR-4694-3p	0.48	0.57	0.087336	0.524275	1.31755	0.203854	0.381492	-8.03134	stable
hsa-miR-4490	0.1	0.13	0.0261404	0.114298	1.31716	0.203982	0.381492	-8.03184	stable
hsa-miR-4711-3p	0.15	0.21	0.0562196	0.178387	1.31419	0.204961	0.381492	-8.03561	stable
hsa-miR-3121-3p	0.01	0.01	-0.00557378	0.010164	-1.31272	0.205446	0.381492	-8.03747	stable
hsa-miR-541-3p	0	0	-0.0003525	0.000496459	-1.3122	0.205619	0.381492	-8.03813	stable
hsa-miR-1178	0	0	-0.0003525	0.000496459	-1.3122	0.205619	0.381492	-8.03813	stable
hsa-miR-520c-3p	0	0	-0.0003525	0.000496459	-1.3122	0.205619	0.381492	-8.03813	stable
hsa-miR-548w	0	0	-0.0003525	0.000496459	-1.3122	0.205619	0.381492	-8.03813	stable
hsa-miRPlus-J1005	0	0	-0.0003525	0.000496459	-1.3122	0.205619	0.381492	-8.03813	stable
hsa-miR-3190-3p	0	0	-0.0003525	0.000496459	-1.3122	0.205619	0.381492	-8.03813	stable
hsa-miR-2277-5p	0	0	-0.0003525	0.000496459	-1.3122	0.205619	0.381492	-8.03813	stable
hsa-miR-3692-5p	0	0	-0.0003525	0.000496459	-1.3122	0.205619	0.381492	-8.03813	stable
hsa-miR-211-3p	0	0	-0.0003525	0.000496459	-1.3122	0.205619	0.381492	-8.03813	stable
hsa-miR-4662a-5p	0	0	-0.0003525	0.000496459	-1.3122	0.205619	0.381492	-8.03813	stable
hsa-miR-4712-5p	0	0	-0.0003525	0.000496459	-1.3122	0.205619	0.381492	-8.03813	stable
hsa-miR-642a-5p	0	0	-0.00268571	0.00166306	-1.31039	0.206217	0.382059	-8.04042	stable
hsa-miR-3914	0.12	0.18	0.0544912	0.149802	1.30963	0.206467	0.382059	-8.04137	stable
hsa-miR-362-5p	0	0.01	0.00502903	0.00689537	1.30946	0.206524	0.382059	-8.04158	stable
hsa-miR-186-5p	1.7	1.33	-0.375902	1.51514	-1.30855	0.206827	0.38225	-8.04274	stable
hsa-miR-137	0.01	0	-0.00498574	0.00280711	-1.30145	0.209194	0.385961	-8.05167	stable
hsa-miR-4482-3p	0.09	0.06	-0.023457	0.0752782	-1.30132	0.209239	0.385961	-8.05184	stable
hsa-miR-106a-3p	0	0	-0.00251007	0.0015996	-1.29806	0.210332	0.387604	-8.05593	stable
hsa-miR-5088	0.02	0	-0.0127413	0.01065	-1.29682	0.210749	0.387997	-8.05748	stable
hsa-miRPlus-C1099	0	0	-0.000346031	0.000499693	-1.28977	0.213135	0.389762	-8.06629	stable
hsa-miR-519c-3p	0	0	-0.000346031	0.000499693	-1.28977	0.213135	0.389762	-8.06629	stable
hsa-miR-662	0	0	-0.000346031	0.000499693	-1.28977	0.213135	0.389762	-8.06629	stable
hsa-miR-2114-3p	0	0	-0.000346031	0.000499693	-1.28977	0.213135	0.389762	-8.06629	stable
hsa-miR-4793-3p	0	0	-0.000346031	0.000499693	-1.28977	0.213135	0.389762	-8.06629	stable
hsa-miR-4494	0	0	-0.000346031	0.000499693	-1.28977	0.213135	0.389762	-8.06629	stable
hsa-miR-4714-3p	0	0	-0.000346031	0.000499693	-1.28977	0.213135	0.389762	-8.06629	stable
hsa-miR-1291	0.12	0.06	-0.0647587	0.0877803	-1.2852	0.214695	0.391873	-8.07198	stable
hsa-miR-422a	0.71	1.12	0.412047	0.911434	1.28518	0.2147	0.391873	-8.072	stable
hsa-miR-4433-3p	0	0	-0.00219846	0.00253302	-1.28441	0.214965	0.391982	-8.07297	stable
hsa-miR-2964a-5p	0.15	0.22	0.0725076	0.183073	1.28136	0.216009	0.393511	-8.07675	stable
hsa-miR-641	0	0	0.00135011	0.00217591	1.27735	0.217391	0.394798	-8.08172	stable
hsa-miR-4298	0.04	0.02	-0.0154536	0.0298503	-1.2769	0.217545	0.394798	-8.08227	stable
hsa-miR-4761-3p	0	0	-0.001548	0.00114342	-1.2769	0.217546	0.394798	-8.08227	stable
hsa-miR-185-5p	0.58	0.75	0.176119	0.665415	1.27664	0.217637	0.394798	-8.0826	stable
hsa-miR-3127-5p	0	0.05	0.0519188	0.0267417	1.27631	0.217748	0.394798	-8.083	stable
hsa-miR-4700-5p	0.01	0.02	0.00749461	0.0129055	1.2747	0.218308	0.39495	-8.08499	stable
hsa-miR-4797-5p	0.53	0.19	-0.34232	0.357657	-1.2746	0.218343	0.39495	-8.08512	stable
hsa-miR-514b-3p	0.08	0.05	-0.0271534	0.0655167	-1.27428	0.218452	0.39495	-8.08551	stable
hsa-miR-3925-3p	0.12	0.08	-0.0359169	0.100541	-1.27149	0.219421	0.396139	-8.08895	stable
hsa-miR-320b	2.48	1.75	-0.732981	2.11311	-1.27084	0.219648	0.396139	-8.08975	stable
hsa-miR-4496	0.61	0.39	-0.226892	0.498674	-1.27039	0.219805	0.396139	-8.09031	stable
hsa-miR-4646-3p	0.1	0.07	-0.0240414	0.0867538	-1.26953	0.220105	0.396139	-8.09137	stable
hsa-miR-541-5p	0	0	0.001725	0.00209834	1.26941	0.220146	0.396139	-8.09151	stable
hsa-miR-548au-3p	0	0	0.000853955	0.00109969	1.2641	0.222003	0.399103	-8.09803	stable
hsa-miR-526b-5p	0	0	-0.00181681	0.00124701	-1.25923	0.223718	0.401809	-8.104	stable
hsa-miR-188-3p	0	0	0.000813307	0.00121946	1.25632	0.224746	0.402577	-8.10754	stable
hsa-miR-5588-3p	0.02	0.03	0.0108214	0.0286361	1.25626	0.224767	0.402577	-8.10762	stable
hsa-miR-346	0	0.01	0.00386809	0.0034349	1.25623	0.224778	0.402577	-8.10765	stable
hsa-miR-29a-5p	0.54	0.8	0.263216	0.667556	1.25511	0.225176	0.402718	-8.10902	stable
hsa-miR-4695-5p	0.05	0.03	-0.0194115	0.0357644	-1.25482	0.225278	0.402718	-8.10937	stable
hsa-miR-320c	1.57	1.19	-0.37805	1.37978	-1.25003	0.226981	0.402807	-8.11519	stable
hsa-miR-30c-1-3p	0.69	0.36	-0.335287	0.52512	-1.24687	0.228111	0.402807	-8.11903	stable
hsa-miR-96-3p	0	0	-0.000334104	0.000505657	-1.24641	0.228279	0.402807	-8.11959	stable
hsa-miR-3545-3p	0	0	-0.000334104	0.000505657	-1.24641	0.228279	0.402807	-8.11959	stable
hsa-miR-3666	0	0	-0.000334104	0.000505657	-1.24641	0.228279	0.402807	-8.11959	stable
hsa-miR-637	0	0	-0.000334104	0.000505657	-1.24641	0.228279	0.402807	-8.11959	stable
hsa-miR-4643	0	0	-0.000334104	0.000505657	-1.24641	0.228279	0.402807	-8.11959	stable
hsa-miR-518a-3p	0	0	-0.000334104	0.000505657	-1.24641	0.228279	0.402807	-8.11959	stable
hsa-miR-589-3p	0	0	-0.000334104	0.000505657	-1.24641	0.228279	0.402807	-8.11959	stable
hsa-miR-1254	0	0	-0.000334104	0.000505657	-1.24641	0.228279	0.402807	-8.11959	stable
hsa-miR-655	0	0	-0.000334104	0.000505657	-1.24641	0.228279	0.402807	-8.11959	stable
hsa-miR-518f-3p	0	0	-0.000334104	0.000505657	-1.24641	0.228279	0.402807	-8.11959	stable
hsa-miR-4523	0	0	-0.000334104	0.000505657	-1.24641	0.228279	0.402807	-8.11959	stable
hsa-miR-4474-3p	0	0	-0.000334104	0.000505657	-1.24641	0.228279	0.402807	-8.11959	stable
hsa-miR-762	0	0	-0.00325278	0.001965	-1.24558	0.228576	0.402961	-8.1206	stable
hsa-miR-3665	0.01	0.01	-0.00714582	0.0112018	-1.24363	0.229278	0.403007	-8.12296	stable
hsa-miR-516a-5p	0.01	0.04	0.0375878	0.0247026	1.24339	0.229362	0.403007	-8.12324	stable
hsa-miR-2053	0	0	-0.000399662	0.000703161	-1.24309	0.229472	0.403007	-8.12361	stable
hsa-miR-3118	0	0.01	0.00312471	0.0043317	1.2426	0.229646	0.403007	-8.1242	stable
hsa-miR-3591-5p	0.69	0.5	-0.189934	0.596951	-1.24257	0.229657	0.403007	-8.12423	stable
hsa-miR-197-3p	0.39	0.31	-0.0790859	0.346269	-1.24027	0.230489	0.404096	-8.12702	stable
hsa-miR-4477a	0.12	0.15	0.0288911	0.133057	1.23893	0.230972	0.404327	-8.12863	stable
hsa-miR-384	0	0	-0.00248445	0.00233261	-1.23797	0.231321	0.404327	-8.12979	stable
hsa-miR-1184	1.14	0.85	-0.296023	0.995973	-1.23767	0.231427	0.404327	-8.13014	stable
hsa-miR-2116-5p	0.69	0.81	0.120704	0.751271	1.23756	0.231467	0.404327	-8.13028	stable
hsa-miR-3158-5p	0.41	0.86	0.447278	0.63842	1.2321	0.233454	0.407425	-8.13685	stable
hsa-miR-3911	0.15	0.17	0.0235535	0.161474	1.23119	0.233786	0.407632	-8.13794	stable
hsa-miR-500a-5p	0.34	0.42	0.0853079	0.379622	1.23024	0.234134	0.407701	-8.13908	stable
hsa-miR-518a-5p/hsa-miR-527	0.01	0.03	0.0184261	0.0224122	1.22967	0.23434	0.407701	-8.13975	stable
hsa-miR-708-3p	0.02	0.03	0.0166522	0.0249967	1.22933	0.234466	0.407701	-8.14016	stable
hsa-miR-1307-5p	0.41	0.57	0.15654	0.488532	1.22872	0.23469	0.40772	-8.1409	stable
hsa-miR-19b-2-5p	0	0	0.00236006	0.00199284	1.22745	0.235153	0.408154	-8.14241	stable
hsa-miR-3168	0	0	-0.000328144	0.000508637	-1.22382	0.236488	0.409355	-8.14675	stable
hsa-miR-3194-5p	0	0	-0.000328144	0.000508637	-1.22382	0.236488	0.409355	-8.14675	stable
hsa-miR-4670-3p	0	0	-0.000328144	0.000508637	-1.22382	0.236488	0.409355	-8.14675	stable
hsa-miR-4727-5p	0	0.01	0.00268002	0.00414214	1.21974	0.237994	0.41159	-8.1516	stable
hsa-miR-138-2-3p	2.61	2.08	-0.526589	2.34185	-1.21836	0.238508	0.412081	-8.15325	stable
hsa-miR-4497	3.11	4.55	1.43892	3.82884	1.21745	0.238844	0.412081	-8.15433	stable
hsa-miR-4661-3p	0.11	0.13	0.0266313	0.118713	1.21723	0.238925	0.412081	-8.15459	stable
hsa-miR-487b	0.53	0.08	-0.457317	0.303912	-1.21487	0.239805	0.413227	-8.1574	stable
hsa-miR-23a-5p	0.24	0.18	-0.055671	0.207254	-1.2112	0.241173	0.415209	-8.16174	stable
hsa-miR-5187-3p	0.55	0.75	0.199909	0.654348	1.20844	0.242207	0.416263	-8.165	stable
hsa-miR-3657	0	0	0.00104717	0.00119629	1.2084	0.242221	0.416263	-8.16504	stable
hsa-miR-493-3p	0.01	0.01	0.00567949	0.00884083	1.20634	0.242998	0.417222	-8.16748	stable
hsa-miR-212-3p	0.25	0.35	0.102987	0.302994	1.20543	0.24334	0.417436	-8.16855	stable
hsa-miR-5704	1.07	0.91	-0.156262	0.991475	-1.20428	0.243773	0.41765	-8.1699	stable
hsa-miR-509-3p	0	0	-0.000322176	0.000511621	-1.20394	0.243902	0.41765	-8.17031	stable
hsa-miR-4678	0.03	0.01	-0.0217355	0.0171228	-1.20262	0.244398	0.418124	-8.17185	stable
hsa-miR-4280	0	0	-0.00305282	0.00225559	-1.19736	0.246394	0.421161	-8.17803	stable
hsa-miR-3202	3	6.45	3.45945	4.72495	1.19431	0.247554	0.422361	-8.18159	stable
hsa-miR-4319	0	0	-0.00170382	0.00130086	-1.19396	0.247686	0.422361	-8.18199	stable
hsa-miR-631	0	0.01	0.0059248	0.00511517	1.19377	0.247759	0.422361	-8.18222	stable
hsa-miR-93-3p	0.04	0.07	0.0263159	0.0539236	1.19155	0.248609	0.423432	-8.18481	stable
hsa-miR-33b-5p	2.12	3.73	1.60588	2.92241	1.18926	0.249485	0.424547	-8.18748	stable
hsa-miR-4790-5p	0	0	-0.000628113	0.000846153	-1.18518	0.251055	0.426838	-8.19222	stable
hsa-miR-4683	0.08	0.2	0.116677	0.142278	1.18313	0.251845	0.427801	-8.1946	stable
hsa-miR-516a-3p/hsa-miR-516b-3p	0	0	0.001377	0.0018027	1.17711	0.254183	0.429345	-8.20157	stable
hsa-miR-3611	0.53	0.63	0.094445	0.581821	1.17695	0.254242	0.429345	-8.20174	stable
hsa-miR-597	0.06	0	-0.056024	0.030464	-1.17533	0.254874	0.429345	-8.20361	stable
hsa-miR-876-3p	0	0	-0.000315716	0.00051485	-1.17494	0.255027	0.429345	-8.20406	stable
hsa-miR-624-5p	0	0	-0.000315716	0.00051485	-1.17494	0.255027	0.429345	-8.20406	stable
hsa-miR-1279	0	0	-0.000315716	0.00051485	-1.17494	0.255027	0.429345	-8.20406	stable
hsa-miR-4271	0	0	-0.000315716	0.00051485	-1.17494	0.255027	0.429345	-8.20406	stable
hsa-miR-1295b-3p	0	0	-0.000315716	0.00051485	-1.17494	0.255027	0.429345	-8.20406	stable
hsa-miR-4708-5p	0	0	-0.000315716	0.00051485	-1.17494	0.255027	0.429345	-8.20406	stable
hsa-miR-361-3p	0.7	0.47	-0.226889	0.58486	-1.17457	0.255173	0.429345	-8.2045	stable
hsa-miRPlus-C1110	0.04	0.03	-0.0128842	0.0324569	-1.17443	0.255226	0.429345	-8.20465	stable
hsa-miR-4317	1.9	2.61	0.712112	2.25109	1.17185	0.256236	0.430637	-8.20762	stable
hsa-miR-4727-3p	0	0.01	0.00584278	0.00540491	1.17132	0.256444	0.430637	-8.20823	stable
hsa-miRPlus-A1015	8.76	11.72	2.95757	10.2395	1.17066	0.256702	0.430692	-8.20899	stable
hsa-miR-3925-5p	0	0	-0.00137302	0.00120143	-1.16728	0.258028	0.432252	-8.21286	stable
hsa-miR-199a-3p/hsa-miR-199b-3p	4.46	5.89	1.42366	5.17485	1.16714	0.258085	0.432252	-8.21303	stable
hsa-miR-4654	0.39	0.49	0.101921	0.442176	1.16469	0.25905	0.433488	-8.21583	stable
hsa-miR-4504	0.25	0.16	-0.0889945	0.207524	-1.16247	0.259928	0.434207	-8.21837	stable
hsa-miR-548at-3p	0	0	0.00259623	0.00233634	1.16246	0.259933	0.434207	-8.21838	stable
hsa-miR-4759	0	0	-0.000309739	0.000517839	-1.16106	0.260488	0.434753	-8.21998	stable
hsa-miR-3117-3p	0	0	-0.00037637	0.000714807	-1.15384	0.263362	0.439166	-8.22819	stable
hsa-miR-512-5p	0	0	-0.00164426	0.00133064	-1.15062	0.264649	0.440928	-8.23183	stable
hsa-miR-26a-1-3p	0	0	0.00276934	0.00205738	1.14854	0.265485	0.441936	-8.23418	stable
hsa-miR-802	0	0	-0.00268686	0.00174238	-1.14762	0.265857	0.44217	-8.23523	stable
hsa-miR-455-5p	0.15	0.24	0.0873249	0.192412	1.14658	0.266273	0.442263	-8.23639	stable
hsa-miR-18b-3p	0.41	0.21	-0.198427	0.308727	-1.14633	0.266376	0.442263	-8.23668	stable
hsa-miR-492	0.14	0.57	0.432175	0.358153	1.14417	0.267247	0.44301	-8.23911	stable
hsa-miR-4681	0.01	0.01	0.00612773	0.0104499	1.14406	0.26729	0.44301	-8.23923	stable
hsa-miR-5582-5p	0.06	0.04	-0.0192864	0.0458276	-1.14335	0.267578	0.443104	-8.24004	stable
hsa-miR-548h-3p/hsa-miR-548z	0	0	0.0022552	0.00339905	1.13845	0.269567	0.445445	-8.24554	stable
hsa-miR-4285	1.79	1.35	-0.439202	1.56594	-1.13631	0.270438	0.445445	-8.24794	stable
hsa-miR-1183	0.05	0.03	-0.025925	0.038136	-1.13565	0.270707	0.445445	-8.24868	stable
hsa-miR-548a-3p	0	0	-0.00030328	0.000521069	-1.13294	0.271814	0.445445	-8.25171	stable
hsa-miR-548av-5p/hsa-miR-548k	0	0	-0.00030328	0.000521069	-1.13294	0.271814	0.445445	-8.25171	stable
hsa-miR-4743	0.02	0.04	0.0139813	0.029994	1.13199	0.272201	0.445445	-8.25276	stable
hsa-miR-589-5p	1.48	1.17	-0.305175	1.3248	-1.12887	0.273482	0.445445	-8.25624	stable
hsa-miR-424-3p	0.22	0.32	0.100132	0.269487	1.12883	0.273498	0.445445	-8.25628	stable
hsa-miR-544b	0.07	0.09	0.0233918	0.0802951	1.12694	0.274277	0.445445	-8.25839	stable
hsa-miR-4428	0	0.01	0.00296148	0.00411223	1.12676	0.274352	0.445445	-8.25859	stable
hsa-miR-4692	0	0.01	0.0081531	0.00474926	1.12522	0.274985	0.445445	-8.26029	stable
hsa-miR-545-5p	0	0	0.000585269	0.000965343	1.12489	0.275124	0.445445	-8.26067	stable
hsa-miR-379-3p	0	0	0.00133794	0.00190481	1.12446	0.275302	0.445445	-8.26114	stable
hsa-miR-512-3p	0	0	-0.000303289	0.000521064	-1.12393	0.275519	0.445445	-8.26173	stable
hsa-miR-518e-3p	0	0	-0.000303289	0.000521064	-1.12393	0.275519	0.445445	-8.26173	stable
hsa-miR-873-5p	0	0	-0.000303289	0.000521064	-1.12393	0.275519	0.445445	-8.26173	stable
hsa-miR-1256	0	0	-0.000303289	0.000521064	-1.12393	0.275519	0.445445	-8.26173	stable
hsa-miR-1205	0	0	-0.000303289	0.000521064	-1.12393	0.275519	0.445445	-8.26173	stable
hsa-miR-1910	0	0	-0.000303289	0.000521064	-1.12393	0.275519	0.445445	-8.26173	stable
hsa-miR-1909-5p	0	0	-0.000303289	0.000521064	-1.12393	0.275519	0.445445	-8.26173	stable
hsa-miR-3691-5p	0	0	-0.000303289	0.000521064	-1.12393	0.275519	0.445445	-8.26173	stable
hsa-miR-4296	0	0	-0.000303289	0.000521064	-1.12393	0.275519	0.445445	-8.26173	stable
hsa-miR-3141	0	0	-0.000303289	0.000521064	-1.12393	0.275519	0.445445	-8.26173	stable
hsa-miR-3139	0	0	-0.000303289	0.000521064	-1.12393	0.275519	0.445445	-8.26173	stable
hsa-miR-5197-3p	0	0	-0.000303289	0.000521064	-1.12393	0.275519	0.445445	-8.26173	stable
hsa-miR-1273g-5p	0	0	-0.000303289	0.000521064	-1.12393	0.275519	0.445445	-8.26173	stable
hsa-miR-4802-5p	0	0	-0.000303289	0.000521064	-1.12393	0.275519	0.445445	-8.26173	stable
hsa-miR-4717-3p	0	0	-0.000303289	0.000521064	-1.12393	0.275519	0.445445	-8.26173	stable
hsa-miR-451b	2.71	3.51	0.801458	3.10786	1.12099	0.276738	0.446678	-8.26499	stable
hsa-miR-206	0.73	0.87	0.145758	0.799885	1.12096	0.276749	0.446678	-8.26502	stable
hsa-miR-4282	0.05	0.07	0.0142522	0.061277	1.12012	0.277095	0.44686	-8.26594	stable
hsa-miR-4733-3p	0.09	0.06	-0.0277436	0.0742769	-1.11781	0.278057	0.448032	-8.2685	stable
hsa-miR-4700-3p	0.05	0.07	0.0197547	0.0647102	1.11675	0.278499	0.448368	-8.26967	stable
hsa-miR-1197	0.01	0.02	0.0101815	0.0107755	1.11428	0.279531	0.44965	-8.27239	stable
hsa-miR-548as-3p	0.53	0.45	-0.0866684	0.488548	-1.11269	0.280196	0.450085	-8.27414	stable
hsa-miR-513c-5p	0	0.01	0.00497266	0.0032686	1.11166	0.280626	0.450085	-8.27527	stable
hsa-miR-1825	0.02	0.01	-0.0110323	0.0119815	-1.11107	0.280875	0.450085	-8.27592	stable
hsa-miR-4315	0	0	0.00184962	0.00353313	1.11102	0.280893	0.450085	-8.27597	stable
hsa-miR-4653-5p	0	0	0.000809151	0.00107728	1.11081	0.28098	0.450085	-8.27619	stable
hsa-miR-4499	0.02	0.03	0.0135141	0.0259549	1.10992	0.281355	0.450309	-8.27718	stable
hsa-miR-147b	0.82	1.1	0.286726	0.96159	1.10836	0.282011	0.45068	-8.27889	stable
hsa-miR-3622a-3p	0.1	0.13	0.0283161	0.114677	1.10825	0.282059	0.45068	-8.27901	stable
hsa-miR-9-5p	0.06	0.03	-0.0286449	0.0413303	-1.10759	0.282335	0.450745	-8.27973	stable
hsa-miR-431-3p	0.07	0.12	0.0491779	0.0946463	1.10613	0.282948	0.450781	-8.28132	stable
hsa-miR-3529-5p	0	0	-0.000361448	0.000676895	-1.10599	0.283007	0.450781	-8.28148	stable
hsa-miR-4492	0.01	0	-0.00580758	0.00693065	-1.10586	0.283065	0.450781	-8.28163	stable
hsa-miR-4782-5p	0.04	0.06	0.0217502	0.0536468	1.09941	0.285793	0.454747	-8.28865	stable
hsa-miR-5688	0	0	-0.000297329	0.000524044	-1.09882	0.286042	0.454763	-8.28929	stable
hsa-miR-4529-3p	0.01	0.01	0.00482838	0.00790311	1.09663	0.286975	0.455673	-8.29167	stable
hsa-miR-4701-5p	0.05	0.01	-0.0379924	0.0286116	-1.09636	0.287091	0.455673	-8.29197	stable
hsa-miR-503	0	0	0.0026792	0.00212187	1.09528	0.287551	0.456025	-8.29314	stable
hsa-miR-514b-5p	0	0.01	0.00753098	0.0044382	1.09362	0.28826	0.45677	-8.29494	stable
hsa-miR-4516	0.25	0.19	-0.065215	0.221598	-1.09179	0.289039	0.457626	-8.29691	stable
hsa-miR-3939	0	0	-0.000291352	0.000527033	-1.09019	0.289728	0.458336	-8.29864	stable
hsa-miR-5692b/hsa-miR-5692c	0.01	0	-0.00511622	0.00287235	-1.08348	0.292614	0.462283	-8.30586	stable
hsa-miR-4777-5p	0.45	0.51	0.0575751	0.48234	1.08327	0.292707	0.462283	-8.30609	stable
hsa-miR-5186	0	0.01	0.0054384	0.00547604	1.08217	0.293183	0.462332	-8.30728	stable
hsa-miR-5009-3p	0.03	0.05	0.0244914	0.0394248	1.08208	0.293222	0.462332	-8.30737	stable
hsa-miR-5706	0	0	-0.000315716	0.000654951	-1.0806	0.29386	0.462635	-8.30895	stable
hsa-miR-33b-3p	0	0.01	0.00594332	0.00364437	1.08052	0.293898	0.462635	-8.30905	stable
hsa-miR-4709-5p	0	0	-0.000291361	0.000527028	-1.07915	0.29449	0.463186	-8.31051	stable
hsa-miR-501-3p	0.02	0.04	0.0154281	0.0310754	1.07759	0.295168	0.463871	-8.31218	stable
hsa-miR-4256	0	0	0.000649625	0.00113762	1.07479	0.296387	0.465106	-8.31516	stable
hsa-miR-606	0	0	-0.000315503	0.000624521	-1.07467	0.296441	0.465106	-8.3153	stable
hsa-miR-643	0	0	0.00272929	0.00240287	1.0718	0.297691	0.46627	-8.31834	stable
hsa-miR-23b-3p	16.88	20.01	3.13375	18.446	1.07137	0.29788	0.46627	-8.3188	stable
hsa-miR-4439	0.03	0.04	0.0155294	0.0350208	1.07129	0.297915	0.46627	-8.31889	stable
hsa-miR-630	0.61	0.71	0.0979252	0.660877	1.0704	0.298304	0.466497	-8.31983	stable
hsa-miR-4291	2.04	1.43	-0.609073	1.73372	-1.06855	0.299115	0.467332	-8.3218	stable
hsa-miR-431-5p	0	0.01	0.00304074	0.00421096	1.06807	0.299327	0.467332	-8.32231	stable
hsa-miR-1228-3p	0.03	0.02	-0.0134144	0.0240718	-1.06663	0.299962	0.467941	-8.32384	stable
hsa-miR-302a-3p	1.4	1.07	-0.3301	1.2322	-1.06261	0.301731	0.470316	-8.32808	stable
hsa-miR-5693	0.02	0.03	0.0136249	0.0235903	1.05951	0.303102	0.471895	-8.33135	stable
hsa-miR-1914-5p	0.03	0.05	0.0172338	0.0390701	1.05921	0.303237	0.471895	-8.33167	stable
hsa-miR-4684-5p	0.07	0.12	0.0499057	0.0940366	1.05818	0.303691	0.472216	-8.33274	stable
hsa-miR-1245a	0	0	-0.000284892	0.000530262	-1.05716	0.304146	0.472539	-8.33382	stable
hsa-miR-588	0	0	-0.00399767	0.00277871	-1.05534	0.304956	0.472982	-8.33573	stable
hsa-miR-4768-3p	0.09	0.12	0.0324999	0.105437	1.05524	0.304998	0.472982	-8.33583	stable
hsa-miR-101-3p	15.32	12.77	-2.55418	14.0441	-1.05485	0.305174	0.472982	-8.33625	stable
hsa-miR-4795-3p	2.5	1.89	-0.615572	2.19621	-1.05066	0.307044	0.475496	-8.34063	stable
hsa-miR-5092	0	0	-0.000284901	0.000530258	-1.04535	0.309426	0.478796	-8.34617	stable
hsa-miR-3200-3p	0	0	0.00279649	0.00218052	1.04405	0.310012	0.479315	-8.34752	stable
hsa-miR-5008-3p	0.04	0.06	0.0197357	0.0482408	1.04088	0.311441	0.481135	-8.35081	stable
hsa-miR-2909	0	0	-0.000278924	0.000533246	-1.03971	0.311968	0.481266	-8.35202	stable
hsa-miR-3122	0	0	0.000739021	0.00140774	1.03915	0.312223	0.481266	-8.3526	stable
hsa-miR-3685	0.76	0.65	-0.107791	0.706127	-1.03902	0.312282	0.481266	-8.35273	stable
hsa-miR-4320	0.01	0	-0.00529449	0.00324494	-1.03462	0.314276	0.48395	-8.35727	stable
hsa-let-7e-5p	3.18	2.63	-0.552418	2.90853	-1.03305	0.314994	0.484664	-8.3589	stable
hsa-miR-187-3p	0.05	0.01	-0.0359256	0.0277389	-1.03143	0.315733	0.485411	-8.36056	stable
hsa-miR-4714-5p	5.03	6.11	1.07718	5.56988	1.03023	0.316281	0.485859	-8.3618	stable
hsa-miRPlus-D1058	0.01	0.01	0.00406524	0.00806204	1.02967	0.316533	0.485859	-8.36236	stable
hsa-miR-193a-3p	7.51	6.1	-1.40947	6.80181	-1.02407	0.319103	0.489411	-8.3681	stable
hsa-miR-5194	0	0	0.000947114	0.00114627	1.01932	0.321292	0.492373	-8.37294	stable
hsa-miR-4726-5p	2.98	2.52	-0.466371	2.74959	-1.0186	0.321623	0.492479	-8.37367	stable
hsa-miR-5095	0.19	0.28	0.0968084	0.235391	1.01805	0.321877	0.492479	-8.37423	stable
hsa-miR-369-5p	0	0	0.000894386	0.00156139	1.01493	0.323325	0.49394	-8.3774	stable
hsa-miR-4445-3p	0.03	0.06	0.0279953	0.0457267	1.01488	0.323349	0.49394	-8.37745	stable
hsa-miR-499a-5p	0.01	0.01	-0.00540428	0.0100567	-1.01315	0.324152	0.494557	-8.3792	stable
hsa-miR-4732-5p	0.65	1.12	0.477948	0.884661	1.01289	0.32427	0.494557	-8.37946	stable
hsa-miR-1469	0.64	0.49	-0.147605	0.565092	-1.01122	0.325049	0.49535	-8.38115	stable
hsa-miR-3922-3p	0	0	0.0012197	0.00142266	1.01064	0.325318	0.495365	-8.38174	stable
hsa-miR-4731-3p	0.04	0.07	0.0274441	0.0584298	1.00877	0.32619	0.496298	-8.38362	stable
hsa-miR-1236	0.28	0.2	-0.0740655	0.238629	-1.00769	0.326695	0.49667	-8.38471	stable
hsa-miR-5191	0.06	0.08	0.0163849	0.0687124	1.0051	0.32791	0.498121	-8.38732	stable
hsa-miR-3193	0	0.01	0.00973583	0.00636877	1.00133	0.329676	0.500406	-8.39109	stable
hsa-miR-4645-3p	0.07	0.09	0.0203622	0.0785464	1.00003	0.33029	0.500596	-8.3924	stable
hsa-miR-4455	1.61	1.3	-0.311761	1.45632	-0.999507	0.330537	0.500596	-8.39292	stable
hsa-miR-1913	0.07	0.09	0.0213319	0.0789183	0.9994	0.330587	0.500596	-8.39303	stable
hsa-miR-891a	0.83	0.96	0.135277	0.896297	0.99763	0.331422	0.501463	-8.39479	stable
hsa-miR-4636	2.6	1.87	-0.737211	2.23378	-0.991579	0.334288	0.505399	-8.40081	stable
hsa-miR-5003-5p	0.06	0.08	0.0236478	0.0706244	0.989588	0.335235	0.506204	-8.40279	stable
hsa-miR-30b-3p	0.07	0.05	-0.0200862	0.0587152	-0.989053	0.33549	0.506204	-8.40332	stable
hsa-miR-210	1	1.51	0.506093	1.25262	0.988757	0.33563	0.506204	-8.40361	stable
hsa-miR-375	3.32	2.22	-1.09938	2.77354	-0.988233	0.33588	0.506204	-8.40413	stable
hsa-miRPlus-A1072	0.8	0.61	-0.187245	0.704159	-0.987098	0.336421	0.50662	-8.40525	stable
hsa-miR-4707-5p	1.33	1.06	-0.269229	1.19412	-0.98531	0.337275	0.507506	-8.40702	stable
hsa-miR-5702	0.01	0	-0.0138873	0.00796633	-0.984552	0.337637	0.50758	-8.40776	stable
hsa-miR-1288	0	0	0.00101936	0.00141267	0.984096	0.337856	0.50758	-8.40821	stable
hsa-miR-377-3p	0.52	0.63	0.115699	0.576928	0.982691	0.338528	0.508192	-8.4096	stable
hsa-miR-3912	0.01	0	-0.00855831	0.00527088	-0.979679	0.339974	0.509961	-8.41256	stable
hsa-miR-4667-3p	0.3	0.2	-0.107475	0.249702	-0.978243	0.340665	0.510597	-8.41397	stable
hsa-miR-5582-3p	0.02	0.01	-0.00747353	0.0121807	-0.976162	0.341667	0.511698	-8.416	stable
hsa-miR-4266	0	0	0.00167024	0.00150783	0.975112	0.342174	0.512056	-8.41703	stable
hsa-miR-4313	0.02	0.04	0.0157354	0.0325641	0.971602	0.343872	0.513936	-8.42046	stable
hsa-miR-3200-5p	0	0	-0.00303678	0.00233536	-0.971334	0.344002	0.513936	-8.42072	stable
hsa-miR-374c-3p	0.21	0.26	0.0537458	0.236592	0.970443	0.344434	0.513936	-8.42158	stable
hsa-miR-4731-5p	0	0	-0.000260537	0.00054244	-0.970292	0.344507	0.513936	-8.42173	stable
hsa-miR-4421	1.37	1.68	0.31679	1.52464	0.969375	0.344952	0.514199	-8.42262	stable
hsa-miR-5581-5p	0	0	0.00114609	0.00124576	0.967442	0.345891	0.515197	-8.4245	stable
hsa-miR-4754	0.12	0.1	-0.025616	0.11118	-0.965407	0.346882	0.516271	-8.42647	stable
hsa-miR-4716-5p	0.21	0.18	-0.0332584	0.191721	-0.962978	0.348067	0.517469	-8.42882	stable
hsa-miR-3940-3p	0	0	-0.000260537	0.00054244	-0.962094	0.348499	0.517469	-8.42968	stable
hsa-miR-3919	0	0	-0.000260537	0.00054244	-0.962094	0.348499	0.517469	-8.42968	stable
hsa-miR-99a-3p	0.01	0	-0.00415088	0.00304369	-0.961257	0.348909	0.517675	-8.43049	stable
hsa-miR-4524b-5p	0.98	0.41	-0.572715	0.698162	-0.960075	0.349487	0.517812	-8.43163	stable
hsa-miR-3169	0	0	-0.000375021	0.000774786	-0.959961	0.349543	0.517812	-8.43174	stable
hsa-miR-29b-1-5p	0.1	0.13	0.0355708	0.113198	0.957178	0.350909	0.519421	-8.43441	stable
hsa-miR-219-2-3p	0.03	0.02	-0.012063	0.0260916	-0.956357	0.351312	0.519421	-8.4352	stable
hsa-miR-1200	0.02	0.01	-0.00908285	0.0129716	-0.956087	0.351445	0.519421	-8.43546	stable
hsa-miR-4710	0.13	0.01	-0.117098	0.0680054	-0.95393	0.352506	0.520322	-8.43753	stable
hsa-miR-4695-3p	10.42	9.49	-0.92915	9.95677	-0.953555	0.352692	0.520322	-8.43789	stable
hsa-let-7a-5p	2.79	2.05	-0.738306	2.41946	-0.95319	0.352872	0.520322	-8.43824	stable
hsa-miR-377-5p	0.11	0.15	0.041033	0.13433	0.950986	0.35396	0.521524	-8.44035	stable
hsa-miR-3660	0.23	0.18	-0.0445777	0.203791	-0.949764	0.354564	0.522012	-8.44152	stable
hsa-miR-3690	0.05	0.07	0.0194252	0.0613592	0.949065	0.35491	0.522119	-8.44218	stable
hsa-miR-543	0.04	0.03	-0.0147231	0.0335486	-0.947796	0.355538	0.522305	-8.44339	stable
hsa-miR-4539	0.08	0.05	-0.0320192	0.0637632	-0.947706	0.355583	0.522305	-8.44348	stable
hsa-miR-1255a	1.13	1.29	0.158797	1.20858	0.947126	0.35587	0.522326	-8.44403	stable
hsa-miR-339-3p	0.07	0.05	-0.0160068	0.0585849	-0.94638	0.356241	0.522469	-8.44474	stable
hsa-miR-5196-5p	0.02	0.01	-0.00628504	0.014484	-0.943006	0.357918	0.523962	-8.44794	stable
hsa-miR-4652-3p	0.03	0.04	0.0160331	0.034302	0.941782	0.358528	0.523962	-8.4491	stable
hsa-miR-4473	1.01	0.71	-0.296476	0.858668	-0.941425	0.358706	0.523962	-8.44944	stable
hsa-miR-587	0	0	-0.000261332	0.000542042	-0.941028	0.358904	0.523962	-8.44982	stable
hsa-miR-5087	0	0	-0.000261332	0.000542042	-0.941028	0.358904	0.523962	-8.44982	stable
hsa-miR-5708	0	0	-0.000261332	0.000542042	-0.941028	0.358904	0.523962	-8.44982	stable
hsa-miR-4649-3p	0.02	0.04	0.0151919	0.0282639	0.940248	0.359294	0.52413	-8.45056	stable
hsa-miR-4536-3p	0.07	0.01	-0.0630325	0.0398447	-0.933544	0.362651	0.528624	-8.45688	stable
hsa-miR-5007-5p	0	0	-0.000286101	0.000639222	-0.9309	0.363981	0.530158	-8.45936	stable
hsa-miR-937	3.93	3.03	-0.899178	3.48301	-0.929166	0.364855	0.530654	-8.46098	stable
hsa-miR-1269b	0	0	0.0016383	0.00240719	0.929123	0.364877	0.530654	-8.46102	stable
hsa-miR-483-5p	0.46	0.65	0.189272	0.55806	0.927446	0.365724	0.531075	-8.46259	stable
hsa-miR-4305	0.3	0.24	-0.0552882	0.267383	-0.927171	0.365862	0.531075	-8.46284	stable
hsa-miR-1537	0	0	0.00259368	0.0026653	0.9269	0.366	0.531075	-8.4631	stable
hsa-miR-664-5p	0.03	0.04	0.0108909	0.0392021	0.923717	0.367611	0.533008	-8.46606	stable
hsa-miR-4312	0.14	0.18	0.0437447	0.157864	0.922422	0.368268	0.533322	-8.46727	stable
hsa-miR-3973	0	0	0.000472428	0.000908923	0.92219	0.368386	0.533322	-8.46748	stable
hsa-miR-5584-5p	0.03	0.06	0.0308706	0.0442297	0.915515	0.371786	0.537837	-8.47367	stable
hsa-miR-196a-5p	0.47	0.63	0.160539	0.546379	0.914196	0.37246	0.538405	-8.47488	stable
hsa-miR-621	0	0	0.000740547	0.0014085	0.913306	0.372916	0.538656	-8.4757	stable
hsa-miR-5188	0.21	0.18	-0.0336097	0.198193	-0.90698	0.376164	0.542938	-8.48151	stable
hsa-miR-921	0.19	0.22	0.0278343	0.208876	0.90382	0.377793	0.544878	-8.4844	stable
hsa-miR-4503	0.55	0.47	-0.0785778	0.50918	-0.902344	0.378556	0.545566	-8.48574	stable
hsa-miR-3199	0	0	-0.000248896	0.000548261	-0.900292	0.379619	0.546257	-8.48761	stable
hsa-miR-4796-5p	0.02	0.03	0.0100485	0.0258757	0.899835	0.379855	0.546257	-8.48803	stable
hsa-miR-4537	0.07	0.05	-0.0227432	0.0575419	-0.899152	0.380209	0.546257	-8.48865	stable
hsa-miR-493-5p	0.5	0.19	-0.304287	0.345182	-0.898881	0.38035	0.546257	-8.48889	stable
hsa-miR-5587-5p	0	0	-0.000577492	0.000947092	-0.89866	0.380465	0.546257	-8.48909	stable
hsa-miR-148a-5p	0.09	0.14	0.0477279	0.117131	0.898078	0.380767	0.546281	-8.48962	stable
hsa-miR-4464	0	0	0.000480319	0.000912868	0.89614	0.381774	0.547177	-8.49138	stable
hsa-miR-5580-3p	0.1	0.08	-0.0222236	0.089263	-0.895773	0.381965	0.547177	-8.49171	stable
hsa-miR-4489	0.04	0.01	-0.026355	0.0234455	-0.894045	0.382864	0.548055	-8.49327	stable
hsa-miR-4451	1.26	0.88	-0.383641	1.06767	-0.893226	0.383291	0.548256	-8.49401	stable
hsa-miR-651	0	0	-0.000390025	0.000843213	-0.892594	0.383621	0.548317	-8.49458	stable
hsa-miR-485-5p	0	0	0.000385202	0.000865309	0.890898	0.384506	0.549172	-8.49611	stable
hsa-miR-1181	0.01	0	-0.00402286	0.00326412	-0.889706	0.38513	0.549405	-8.49718	stable
hsa-miR-127-3p	0.71	0.6	-0.10765	0.657009	-0.889486	0.385245	0.549405	-8.49738	stable
hsa-miR-4485	0.24	0.35	0.111913	0.298167	0.887845	0.386104	0.550198	-8.49885	stable
hsa-miR-22-5p	0.46	0.56	0.0960077	0.509066	0.887325	0.386377	0.550198	-8.49932	stable
hsa-miR-5683	0	0	-0.000248904	0.000548256	-0.885225	0.387478	0.551356	-8.5012	stable
hsa-miR-4419a	0.07	0.11	0.0469535	0.0899287	0.882555	0.388882	0.55273	-8.50359	stable
hsa-miR-3170	0	0	0.000592855	0.00119942	0.882289	0.389022	0.55273	-8.50383	stable
hsa-miR-1293	0.01	0.01	0.00357039	0.00814754	0.879441	0.390524	0.554451	-8.50636	stable
hsa-miR-5696	0.12	0.09	-0.0332231	0.104101	-0.876604	0.392024	0.556167	-8.50888	stable
hsa-miR-553	0.31	0.36	0.0542923	0.337118	0.874632	0.393068	0.557235	-8.51063	stable
hsa-miR-4691-3p	0.04	0.01	-0.025953	0.0268796	-0.872681	0.394104	0.558289	-8.51236	stable
hsa-miR-34b-5p	0.01	0.04	0.0239983	0.0234634	0.871847	0.394547	0.558503	-8.51309	stable
hsa-miR-361-5p	2.49	1.99	-0.491838	2.23937	-0.870134	0.395458	0.558812	-8.5146	stable
hsa-miR-4766-5p	0.02	0.02	0.00708189	0.0203171	0.870079	0.395487	0.558812	-8.51465	stable
hsa-miR-103a-3p	5.1	5.44	0.333799	5.27024	0.869788	0.395642	0.558812	-8.51491	stable
hsa-miR-1206	0	0	-0.000267355	0.000679132	-0.869154	0.39598	0.558876	-8.51547	stable
hsa-miR-4659a-5p	0	0	0.00149648	0.0021167	0.866828	0.39722	0.560212	-8.51751	stable
hsa-miR-5585-5p	0.05	0.04	-0.0101421	0.0465881	-0.865366	0.398001	0.560601	-8.51879	stable
hsa-miR-644b-3p	5.19	6.34	1.15544	5.76668	0.865043	0.398174	0.560601	-8.51908	stable
hsa-miR-3649	0.14	0.16	0.0166611	0.153031	0.86324	0.399138	0.560601	-8.52066	stable
hsa-miR-30e-3p	1.68	1.36	-0.315476	1.52132	-0.863186	0.399168	0.560601	-8.5207	stable
hsa-miR-3189-5p	0.05	0.06	0.0128836	0.051894	0.862609	0.399477	0.560601	-8.52121	stable
hsa-miR-4445-5p	1.11	0.8	-0.314391	0.9528	-0.859671	0.401053	0.560601	-8.52377	stable
hsa-miR-3913-5p	0	0	-0.000270948	0.000646798	-0.859488	0.401151	0.560601	-8.52393	stable
hsa-miR-5705	0	0	-0.000236968	0.000554225	-0.859279	0.401263	0.560601	-8.52411	stable
hsa-miR-649	0	0	-0.000242945	0.000551236	-0.858421	0.401725	0.560601	-8.52486	stable
hsa-miR-525-3p	0	0	-0.000242945	0.000551236	-0.858421	0.401725	0.560601	-8.52486	stable
hsa-miR-3180-3p	0	0	-0.000242945	0.000551236	-0.858421	0.401725	0.560601	-8.52486	stable
hsa-miR-4703-5p	0	0	-0.000242945	0.000551236	-0.858421	0.401725	0.560601	-8.52486	stable
hsa-miR-4446-3p	0	0	-0.000242945	0.000551236	-0.858421	0.401725	0.560601	-8.52486	stable
hsa-miR-4738-5p	0	0	-0.000242945	0.000551236	-0.858421	0.401725	0.560601	-8.52486	stable
hsa-miR-4713-3p	0	0	0.000524224	0.00107492	0.858102	0.401896	0.560601	-8.52514	stable
hsa-miR-3065-5p	0	0	0.00118678	0.00287395	0.857018	0.40248	0.560616	-8.52608	stable
hsa-miR-4255	0.57	0.38	-0.191004	0.478706	-0.856993	0.402493	0.560616	-8.5261	stable
hsa-miR-3918	0	0	-0.000464061	0.000928179	-0.853156	0.404562	0.563087	-8.52943	stable
hsa-miR-577	0	0	0.00214121	0.00271497	0.851311	0.40556	0.564065	-8.53102	stable
hsa-miR-4446-5p	0.01	0.01	0.00326367	0.00711554	0.847856	0.407432	0.566257	-8.534	stable
hsa-miR-3156-5p	0	0.01	0.00643209	0.00538146	0.846496	0.408171	0.566871	-8.53517	stable
hsa-miR-548ai/hsa-miR-570-5p	0	0	0.000418819	0.000882118	0.844402	0.40931	0.567664	-8.53696	stable
hsa-miR-548ah-5p	0.44	0.39	-0.0556453	0.413922	-0.844354	0.409336	0.567664	-8.53701	stable
hsa-miR-580	0	0	-0.000326024	0.000799284	-0.842986	0.410081	0.568285	-8.53818	stable
hsa-miR-4786-5p	0.04	0.03	-0.0116606	0.0320672	-0.84045	0.411464	0.569478	-8.54034	stable
hsa-miR-4791	2.45	3.08	0.621186	2.76503	0.839438	0.412018	0.569478	-8.54121	stable
hsa-miR-3689a-5p/hsa-miR-3689b-5p/hsa-miR-3689e	0.03	0.04	0.00986461	0.036262	0.839111	0.412196	0.569478	-8.54149	stable
hsa-miR-4432	0.01	0.01	-0.00637815	0.0113477	-0.838367	0.412603	0.569478	-8.54212	stable
hsa-miR-769-3p	0	0.01	0.00423308	0.00637571	0.838178	0.412706	0.569478	-8.54228	stable
hsa-miR-549	0	0	-0.000231008	0.000557204	-0.838136	0.41273	0.569478	-8.54232	stable
hsa-miR-4763-3p	0	0	-0.000912665	0.00124886	-0.837114	0.413289	0.569838	-8.54319	stable
hsa-miR-4471	0.15	0.17	0.0216119	0.162952	0.834047	0.414971	0.571397	-8.54579	stable
hsa-miR-324-5p	0.12	0.07	-0.0458639	0.0963208	-0.833742	0.415139	0.571397	-8.54605	stable
hsa-miR-5002-3p	0.76	0.58	-0.174642	0.671744	-0.832226	0.415972	0.571397	-8.54733	stable
hsa-miR-548aa/hsa-miR-548ap-3p/hsa-miR-548t-3p	0.05	0.07	0.0224467	0.058916	0.832047	0.41607	0.571397	-8.54748	stable
hsa-miR-3615	0.04	0.02	-0.0136424	0.0290145	-0.831883	0.416161	0.571397	-8.54762	stable
hsa-miR-1234	0.01	0	-0.00424577	0.00569104	-0.831786	0.416214	0.571397	-8.5477	stable
hsa-miR-642b-3p	0.04	0.08	0.0477138	0.059624	0.830722	0.4168	0.57179	-8.5486	stable
hsa-miR-26a-2-3p	0.14	0.1	-0.0470121	0.120244	-0.826872	0.418923	0.574291	-8.55184	stable
hsa-miR-4487	0.02	0.01	-0.00563414	0.0132722	-0.822821	0.421165	0.576951	-8.55524	stable
hsa-miR-593-5p	0.11	0.09	-0.0183636	0.101217	-0.819634	0.422934	0.57896	-8.5579	stable
hsa-miR-488-3p	0.01	0.01	0.00419449	0.00955218	0.817206	0.424285	0.580099	-8.55992	stable
hsa-miR-153	0.02	0.03	0.012049	0.023729	0.817047	0.424374	0.580099	-8.56005	stable
hsa-miR-4802-3p	0	0	0.000911532	0.00112848	0.815582	0.425191	0.5808	-8.56127	stable
hsa-miR-4463	0.01	0	-0.0042228	0.00378079	-0.814499	0.425795	0.58121	-8.56217	stable
hsa-miR-5703	0	0	0.000539514	0.000942465	0.812032	0.427173	0.582675	-8.56421	stable
hsa-miR-3145-3p	0	0	0.00127384	0.00159922	0.811296	0.427585	0.582821	-8.56482	stable
hsa-miR-1323	0.06	0.11	0.0471993	0.0818633	0.810217	0.428189	0.582984	-8.56571	stable
hsa-miR-1908	2.45	2	-0.448427	2.22661	-0.809993	0.428315	0.582984	-8.56589	stable
hsa-miR-2114-5p	0.03	0.02	-0.00583478	0.0251941	-0.808927	0.428912	0.583011	-8.56677	stable
hsa-miR-760	0	0.01	0.00226456	0.00449125	0.808869	0.428945	0.583011	-8.56682	stable
hsa-miR-4641	0	0	0.000753893	0.00141517	0.807187	0.429889	0.583879	-8.5682	stable
hsa-miR-591	0	0	-0.000230795	0.000557311	-0.803886	0.431745	0.584769	-8.57091	stable
hsa-miR-4293	0	0	-0.000230795	0.000557311	-0.803886	0.431745	0.584769	-8.57091	stable
hsa-miR-3922-5p	0	0	-0.000230795	0.000557311	-0.803886	0.431745	0.584769	-8.57091	stable
hsa-miR-5680	0	0	0.000636319	0.000990868	0.803453	0.431989	0.584769	-8.57127	stable
hsa-miR-4429	0.97	1.07	0.0986285	1.02369	0.803302	0.432074	0.584769	-8.57139	stable
hsa-miR-1250	0	0	0.000620113	0.00112287	0.798404	0.43484	0.587687	-8.57539	stable
hsa-miR-4511	0.09	0.04	-0.0543574	0.0664965	-0.798394	0.434845	0.587687	-8.57539	stable
hsa-miR-208a	0.03	0.02	-0.0088402	0.0258855	-0.79618	0.436099	0.58861	-8.57719	stable
hsa-miRPlus-J1011	0.59	0.43	-0.164333	0.511332	-0.7961	0.436144	0.58861	-8.57726	stable
hsa-miR-3915	0.59	0.67	0.0790108	0.628541	0.794276	0.437178	0.589589	-8.57874	stable
hsa-miR-569	0	0	0.00157661	0.00260339	0.793455	0.437644	0.589801	-8.5794	stable
hsa-miR-645	0.06	0.07	0.0107574	0.0689479	0.789601	0.439837	0.592332	-8.58251	stable
hsa-miR-1283	0	0	-0.000246583	0.00065898	-0.788578	0.44042	0.592332	-8.58333	stable
hsa-miR-4484	0.54	0.46	-0.0792023	0.496966	-0.788522	0.440452	0.592332	-8.58338	stable
hsa-miR-567	0	0	-0.000492594	0.000989542	-0.78594	0.441925	0.593895	-8.58545	stable
hsa-miR-659-3p	0.29	0.37	0.0767129	0.331071	0.784711	0.442628	0.594222	-8.58643	stable
hsa-miR-5195-5p	0.01	0.02	0.00598241	0.0149954	0.783968	0.443053	0.594222	-8.58703	stable
hsa-miR-4673	0.04	0.05	0.013521	0.0449253	0.783884	0.443101	0.594222	-8.5871	stable
hsa-miR-151a-3p	1.2	0.91	-0.29042	1.05425	-0.782703	0.443777	0.594712	-8.58804	stable
hsa-miR-302b-5p	0.04	0.05	0.0137518	0.0454128	0.780624	0.444969	0.595891	-8.5897	stable
hsa-miR-411-5p	0.03	0.01	-0.012519	0.0207475	-0.77954	0.445592	0.596033	-8.59056	stable
hsa-miR-1225-5p	0	0	0.00201935	0.00259772	0.779353	0.445699	0.596033	-8.59071	stable
hsa-miR-3974	0.01	0	-0.00542252	0.00551176	-0.778649	0.446103	0.596156	-8.59127	stable
hsa-miR-4527	0.02	0.02	0.00863573	0.0205534	0.777438	0.4468	0.596669	-8.59223	stable
hsa-miR-1252	0.12	0.14	0.0170008	0.12789	0.776755	0.447193	0.596682	-8.59277	stable
hsa-miR-4534	0.1	0.07	-0.022353	0.0853262	-0.776337	0.447433	0.596682	-8.5931	stable
hsa-miR-548l	0.13	0.2	0.0671796	0.165178	0.771199	0.450398	0.600216	-8.59716	stable
hsa-miR-1224-5p	0	0	-0.00161401	0.0020048	-0.769612	0.451316	0.60102	-8.59841	stable
hsa-miR-302d-5p	0	0	-0.00119576	0.00160066	-0.765352	0.453785	0.603888	-8.60175	stable
hsa-miRPlus-J1004	0	0	0.000478299	0.000911858	0.763779	0.4547	0.604684	-8.60298	stable
hsa-miR-548al	0	0	0.00049786	0.000921639	0.761445	0.456058	0.606069	-8.6048	stable
hsa-miR-342-3p	0.86	1.08	0.215232	0.971641	0.755913	0.459288	0.609937	-8.60909	stable
hsa-let-7b-3p	0.09	0.07	-0.0208932	0.0783593	-0.752698	0.461171	0.612012	-8.61157	stable
hsa-miR-550a-3-5p/hsa-miR-550a-5p	1.13	0.87	-0.261028	1.00404	-0.750675	0.462358	0.612363	-8.61313	stable
hsa-miR-518c-3p	0	0	-0.000218367	0.000563525	-0.74852	0.463625	0.612363	-8.61478	stable
hsa-miR-1471	0	0	-0.000218367	0.000563525	-0.74852	0.463625	0.612363	-8.61478	stable
hsa-miR-3147	0	0	-0.000218367	0.000563525	-0.74852	0.463625	0.612363	-8.61478	stable
hsa-miR-4696	0	0	-0.000218367	0.000563525	-0.74852	0.463625	0.612363	-8.61478	stable
hsa-miR-340-5p	2.25	1.87	-0.38147	2.06281	-0.748435	0.463675	0.612363	-8.61484	stable
hsa-miR-2681-5p	2.26	3.02	0.764304	2.64088	0.74843	0.463678	0.612363	-8.61485	stable
hsa-miR-5701	23.23	21.19	-2.03894	22.2118	-0.741691	0.467654	0.617187	-8.61998	stable
hsa-miR-548t-5p	0.37	0.44	0.0764102	0.403477	0.740557	0.468325	0.617646	-8.62084	stable
hsa-miR-557	0.01	0.01	0.00587532	0.0105532	0.739274	0.469085	0.618221	-8.62182	stable
hsa-miR-409-5p	0.01	0.01	0.00304444	0.00929488	0.736751	0.470581	0.619766	-8.62372	stable
hsa-miR-4491	0.01	0.01	0.0041644	0.00912408	0.735946	0.471059	0.619968	-8.62433	stable
hsa-miR-4721	0	0	0.000665984	0.0010057	0.733446	0.472546	0.621497	-8.62621	stable
hsa-miR-192-5p	8.96	10.37	1.40651	9.66259	0.731591	0.473651	0.622522	-8.6276	stable
hsa-miR-3910	0.05	0.08	0.0280905	0.0678454	0.730615	0.474233	0.622858	-8.62833	stable
hsa-miR-4790-3p	0	0	-0.000212399	0.000566509	-0.729889	0.474665	0.622998	-8.62888	stable
hsa-miR-1275	1.36	1.77	0.407277	1.56642	0.728477	0.475508	0.623676	-8.62993	stable
hsa-miR-1281	0.02	0.01	-0.0058357	0.012997	-0.726442	0.476725	0.624843	-8.63145	stable
hsa-miR-1271-3p	0	0	-0.00020643	0.000569493	-0.724459	0.477912	0.62597	-8.63292	stable
hsa-miR-4792	0.04	0.03	-0.0093784	0.033414	-0.722779	0.47892	0.626625	-8.63417	stable
hsa-miR-184	0	0	-0.000225399	0.00070011	-0.722532	0.479068	0.626625	-8.63435	stable
hsa-miR-1273c	0.24	0.2	-0.0362791	0.222423	-0.719714	0.48076	0.628059	-8.63644	stable
hsa-miR-194-5p	11.13	12.46	1.32809	11.7924	0.719611	0.480822	0.628059	-8.63651	stable
hsa-miR-204-3p	1.46	1.77	0.316086	1.61433	0.715826	0.483102	0.630244	-8.6393	stable
hsa-miR-4533	0.5	0.46	-0.0457799	0.48	-0.715414	0.48335	0.630244	-8.6396	stable
hsa-miR-1272	0.11	0.12	0.0130964	0.114652	0.71514	0.483515	0.630244	-8.6398	stable
hsa-miR-126-3p	4.6	5.46	0.855514	5.0285	0.713627	0.484429	0.630244	-8.64091	stable
hsa-miR-371a-3p	0	0	-0.00231318	0.00273807	-0.713379	0.484579	0.630244	-8.64109	stable
hsa-miR-548ac	0	0	-0.000200193	0.000572612	-0.713079	0.484759	0.630244	-8.64131	stable
hsa-miR-4789-3p	0.03	0.04	0.0122904	0.0344274	0.713007	0.484803	0.630244	-8.64136	stable
hsa-miR-3677-5p	0	0	0.000427711	0.00102666	0.711452	0.485743	0.630555	-8.6425	stable
hsa-miR-525-5p	0	0	0.000558564	0.000951991	0.71125	0.485865	0.630555	-8.64265	stable
hsa-miR-4697-3p	0.06	0.08	0.0186665	0.0677557	0.710974	0.486032	0.630555	-8.64285	stable
hsa-miR-302c-5p	0.19	0.16	-0.0247418	0.172964	-0.709193	0.487111	0.631526	-8.64415	stable
hsa-miR-181d	0.73	0.85	0.120737	0.79275	0.707065	0.488401	0.632191	-8.64569	stable
hsa-miR-208b	0.21	0.29	0.086832	0.251212	0.707004	0.488438	0.632191	-8.64574	stable
hsa-miR-576-3p	0.15	0.06	-0.0967943	0.105293	-0.70671	0.488617	0.632191	-8.64595	stable
hsa-miR-1276	0.04	0.04	0.00785747	0.0409473	0.705198	0.489535	0.632951	-8.64705	stable
hsa-miR-5089	2.56	1.98	-0.582618	2.26647	-0.704248	0.490112	0.633269	-8.64773	stable
hsa-miR-548an	0.8	0.75	-0.0527702	0.778123	-0.70234	0.491274	0.633929	-8.64911	stable
hsa-miR-3190-5p	0.02	0.04	0.0132705	0.0314509	0.702318	0.491287	0.633929	-8.64913	stable
hsa-miR-3197	0.01	0.01	0.00620757	0.0100839	0.700204	0.492575	0.635163	-8.65065	stable
hsa-miR-4466	0	0.01	0.00324968	0.0053781	0.694027	0.496351	0.639301	-8.65507	stable
hsa-miR-182-3p	0	0	-0.000205939	0.000569739	-0.693859	0.496454	0.639301	-8.65519	stable
hsa-miR-652-3p	0.57	0.7	0.133934	0.633273	0.691583	0.497849	0.640666	-8.65681	stable
hsa-miR-4737	0	0	0.000614359	0.000979888	0.690904	0.498266	0.640772	-8.65729	stable
hsa-miR-122-5p	0	0	0.000342508	0.000843962	0.689875	0.498898	0.640821	-8.65802	stable
hsa-miR-4769-3p	0.14	0.12	-0.0247341	0.127565	-0.689749	0.498975	0.640821	-8.65811	stable
hsa-miR-4314	0	0.01	0.00212345	0.00449507	0.687929	0.500094	0.641827	-8.6594	stable
hsa-miR-106b-3p	0.32	0.37	0.0486979	0.342558	0.685011	0.501892	0.643701	-8.66146	stable
hsa-miR-1587	0.34	0.38	0.0406695	0.359473	0.683428	0.502868	0.644502	-8.66257	stable
hsa-miR-4300	0.27	0.31	0.0396444	0.292304	0.682725	0.503302	0.644502	-8.66307	stable
hsa-miR-548aa/hsa-miR-548t-3p	0.13	0.16	0.0313038	0.148282	0.682359	0.503528	0.644502	-8.66332	stable
hsa-let-7f-2-3p	0	0	0.000883536	0.002138	0.681475	0.504075	0.64477	-8.66394	stable
hsa-miR-484	0.19	0.16	-0.0282797	0.176482	-0.680822	0.504478	0.644854	-8.6644	stable
hsa-miR-627	0.06	0.07	0.0119313	0.0663088	0.680078	0.504938	0.645011	-8.66492	stable
hsa-miR-2681-3p	0.5	0.57	0.0658579	0.533926	0.677389	0.506603	0.646706	-8.6668	stable
hsa-miR-1827	0.44	0.39	-0.0497655	0.416925	-0.670113	0.511124	0.651642	-8.67184	stable
hsa-miR-5685	0	0	0.000567738	0.00151971	0.669684	0.511391	0.651642	-8.67214	stable
hsa-miR-520d-5p	0.02	0.01	-0.0109277	0.0118095	-0.669521	0.511493	0.651642	-8.67225	stable
hsa-miR-542-5p	0.06	0.04	-0.022254	0.0534568	-0.667827	0.51255	0.652553	-8.67342	stable
hsa-miR-4749-3p	0.12	0.15	0.0278884	0.13217	0.655058	0.520551	0.662299	-8.68211	stable
hsa-miR-518e-5p/hsa-miR-519a-5p/hsa-miR-519b-5p/hsa-miR-519c-5p/hsa-miR-522-5p/hsa-miR-523-5p	1.5	1.2	-0.308455	1.35055	-0.652692	0.522041	0.663358	-8.68371	stable
hsa-miR-4262	0.23	0.18	-0.052086	0.204864	-0.652634	0.522078	0.663358	-8.68375	stable
hsa-miR-190a	0.4	0.52	0.11842	0.459722	0.650888	0.523179	0.664316	-8.68492	stable
hsa-miR-5698	0.06	0.07	0.016836	0.0641016	0.643479	0.527867	0.66979	-8.68986	stable
hsa-miR-4724-3p	0.01	0.01	0.00396203	0.0084535	0.642437	0.528528	0.66979	-8.69055	stable
hsa-miR-376b	0.07	0.08	0.0155291	0.0770345	0.642416	0.528542	0.66979	-8.69057	stable
hsa-miR-337-5p	0.28	0.25	-0.0320207	0.263202	-0.640004	0.530074	0.671287	-8.69216	stable
hsa-miR-3180/hsa-miR-3180-3p	0.01	0	-0.00399861	0.00482382	-0.637204	0.531855	0.673096	-8.694	stable
hsa-miR-4729	0.01	0.02	0.00559278	0.0144684	0.636373	0.532385	0.673321	-8.69455	stable
hsa-miR-1185-1-3p	0.01	0.02	0.00800034	0.0184345	0.633721	0.534076	0.674733	-8.69629	stable
hsa-miR-4521	0.24	0.2	-0.0407141	0.220093	-0.633515	0.534208	0.674733	-8.69642	stable
hsa-miR-744-5p	1.87	1.46	-0.409803	1.66869	-0.632436	0.534897	0.675158	-8.69713	stable
hsa-miR-24-1-5p	0.47	0.4	-0.0630678	0.434343	-0.631451	0.535526	0.675393	-8.69777	stable
hsa-miR-2115-3p	1.13	1.25	0.117595	1.1934	0.63042	0.536186	0.675393	-8.69844	stable
hsa-miR-4712-3p	0.72	0.62	-0.102769	0.667849	-0.630196	0.536329	0.675393	-8.69859	stable
hsa-miR-548ak	0	0	0.000353565	0.000849491	0.629926	0.536502	0.675393	-8.69876	stable
hsa-miR-4761-5p	0	0	0.000317643	0.000971631	0.628861	0.537184	0.675393	-8.69945	stable
hsa-miR-127-5p	0.09	0.07	-0.0167887	0.0827358	-0.62869	0.537293	0.675393	-8.69956	stable
hsa-miR-550a-3p	0.18	0.16	-0.0273173	0.170819	-0.628278	0.537557	0.675393	-8.69983	stable
hsa-miR-711	0.63	0.81	0.173131	0.718553	0.626688	0.538576	0.676228	-8.70086	stable
hsa-miR-3607-3p	10.16	12.14	1.97859	11.1528	0.625922	0.539067	0.676401	-8.70136	stable
hsa-miR-155-5p	1.74	2.15	0.406337	1.94369	0.624988	0.539667	0.676709	-8.70196	stable
hsa-miR-940	0.16	0.2	0.0346854	0.179411	0.624379	0.540058	0.676755	-8.70235	stable
hsa-miR-663a	0.46	0.58	0.12154	0.517524	0.621291	0.542043	0.678797	-8.70434	stable
hsa-miR-4670-5p	0	0	0.00118767	0.00286528	0.620704	0.542421	0.678826	-8.70471	stable
hsa-miR-5681b	3.04	3.54	0.49486	3.29045	0.617971	0.544182	0.680584	-8.70646	stable
hsa-miR-3675-5p	0	0	-0.000175615	0.000584901	-0.615907	0.545514	0.681804	-8.70778	stable
hsa-miR-550b-2-5p	0.23	0.19	-0.0454724	0.2084	-0.614318	0.546541	0.682596	-8.70879	stable
hsa-miR-196a-3p	1.68	1.56	-0.12242	1.6187	-0.61382	0.546863	0.682596	-8.7091	stable
hsa-miR-372	0.01	0.02	0.00365921	0.0135259	0.61103	0.548668	0.684302	-8.71087	stable
hsa-miR-3174	0.3	0.27	-0.0255647	0.287517	-0.610525	0.548995	0.684302	-8.71119	stable
hsa-miR-1229	0	0	0.000575171	0.00114521	0.610049	0.549304	0.684302	-8.71149	stable
hsa-miR-4783-3p	0.16	0.19	0.0268308	0.171604	0.608252	0.550469	0.685039	-8.71262	stable
hsa-miR-1298	0.03	0.02	-0.0120721	0.0215612	-0.608032	0.550612	0.685039	-8.71276	stable
hsa-miR-4257	0	0	-0.000175615	0.000584901	-0.607381	0.551035	0.685119	-8.71317	stable
hsa-miR-1296	0.01	0.01	-0.00258226	0.00700553	-0.606505	0.551604	0.68522	-8.71372	stable
hsa-miR-595	0.03	0.04	0.00652113	0.0351832	0.606151	0.551833	0.68522	-8.71394	stable
hsa-miR-1268b	0.06	0.06	-0.00816675	0.0597293	-0.603991	0.553238	0.686518	-8.71529	stable
hsa-miR-4646-5p	0.07	0.09	0.0280641	0.0799152	0.601297	0.554992	0.688248	-8.71697	stable
hsa-miR-3127-3p	0.07	0.09	0.0205387	0.0820249	0.600241	0.55568	0.688654	-8.71762	stable
hsa-miR-339-5p	0.86	1.04	0.172202	0.950185	0.598936	0.556531	0.689039	-8.71843	stable
hsa-miR-1248	0.04	0.05	0.0142941	0.0441069	0.598661	0.556711	0.689039	-8.7186	stable
hsa-miR-2355-5p	0.1	0.11	0.0129585	0.105635	0.595608	0.558706	0.690977	-8.72049	stable
hsa-miR-548b-3p	0	0.01	0.00224207	0.00487543	0.595157	0.559001	0.690977	-8.72076	stable
hsa-miR-3664-3p	0.15	0.17	0.0264609	0.159702	0.593852	0.559855	0.691586	-8.72157	stable
hsa-miR-676-3p	0	0	0.00126075	0.00322367	0.591116	0.561648	0.693352	-8.72324	stable
hsa-let-7d-5p	2.06	1.82	-0.236988	1.93698	-0.590041	0.562353	0.693509	-8.7239	stable
hsa-miR-3162-5p	0	0	-0.00161639	0.0024808	-0.589817	0.5625	0.693509	-8.72404	stable
hsa-miR-27a-3p	5.07	6.07	0.998597	5.5704	0.587684	0.563901	0.694417	-8.72534	stable
hsa-miR-4269	0	0	-0.000201583	0.000712018	-0.587588	0.563964	0.694417	-8.7254	stable
hsa-miR-3688-5p	0.05	0.06	0.0115796	0.0591183	0.586408	0.56474	0.694668	-8.72611	stable
hsa-miR-5094	0	0	-0.000306666	0.000884892	-0.585759	0.565167	0.694668	-8.72651	stable
hsa-miR-1297	0.95	1.11	0.16694	1.02975	0.58562	0.565258	0.694668	-8.72659	stable
hsa-miR-4763-5p	0.01	0.01	-0.00388646	0.0080814	-0.584909	0.565726	0.694796	-8.72702	stable
hsa-miR-4649-5p	0.02	0.01	-0.00605192	0.0156648	-0.58424	0.566166	0.69489	-8.72743	stable
hsa-let-7g-3p	0.01	0.01	-0.00350444	0.0111703	-0.580215	0.56882	0.69763	-8.72985	stable
hsa-miR-4461	0	0	-0.000198063	0.000758587	-0.579749	0.569129	0.69763	-8.73013	stable
hsa-miR-3184-5p	0.01	0.02	0.00710069	0.0145034	0.5777	0.570482	0.698091	-8.73136	stable
hsa-miR-26b-5p	7.44	6.69	-0.749355	7.06934	-0.577605	0.570545	0.698091	-8.73142	stable
hsa-let-7d-3p	1.36	1.27	-0.0967203	1.31463	-0.57752	0.570601	0.698091	-8.73147	stable
hsa-miR-490-3p	0.81	0.94	0.129331	0.872477	0.576073	0.571558	0.698815	-8.73233	stable
hsa-miR-199a-5p	11.22	10.36	-0.858599	10.786	-0.575289	0.572077	0.698918	-8.7328	stable
hsa-miR-554	0.03	0.02	-0.0087685	0.0216068	-0.574841	0.572374	0.698918	-8.73307	stable
hsa-miR-5010-3p	0.17	0.14	-0.0222373	0.154557	-0.573965	0.572954	0.69918	-8.73359	stable
hsa-miR-4290	3.03	2.69	-0.336042	2.86242	-0.570069	0.575539	0.701886	-8.73589	stable
hsa-miR-1182	0	0	-0.000176537	0.00058444	-0.568713	0.57644	0.702088	-8.73669	stable
hsa-miR-4744	0	0	-0.000176537	0.00058444	-0.568713	0.57644	0.702088	-8.73669	stable
hsa-miR-3171	0.01	0.01	0.00272414	0.00703299	0.567664	0.577138	0.70249	-8.73731	stable
hsa-miR-144-3p	11.25	9.52	-1.73765	10.3853	-0.561861	0.581003	0.706745	-8.74071	stable
hsa-miR-4713-5p	0.03	0.04	0.00893987	0.0344096	0.559431	0.582627	0.707909	-8.74212	stable
hsa-miR-599	0	0	0.000319049	0.000972334	0.55932	0.5827	0.707909	-8.74218	stable
hsa-miR-198	0	0	0.000477283	0.00127687	0.553258	0.586759	0.71226	-8.74568	stable
hsa-miR-3150b-5p	0.07	0.09	0.0184321	0.07708	0.552858	0.587027	0.71226	-8.74591	stable
hsa-miR-4433-5p	0.02	0.03	0.00734904	0.0254639	0.552118	0.587524	0.712295	-8.74633	stable
hsa-miR-3655	0.03	0.02	-0.00594572	0.0222632	-0.551704	0.587802	0.712295	-8.74657	stable
hsa-miR-654-3p	0.16	0.14	-0.0192616	0.148341	-0.548968	0.58964	0.713996	-8.74813	stable
hsa-miR-3614-5p	0	0	-0.000157228	0.000594094	-0.548224	0.590141	0.713996	-8.74856	stable
hsa-miR-3610	0	0	0.000210018	0.000777718	0.547947	0.590327	0.713996	-8.74871	stable
hsa-miR-4498	0	0	0.00031943	0.00119794	0.543096	0.593595	0.717495	-8.75146	stable
hsa-miR-4716-3p	0.05	0.05	0.00763101	0.0488657	0.540426	0.595397	0.719218	-8.75296	stable
hsa-miR-4699-5p	0.3	0.27	-0.0254312	0.285553	-0.538129	0.59695	0.720639	-8.75425	stable
hsa-miR-4468	1.17	1.09	-0.0820677	1.13106	-0.536764	0.597874	0.721298	-8.75501	stable
hsa-miR-218-2-3p	0.06	0.06	-0.00994321	0.0600055	-0.534512	0.599399	0.722682	-8.75626	stable
hsa-miR-877-3p	0.84	0.75	-0.0849262	0.796477	-0.532667	0.60065	0.722875	-8.75728	stable
hsa-miR-4264	0.04	0.03	-0.00817536	0.0371624	-0.532519	0.600751	0.722875	-8.75736	stable
hsa-miR-151a-5p	1.21	1.05	-0.158019	1.13072	-0.532121	0.601021	0.722875	-8.75758	stable
hsa-miR-4268	3.83	3.39	-0.444629	3.61193	-0.531904	0.601168	0.722875	-8.7577	stable
hsa-miR-4787-3p	0.11	0.13	0.021302	0.122163	0.531183	0.601658	0.722875	-8.7581	stable
hsa-miR-107	2.83	3.12	0.291289	2.97538	0.530499	0.602122	0.722875	-8.75848	stable
hsa-miR-4431	2.55	2.32	-0.231896	2.43411	-0.530375	0.602207	0.722875	-8.75855	stable
hsa-miR-483-3p	4.16	3.66	-0.50075	3.91441	-0.528039	0.603794	0.724314	-8.75983	stable
hsa-miR-4750	1.96	1.74	-0.220439	1.85016	-0.527497	0.604163	0.724314	-8.76013	stable
hsa-miR-5585-3p	0.04	0.05	0.0109377	0.0457816	0.525628	0.605436	0.725384	-8.76115	stable
hsa-miR-382-3p	0.14	0.12	-0.0212476	0.126604	-0.524524	0.606188	0.72583	-8.76175	stable
hsa-let-7g-5p	7.89	7.07	-0.824896	7.47762	-0.522124	0.607825	0.727335	-8.76306	stable
hsa-miR-10a-3p	0.32	0.37	0.050599	0.341579	0.517617	0.610904	0.730525	-8.76549	stable
hsa-miR-4774-5p	0.21	0.25	0.0324249	0.22964	0.517103	0.611256	0.730525	-8.76577	stable
hsa-miR-4776-5p	0.02	0.01	-0.0034738	0.0148646	-0.515819	0.612135	0.731118	-8.76646	stable
hsa-miR-3136-3p	1.14	1.24	0.102742	1.19295	0.514179	0.613258	0.732003	-8.76733	stable
hsa-miR-3146	0.12	0.13	0.0130584	0.127173	0.512309	0.61454	0.733075	-8.76833	stable
hsa-miR-4438	0	0	-0.000145809	0.000599804	-0.50805	0.617466	0.735701	-8.77059	stable
hsa-miR-4682	0.73	0.82	0.0876633	0.77156	0.507774	0.617656	0.735701	-8.77074	stable
hsa-miR-4725-3p	0.28	0.33	0.0525344	0.305122	0.507424	0.617896	0.735701	-8.77092	stable
hsa-miR-508-5p	0.46	0.52	0.0627414	0.489627	0.504257	0.620076	0.737837	-8.77259	stable
hsa-miR-611	0.04	0.05	0.0129839	0.0441962	0.503649	0.620496	0.737876	-8.7729	stable
hsa-miR-3163	0	0	-0.000495587	0.00133701	-0.498215	0.624246	0.741875	-8.77574	stable
hsa-miR-129-5p	0.01	0.01	-0.00383556	0.0117287	-0.496342	0.625541	0.742952	-8.7767	stable
hsa-miRPlus-C1076	0.01	0.01	-0.00446621	0.0114281	-0.495473	0.626142	0.743204	-8.77715	stable
hsa-miR-374b-5p	2.59	2.31	-0.27805	2.449	-0.492911	0.627917	0.744847	-8.77847	stable
hsa-miR-29b-3p	10.84	12	1.15625	11.4202	0.49139	0.628972	0.745636	-8.77925	stable
hsa-miR-4634	0.02	0.01	-0.00399451	0.0153092	-0.48431	0.633891	0.751002	-8.78284	stable
hsa-miR-583	0	0	0.000266045	0.000805731	0.483612	0.634377	0.751111	-8.7832	stable
hsa-miR-4500	6	6.45	0.444233	6.22314	0.482689	0.63502	0.751407	-8.78366	stable
hsa-miR-3916	0.03	0.04	0.00816149	0.031387	0.479049	0.637558	0.753944	-8.78548	stable
hsa-miR-5093	0.02	0.04	0.0119131	0.0301608	0.47135	0.642942	0.75984	-8.78929	stable
hsa-miR-4436b-5p	0.24	0.21	-0.0292257	0.225116	-0.470521	0.643523	0.760057	-8.7897	stable
hsa-miR-3126-3p	0.31	0.27	-0.0402643	0.289685	-0.468606	0.644865	0.761029	-8.79064	stable
hsa-miR-92b-5p	0.07	0.1	0.0363692	0.0844268	0.467092	0.645928	0.761029	-8.79137	stable
hsa-miR-769-5p	0.14	0.11	-0.0208149	0.124696	-0.466992	0.645998	0.761029	-8.79142	stable
hsa-miR-4639-5p	0.01	0.01	0.0024169	0.0128535	0.466539	0.646316	0.761029	-8.79164	stable
hsa-miR-194-3p	0.24	0.3	0.0622099	0.270467	0.465924	0.646748	0.761029	-8.79194	stable
hsa-miR-383	0.02	0.02	-0.00355818	0.0221106	-0.465421	0.647101	0.761029	-8.79219	stable
hsa-miR-499b-5p	0	0	0.000211979	0.000963609	0.465375	0.647133	0.761029	-8.79221	stable
hsa-miR-154-5p	0.03	0.02	-0.0065395	0.0266203	-0.46279	0.648951	0.762697	-8.79346	stable
hsa-miR-302e	0.7	0.64	-0.0640814	0.672357	-0.461827	0.649629	0.763025	-8.79392	stable
hsa-miR-4679	0.09	0.08	-0.0122218	0.0816818	-0.461131	0.650119	0.763131	-8.79426	stable
hsa-miR-215	0.1	0.12	0.028183	0.110423	0.45421	0.655	0.768388	-8.79756	stable
hsa-miR-205-5p	0	0	-0.000496653	0.0014479	-0.451397	0.656988	0.770248	-8.79889	stable
hsa-miR-4758-5p	0	0	0.00049498	0.00174835	0.448872	0.658776	0.77187	-8.80007	stable
hsa-miR-877-5p	0.27	0.29	0.0233349	0.2792	0.447674	0.659624	0.77239	-8.80063	stable
hsa-miR-548ax	0	0	0.000598658	0.00199556	0.445884	0.660893	0.773035	-8.80147	stable
hsa-miR-1273f	0.08	0.1	0.0183146	0.0925639	0.445187	0.661387	0.773035	-8.80179	stable
hsa-miR-4520a-3p	0	0	-0.00167517	0.00349446	-0.445186	0.661388	0.773035	-8.80179	stable
hsa-miR-1255b-5p	0.05	0.04	-0.00617092	0.0455427	-0.442823	0.663066	0.774522	-8.80288	stable
hsa-miR-149-3p	1.22	1.36	0.138367	1.29401	0.441748	0.663829	0.774909	-8.80338	stable
hsa-miR-4665-3p	0.05	0.06	0.010785	0.0512494	0.441214	0.664208	0.774909	-8.80363	stable
hsa-miR-3938	0	0.01	0.0012071	0.00500301	0.439976	0.665088	0.775463	-8.8042	stable
hsa-miR-570-3p	0	0	-0.000839768	0.00268937	-0.438677	0.666012	0.776067	-8.80479	stable
hsa-miR-520a-3p	0	0	0.000280418	0.000812918	0.437925	0.666548	0.776209	-8.80513	stable
hsa-miR-5590-5p	0	0	-0.000127422	0.000608998	-0.437364	0.666947	0.776209	-8.80539	stable
hsa-miR-1273e	0.49	0.56	0.0700966	0.522045	0.434417	0.669046	0.778179	-8.80673	stable
hsa-miR-4450	0.89	1.01	0.123599	0.950867	0.433184	0.669926	0.77853	-8.80729	stable
hsa-miR-3941	0.38	0.41	0.0305316	0.397958	0.432851	0.670163	0.77853	-8.80744	stable
hsa-let-7a-3p	0.08	0.1	0.018154	0.0880962	0.431398	0.6712	0.779261	-8.80809	stable
hsa-miR-4506	0.03	0.04	0.00932746	0.0390304	0.430508	0.671836	0.779525	-8.8085	stable
hsa-miR-132-5p	0.03	0.03	-0.00494815	0.0289396	-0.429565	0.672509	0.779833	-8.80892	stable
hsa-miR-181c-3p	0.01	0.01	0.00308847	0.00940189	0.428953	0.672946	0.779867	-8.80919	stable
hsa-miR-323a-5p	0	0	-0.00014356	0.000741029	-0.42643	0.674751	0.780853	-8.81032	stable
hsa-miR-3150b-3p	0	0	-0.000140612	0.000602402	-0.426378	0.674788	0.780853	-8.81034	stable
hsa-miR-3179	0	0	-0.000126976	0.00060922	-0.426049	0.675023	0.780853	-8.81049	stable
hsa-miR-449b-3p	0.03	0.03	0.00583884	0.0304163	0.421801	0.678067	0.783784	-8.81237	stable
hsa-miR-411-3p	0.03	0.04	0.00764457	0.0334157	0.421367	0.678377	0.783784	-8.81256	stable
hsa-miR-4800-5p	0.26	0.27	0.0167463	0.264392	0.415295	0.682738	0.788345	-8.81521	stable
hsa-miR-593-3p	0.07	0.06	-0.00518084	0.0672733	-0.411424	0.685523	0.791084	-8.81688	stable
hsa-miR-3652	0.01	0.01	-0.00188545	0.00746339	-0.409975	0.686567	0.79181	-8.81751	stable
hsa-miR-135a-3p	0.06	0.05	-0.0113456	0.0546788	-0.408165	0.687871	0.792836	-8.81828	stable
hsa-miR-4436a	0.15	0.17	0.0195425	0.156128	0.406077	0.689378	0.794094	-8.81917	stable
hsa-miR-5010-5p	0.01	0.01	0.00273217	0.00637787	0.40447	0.690539	0.794549	-8.81985	stable
hsa-miR-5586-5p	0	0	0.000162426	0.000753922	0.404379	0.690605	0.794549	-8.81989	stable
hsa-miR-320a	2.08	1.84	-0.237731	1.96041	-0.403492	0.691246	0.794808	-8.82026	stable
hsa-miR-4796-3p	0.23	0.21	-0.0152327	0.22118	-0.400684	0.693275	0.796662	-8.82144	stable
hsa-miR-373-5p	0.13	0.15	0.0239694	0.139373	0.397469	0.695604	0.798519	-8.82278	stable
hsa-miR-92a-1-5p	0	0	0.000260278	0.00116836	0.397298	0.695727	0.798519	-8.82285	stable
hsa-miR-136-5p	1.09	1.21	0.11968	1.15247	0.396003	0.696665	0.799116	-8.82339	stable
hsa-miR-181c-5p	0.11	0.13	0.0145535	0.118243	0.395384	0.697115	0.799152	-8.82365	stable
hsa-miR-4441	0.15	0.16	0.008866	0.153441	0.392125	0.699479	0.801374	-8.82499	stable
hsa-miR-4486	0.12	0.1	-0.0160607	0.10917	-0.390871	0.70039	0.801374	-8.8255	stable
hsa-miR-217	0	0	-0.00122829	0.00409388	-0.390415	0.700721	0.801374	-8.82569	stable
hsa-miR-1247-5p	0.16	0.18	0.019823	0.1669	0.390402	0.70073	0.801374	-8.82569	stable
hsa-miR-550b-3p	0.55	0.59	0.036997	0.568845	0.38739	0.70292	0.802904	-8.82692	stable
hsa-miR-4685-5p	0	0	-0.000115835	0.000614791	-0.386874	0.703296	0.802904	-8.82713	stable
hsa-miR-4800-3p	9.79	8.93	-0.856373	9.36177	-0.386334	0.703688	0.802904	-8.82734	stable
hsa-miR-635	0.14	0.15	0.00766251	0.146671	0.386021	0.703916	0.802904	-8.82747	stable
hsa-miR-1227	0.07	0.06	-0.00912007	0.067961	-0.385673	0.704169	0.802904	-8.82761	stable
hsa-miR-3714	0.08	0.09	0.0140014	0.0833029	0.381153	0.707463	0.806179	-8.82942	stable
hsa-miR-126-5p	1.07	0.94	-0.131826	1.00606	-0.375902	0.711297	0.809915	-8.8315	stable
hsa-miR-629-5p	0.19	0.18	-0.0135693	0.183401	-0.375501	0.71159	0.809915	-8.83166	stable
hsa-miR-3183	0.1	0.09	-0.0178643	0.094767	-0.37406	0.712643	0.810165	-8.83223	stable
hsa-let-7f-1-3p	0.28	0.31	0.0339661	0.297699	0.374041	0.712657	0.810165	-8.83223	stable
hsa-miR-3138	0	0	-0.00090734	0.00257747	-0.373331	0.713176	0.810274	-8.83251	stable
hsa-miR-4747-5p	1.01	1.13	0.121523	1.07407	0.372008	0.714144	0.810782	-8.83303	stable
hsa-miR-26b-3p	0.05	0.06	0.00850341	0.0575753	0.37156	0.714472	0.810782	-8.8332	stable
hsa-miR-4655-3p	0.01	0	-0.00170569	0.00429227	-0.370799	0.71503	0.810933	-8.8335	stable
hsa-miR-548am-5p/hsa-miR-548au-5p/hsa-miR-548c-5p/hsa-miR-548o-5p	0	0.01	0.00128841	0.0052255	0.364266	0.719819	0.815881	-8.83601	stable
hsa-miR-1304-5p	0.7	0.74	0.0383333	0.718769	0.36309	0.720683	0.816375	-8.83646	stable
hsa-miR-4657	1.12	0.96	-0.160862	1.04085	-0.358751	0.723872	0.819502	-8.8381	stable
hsa-miR-5682	0	0	0.000137247	0.000741332	0.357894	0.724503	0.819731	-8.83842	stable
hsa-miR-3186-3p	0.01	0.01	0.00140087	0.00915781	0.356798	0.72531	0.820158	-8.83883	stable
hsa-miR-3131	0	0	0.0001562	0.000750808	0.354903	0.726705	0.82125	-8.83953	stable
hsa-miR-3942-5p	0	0	-0.000122788	0.000751415	-0.354311	0.727141	0.821257	-8.83975	stable
hsa-miR-4444	0.09	0.1	0.00862187	0.0965852	0.353454	0.727773	0.821485	-8.84007	stable
hsa-miR-4771	0.01	0.01	-0.00260861	0.0128722	-0.35183	0.72897	0.822351	-8.84067	stable
hsa-miR-501-5p	0.22	0.24	0.019897	0.233515	0.350844	0.729698	0.822686	-8.84103	stable
hsa-miR-1284	4.3	4.96	0.652651	4.6304	0.349697	0.730544	0.823154	-8.84145	stable
hsa-miR-4748	0.06	0.07	0.0102306	0.0615851	0.347343	0.732282	0.824266	-8.84231	stable
hsa-miR-506-3p	0	0	-0.000442294	0.00225802	-0.347192	0.732394	0.824266	-8.84237	stable
hsa-miR-3926	0.25	0.24	-0.0125123	0.245518	-0.345109	0.733933	0.825513	-8.84312	stable
hsa-miR-548ag	0	0	0.00076353	0.00399538	0.343823	0.734884	0.826097	-8.84359	stable
hsa-miR-4717-5p	0.01	0.01	0.00166602	0.00805625	0.343148	0.735384	0.826172	-8.84383	stable
hsa-miR-647	0.27	0.26	-0.0116301	0.265403	-0.340334	0.737466	0.827187	-8.84484	stable
hsa-miR-134	0.02	0.01	-0.00180522	0.0143596	-0.340325	0.737473	0.827187	-8.84484	stable
hsa-miR-4274	0.03	0.04	0.00578438	0.0376872	0.340173	0.737586	0.827187	-8.8449	stable
hsa-miR-644a	0	0	-0.000116661	0.000614378	-0.338996	0.738458	0.827194	-8.84531	stable
hsa-miR-892b	0	0	-0.000116661	0.000614378	-0.338996	0.738458	0.827194	-8.84531	stable
hsa-miR-4733-5p	0	0	0.000137435	0.000741426	0.337443	0.739609	0.827998	-8.84586	stable
hsa-miR-3129-5p	0.01	0.01	0.00141609	0.00703235	0.336553	0.740269	0.828252	-8.84618	stable
hsa-miR-19b-3p	9.36	10.04	0.675731	9.69779	0.335862	0.740781	0.82834	-8.84642	stable
hsa-miR-4284	6.27	6.82	0.557213	6.54633	0.333986	0.742173	0.829411	-8.84708	stable
hsa-miR-519d	0.01	0.01	0.00247377	0.0135492	0.332193	0.743504	0.830413	-8.84771	stable
hsa-miR-513b	0.33	0.31	-0.0209925	0.32028	-0.331235	0.744217	0.830723	-8.84804	stable
hsa-miR-196b-3p	0.25	0.29	0.0417031	0.271111	0.330153	0.745021	0.830918	-8.84841	stable
hsa-miR-582-5p	0.05	0.04	-0.010398	0.0411898	-0.32983	0.745261	0.830918	-8.84853	stable
hsa-miR-27a-5p	0.11	0.11	0.00638924	0.110967	0.328386	0.746334	0.830947	-8.84902	stable
hsa-miRPlus-C1100	0.14	0.15	0.0100455	0.147019	0.328244	0.74644	0.830947	-8.84907	stable
hsa-miR-4531	1.3	1.38	0.0808527	1.34106	0.32804	0.746591	0.830947	-8.84914	stable
hsa-miR-335-3p	3.49	3.69	0.200583	3.58716	0.323521	0.749955	0.834205	-8.85069	stable
hsa-miR-219-1-3p	0.08	0.07	-0.00658724	0.075335	-0.322134	0.750989	0.834869	-8.85116	stable
hsa-miR-3614-3p	0.22	0.19	-0.0211978	0.204658	-0.320417	0.752269	0.835249	-8.85173	stable
hsa-miR-4648	0.03	0.03	0.00311601	0.0331149	0.320248	0.752395	0.835249	-8.85179	stable
hsa-miR-885-5p	0.03	0.04	0.00560453	0.0327051	0.319918	0.752642	0.835249	-8.8519	stable
hsa-miR-4723-5p	0.24	0.22	-0.0206301	0.226566	-0.31733	0.754572	0.836433	-8.85277	stable
hsa-miR-4781-5p	0.02	0.02	0.00328272	0.0227207	0.317315	0.754584	0.836433	-8.85277	stable
hsa-miR-4538	0.01	0.01	0.00137107	0.00743335	0.316607	0.755112	0.836533	-8.85301	stable
hsa-miR-195-3p	0.24	0.26	0.0143698	0.250787	0.313904	0.757131	0.838284	-8.8539	stable
hsa-miR-3064-5p	0.05	0.04	-0.00549297	0.0422883	-0.311991	0.758562	0.839381	-8.85453	stable
hsa-miR-4758-3p	0.73	0.68	-0.0462428	0.703488	-0.310331	0.759803	0.840268	-8.85507	stable
hsa-miR-1306-5p	0.05	0.04	-0.00449895	0.0456687	-0.30146	0.76645	0.846848	-8.85792	stable
hsa-miR-3128	0.04	0.04	-0.00560669	0.037941	-0.301208	0.766639	0.846848	-8.858	stable
hsa-miR-518d-5p/hsa-miR-520c-5p/hsa-miR-526a	0.05	0.04	-0.00668391	0.0429556	-0.299512	0.767912	0.847764	-8.85853	stable
hsa-miR-4505	0.74	0.8	0.067712	0.769844	0.29845	0.76871	0.848155	-8.85886	stable
hsa-miR-4690-5p	0.13	0.11	-0.0140555	0.121776	-0.297159	0.76968	0.848735	-8.85927	stable
hsa-let-7f-5p	0.21	0.19	-0.0188847	0.197734	-0.293875	0.772149	0.850949	-8.86028	stable
hsa-miR-1301	0.25	0.24	-0.0134481	0.243912	-0.293305	0.772578	0.850949	-8.86046	stable
hsa-miR-4722-3p	0.01	0	-0.000969699	0.00457915	-0.290459	0.774719	0.852181	-8.86133	stable
hsa-miR-10a-5p	3.71	4.15	0.44112	3.9331	0.290098	0.774991	0.852181	-8.86144	stable
hsa-miR-338-3p	1.28	1.15	-0.132874	1.21347	-0.290041	0.775034	0.852181	-8.86146	stable
hsa-miR-125a-3p	0.27	0.25	-0.0197729	0.264274	-0.289429	0.775495	0.852197	-8.86165	stable
hsa-miR-3160-3p	0.01	0.01	0.00108337	0.00637642	0.287746	0.776763	0.8531	-8.86216	stable
hsa-miR-571	0	0	0.00140556	0.00429678	0.284922	0.778892	0.854947	-8.863	stable
hsa-miR-4715-3p	0.05	0.05	-0.00333112	0.047172	-0.283782	0.779752	0.855399	-8.86334	stable
hsa-miR-3154	0	0	0.000113429	0.000729423	0.283002	0.78034	0.855554	-8.86358	stable
hsa-miR-4323	0.04	0.04	0.0044205	0.0394443	0.282004	0.781093	0.855889	-8.86387	stable
hsa-miR-4739	0.39	0.37	-0.0202364	0.378989	-0.280783	0.782016	0.856408	-8.86423	stable
hsa-miR-205-3p	0.46	0.43	-0.0249771	0.444349	-0.27819	0.783974	0.857448	-8.86499	stable
hsa-miR-3972	0.06	0.05	-0.00542961	0.0555203	-0.277862	0.784222	0.857448	-8.86509	stable
hsa-miR-3125	0.03	0.03	0.00371437	0.0300441	0.277743	0.784312	0.857448	-8.86512	stable
hsa-miR-27b-5p	0.13	0.11	-0.0137872	0.120556	-0.276385	0.785339	0.85808	-8.86552	stable
hsa-miR-598	0.01	0.01	-0.00149853	0.00601042	-0.272541	0.788246	0.860765	-8.86663	stable
hsa-miR-3667-5p	0.72	0.76	0.0361964	0.737282	0.271915	0.788721	0.860791	-8.86681	stable
hsa-miR-4304	0	0.01	0.00151769	0.00523137	0.270833	0.78954	0.861193	-8.86711	stable
hsa-miR-4283	0.01	0.01	-0.00309601	0.011137	-0.267656	0.791947	0.861531	-8.86801	stable
hsa-miR-1204	0.23	0.25	0.0162174	0.239734	0.267415	0.792129	0.861531	-8.86808	stable
hsa-miR-518c-5p	0.05	0.04	-0.00599253	0.0477553	-0.267346	0.792182	0.861531	-8.8681	stable
hsa-miR-4728-5p	0.06	0.07	0.00968686	0.066443	0.267057	0.792401	0.861531	-8.86818	stable
hsa-miR-890	0.25	0.24	-0.0105576	0.242964	-0.266918	0.792506	0.861531	-8.86822	stable
hsa-miR-4642	0.06	0.07	0.0088449	0.0642057	0.266854	0.792554	0.861531	-8.86824	stable
hsa-miR-4804-3p	0.36	0.38	0.0197373	0.373539	0.265332	0.793709	0.862295	-8.86866	stable
hsa-miR-3194-3p	0.02	0.02	0.00160646	0.0176925	0.264485	0.794351	0.862386	-8.8689	stable
hsa-miR-550a-5p	0.17	0.15	-0.0173931	0.161659	-0.263855	0.794829	0.862386	-8.86907	stable
hsa-miR-4449	0.76	0.86	0.10157	0.812022	0.262848	0.795594	0.862386	-8.86935	stable
hsa-miR-98	1.81	1.94	0.131141	1.87243	0.262843	0.795598	0.862386	-8.86935	stable
hsa-miR-3142	0.27	0.3	0.0351175	0.2861	0.260558	0.797332	0.862743	-8.86998	stable
hsa-miR-875-5p	0	0	-9.34e-05	0.000625985	-0.260302	0.797527	0.862743	-8.87005	stable
hsa-miR-4753-5p	0.09	0.1	0.00948177	0.0980398	0.260083	0.797693	0.862743	-8.87011	stable
hsa-miR-5684	6.52	6.69	0.171079	6.60288	0.259948	0.797795	0.862743	-8.87015	stable
hsa-miR-3927	0.01	0.01	-0.00243793	0.00904679	-0.259437	0.798184	0.862743	-8.87029	stable
hsa-miR-4664-3p	0.18	0.16	-0.0144926	0.172097	-0.25677	0.800211	0.864171	-8.87101	stable
hsa-miR-3928	0	0	0.0001199	0.000732658	0.256325	0.800549	0.864171	-8.87113	stable
hsa-miR-4689	0	0	-7.83e-05	0.000633575	-0.255913	0.800862	0.864171	-8.87124	stable
hsa-miR-518b	0.42	0.45	0.0288215	0.433767	0.255016	0.801545	0.86442	-8.87148	stable
hsa-miR-423-3p	1.28	1.34	0.0602347	1.3139	0.247266	0.807445	0.870273	-8.87353	stable
hsa-miR-936	0.06	0.06	0.00511214	0.0615898	0.24618	0.808274	0.870273	-8.87381	stable
hsa-miR-365a-5p/hsa-miR-365b-5p	0.19	0.21	0.0148602	0.19806	0.245786	0.808574	0.870273	-8.87391	stable
hsa-miR-4801	0.02	0.02	0.00259968	0.016627	0.245219	0.809006	0.870273	-8.87406	stable
hsa-miR-3145-5p	0.49	0.51	0.0202095	0.504639	0.2449	0.809249	0.870273	-8.87414	stable
hsa-miR-154-3p	0.05	0.04	-0.00392661	0.0436838	-0.24147	0.811867	0.872597	-8.87502	stable
hsa-miR-4698	0.98	0.94	-0.0421044	0.959547	-0.240075	0.812931	0.87325	-8.87537	stable
hsa-miR-2467-3p	0.18	0.16	-0.016839	0.171982	-0.238379	0.814226	0.87415	-8.87579	stable
hsa-miR-4483	0.09	0.1	0.00580301	0.0929157	0.236863	0.815385	0.874902	-8.87617	stable
hsa-miR-147a	0.04	0.05	0.00504345	0.0437006	0.236004	0.816042	0.87492	-8.87639	stable
hsa-miR-892a	0.23	0.24	0.0119307	0.234187	0.235321	0.816563	0.87492	-8.87656	stable
hsa-miR-376a-5p	0.27	0.25	-0.0160742	0.259165	-0.234869	0.816909	0.87492	-8.87667	stable
hsa-miRPlus-B1114	0.13	0.14	0.00971466	0.13894	0.234445	0.817233	0.87492	-8.87677	stable
hsa-miR-4519	0.01	0.01	-0.00175581	0.0073648	-0.227875	0.822261	0.87981	-8.87837	stable
hsa-miR-4685-3p	0.37	0.35	-0.0199206	0.360422	-0.226607	0.823233	0.880357	-8.87867	stable
hsa-miR-2392	0.09	0.1	0.00893241	0.0987451	0.225113	0.824377	0.881087	-8.87903	stable
hsa-miR-551b-5p	0.04	0.05	0.00643886	0.0458138	0.223416	0.825678	0.881985	-8.87943	stable
hsa-miR-181b-5p	0.3	0.32	0.0179058	0.310911	0.221905	0.826837	0.882455	-8.87978	stable
hsa-miR-4321	0.22	0.24	0.0161771	0.229294	0.221637	0.827042	0.882455	-8.87984	stable
hsa-miR-331-3p	1.73	1.65	-0.0841258	1.68881	-0.219369	0.828782	0.883819	-8.88037	stable
hsa-miR-4671-3p	0	0	-7.39e-05	0.000635754	-0.217029	0.830579	0.88524	-8.88091	stable
hsa-miR-4718	0.01	0	-0.000962801	0.00544041	-0.209468	0.836389	0.890936	-8.8826	stable
hsa-miR-615-5p	0	0	0.000396133	0.0023986	0.20732	0.838041	0.892199	-8.88307	stable
hsa-miR-4732-3p	0.68	0.71	0.0260172	0.695024	0.206443	0.838716	0.89242	-8.88326	stable
hsa-miR-519a-3p	0	0	-6.7e-05	0.000639186	-0.204833	0.839956	0.893242	-8.88361	stable
hsa-miR-3929	0	0	0.000123154	0.0010998	0.199797	0.843835	0.896868	-8.88468	stable
hsa-miR-1976	0.07	0.08	0.00448624	0.074976	0.194641	0.847811	0.900358	-8.88575	stable
hsa-miR-1207-5p	0	0	7.12e-05	0.000708323	0.194317	0.84806	0.900358	-8.88582	stable
hsa-miR-3144-3p	0.2	0.2	-0.00632816	0.198886	-0.193629	0.848591	0.900421	-8.88596	stable
hsa-miR-3177-3p	0	0	-0.000124749	0.00117346	-0.187609	0.853241	0.904852	-8.88717	stable
hsa-miR-382-5p	0.1	0.1	0.00330178	0.0989079	0.185077	0.855197	0.906423	-8.88766	stable
hsa-miR-2116-3p	0.06	0.05	-0.0102927	0.0542815	-0.183677	0.856279	0.907067	-8.88793	stable
hsa-miR-4687-3p	1.27	1.19	-0.0799267	1.23312	-0.182302	0.857343	0.907691	-8.8882	stable
hsa-miR-367-3p	0	0	0.000107537	0.00101607	0.181438	0.858012	0.907896	-8.88836	stable
hsa-miR-3074-3p	0	0	-0.000569796	0.00342022	-0.180489	0.858745	0.908141	-8.88855	stable
hsa-miR-4740-5p	0	0	8.95e-05	0.000717454	0.179639	0.859403	0.908141	-8.88871	stable
hsa-miR-608	0	0.01	0.000448553	0.00502637	0.179295	0.859669	0.908141	-8.88877	stable
hsa-miR-1299	0.37	0.36	-0.00863728	0.366219	-0.175221	0.862823	0.91097	-8.88953	stable
hsa-miR-4701-3p	0	0	-8.34e-05	0.00081592	-0.173932	0.863822	0.91152	-8.88977	stable
hsa-miR-505-3p	0.43	0.41	-0.0224093	0.417485	-0.171825	0.865454	0.912739	-8.89015	stable
hsa-miR-224-3p	0.19	0.17	-0.0171686	0.18218	-0.168744	0.867842	0.914753	-8.8907	stable
hsa-miR-329	0	0	-0.000287471	0.00228509	-0.164734	0.870953	0.917525	-8.89141	stable
hsa-miR-654-5p	0.07	0.07	0.00422186	0.0696174	0.162685	0.872543	0.918664	-8.89176	stable
hsa-miR-5190	0.03	0.03	-0.00295873	0.0279727	-0.161585	0.873397	0.918664	-8.89195	stable
hsa-miR-4684-3p	0	0	-0.000161768	0.00128758	-0.161483	0.873476	0.918664	-8.89197	stable
hsa-miR-148b-5p	0.02	0.02	0.0017653	0.0192918	0.160524	0.874221	0.918941	-8.89213	stable
hsa-miR-660-3p	7	7.26	0.259856	7.12768	0.157865	0.876286	0.920606	-8.89257	stable
hsa-miR-485-3p	0.54	0.56	0.0170323	0.552392	0.153921	0.879351	0.923107	-8.89322	stable
hsa-miR-122-3p	0.45	0.47	0.0136496	0.461072	0.153559	0.879632	0.923107	-8.89328	stable
hsa-miR-4287	0.3	0.32	0.0206545	0.31433	0.152212	0.88068	0.923698	-8.8935	stable
hsa-miR-425-3p	0.17	0.18	0.00386059	0.175124	0.150538	0.881981	0.924556	-8.89376	stable
hsa-miR-363-5p	0.35	0.33	-0.0230991	0.338039	-0.147817	0.884098	0.926267	-8.89419	stable
hsa-miR-502-3p	0.16	0.17	0.0101914	0.160597	0.146153	0.885393	0.927035	-8.89445	stable
hsa-miR-3618	0.03	0.02	-0.00139108	0.0243296	-0.14476	0.886477	0.927035	-8.89466	stable
hsa-miR-1237	0.01	0.01	-0.00129856	0.0103368	-0.144571	0.886624	0.927035	-8.89469	stable
hsa-miR-5591-3p	0	0	-7.18e-05	0.000926395	-0.144382	0.886771	0.927035	-8.89472	stable
hsa-miR-23a-3p	13.44	13.2	-0.245532	13.3205	-0.142686	0.888092	0.927908	-8.89498	stable
hsa-miR-4640-5p	0.1	0.1	-0.00417096	0.0975269	-0.141165	0.889277	0.928638	-8.8952	stable
hsa-miR-3148	0.13	0.13	0.00289307	0.130519	0.139525	0.890554	0.929464	-8.89545	stable
hsa-miR-374c-5p	0.77	0.8	0.0317877	0.782341	0.137358	0.892242	0.930612	-8.89576	stable
hsa-miR-190b	0	0.01	0.000578027	0.00506766	0.136863	0.892628	0.930612	-8.89583	stable
hsa-miR-3545-5p	0.21	0.23	0.0109085	0.219713	0.13621	0.893137	0.930635	-8.89593	stable
hsa-miR-4675	0	0	-4.35e-05	0.00065097	-0.13177	0.896599	0.933734	-8.89655	stable
hsa-miR-140-5p	0.9	0.87	-0.0288698	0.884722	-0.130442	0.897635	0.934303	-8.89674	stable
hsa-miR-24-2-5p	0.17	0.18	0.00595334	0.17327	0.126807	0.900471	0.936342	-8.89723	stable
hsa-miR-30c-2-3p	0.03	0.03	-0.00245724	0.0279268	-0.126676	0.900573	0.936342	-8.89725	stable
hsa-miR-4440	0	0	5.88e-05	0.000702089	0.12428	0.902444	0.937776	-8.89756	stable
hsa-miR-544a	0	0	-4.47e-05	0.000650367	-0.12137	0.904716	0.939626	-8.89794	stable
hsa-miR-486-3p	0	0	-0.000419872	0.00377078	-0.118667	0.906828	0.941308	-8.89828	stable
hsa-miR-582-3p	0.01	0.01	-0.000523191	0.00553492	-0.116274	0.908697	0.942162	-8.89858	stable
hsa-miR-491-5p	0.13	0.13	-0.00321986	0.127414	-0.115914	0.908978	0.942162	-8.89862	stable
hsa-miR-432-5p	0.02	0.02	0.00113254	0.0214612	0.11572	0.90913	0.942162	-8.89865	stable
hsa-miR-23b-5p	0	0	-0.000478521	0.004606	-0.114516	0.910072	0.942528	-8.89879	stable
hsa-miR-4303	0.07	0.06	-0.00209047	0.0653701	-0.114008	0.910469	0.942528	-8.89885	stable
hsa-miR-664-3p	0.56	0.57	0.0144377	0.566989	0.109648	0.913878	0.945544	-8.89937	stable
hsa-miR-3180-5p	0.08	0.08	0.00382277	0.0810884	0.108265	0.914959	0.945928	-8.89953	stable
hsa-miR-558	0	0	-5.08e-05	0.000756871	-0.107908	0.915239	0.945928	-8.89957	stable
hsa-miR-1249	0.05	0.05	0.00245233	0.0486409	0.106516	0.916328	0.946542	-8.89972	stable
hsa-miR-4722-5p	0.1	0.11	0.00284486	0.105249	0.104806	0.917666	0.946956	-8.89991	stable
hsa-miR-4799-3p	0.13	0.12	-0.00304639	0.124487	-0.104737	0.91772	0.946956	-8.89992	stable
hsa-miR-124-5p	0.14	0.15	0.004678	0.14654	0.103155	0.918958	0.947722	-8.90009	stable
hsa-miR-548ab	0	0	-4.21e-05	0.000836588	-0.101636	0.920147	0.948436	-8.90026	stable
hsa-miR-423-5p	2.05	2.01	-0.0370163	2.0266	-0.0978888	0.923081	0.950948	-8.90065	stable
hsa-let-7a-2-3p	1.25	1.27	0.0199629	1.26354	0.0957788	0.924734	0.952137	-8.90087	stable
hsa-miR-30b-5p	5.98	6.1	0.111236	6.04	0.0943105	0.925884	0.952307	-8.90101	stable
hsa-miR-3135b	0.19	0.18	-0.00261897	0.185941	-0.0936781	0.926379	0.952307	-8.90108	stable
hsa-miR-675-3p	0.07	0.07	-0.0018054	0.0661103	-0.0928178	0.927053	0.952307	-8.90116	stable
hsa-miR-29a-3p	9.55	9.45	-0.102074	9.49679	-0.0927164	0.927133	0.952307	-8.90117	stable
hsa-miR-3123	0.05	0.05	0.00123878	0.0469623	0.0918617	0.927802	0.952307	-8.90126	stable
hsa-miR-3924	0.9	0.89	-0.0090454	0.896612	-0.0917517	0.927889	0.952307	-8.90127	stable
hsa-miR-4423-5p	0.73	0.73	-0.00888799	0.730095	-0.090819	0.92862	0.952496	-8.90136	stable
hsa-miR-5590-3p	0	0	6.43e-05	0.001268	0.0902449	0.92907	0.952496	-8.90141	stable
hsa-miR-4459	0.94	0.92	-0.0151491	0.929838	-0.0863057	0.932157	0.955149	-8.90178	stable
hsa-miR-5581-3p	9.46	9.3	-0.165053	9.38114	-0.0851076	0.933097	0.95545	-8.90188	stable
hsa-miR-3653	5.49	5.38	-0.111013	5.43727	-0.0846033	0.933492	0.95545	-8.90193	stable
hsa-miR-381	0.01	0.01	0.000847496	0.0141105	0.0840179	0.933951	0.95545	-8.90198	stable
hsa-miR-183-3p	1.26	1.28	0.0201073	1.26548	0.0829376	0.934798	0.955805	-8.90208	stable
hsa-miR-4522	0	0	-7.2e-05	0.00112422	-0.0807089	0.936546	0.95708	-8.90227	stable
hsa-miR-665	1	1.03	0.0297353	1.01694	0.0728989	0.942675	0.962273	-8.9029	stable
hsa-miR-4639-3p	2.38	2.4	0.025696	2.38897	0.0727667	0.942778	0.962273	-8.90291	stable
hsa-miR-4724-5p	0.01	0.01	0.000557582	0.0123666	0.0723076	0.943139	0.962273	-8.90295	stable
hsa-miR-325	0.01	0.01	0.000311186	0.00841466	0.0697589	0.945139	0.9638	-8.90314	stable
hsa-miR-92a-2-5p	0.04	0.04	-0.00130529	0.043678	-0.0645836	0.949203	0.967428	-8.9035	stable
hsa-miR-1225-3p	0.01	0.01	-0.00030128	0.00632032	-0.0632241	0.950271	0.967662	-8.9036	stable
hsa-miR-4306	1.28	1.27	-0.00569249	1.27761	-0.0630024	0.950445	0.967662	-8.90361	stable
hsa-miR-3164	0	0	2.21e-05	0.000683773	0.0598609	0.952913	0.969437	-8.90381	stable
hsa-miR-4659b-3p	0.09	0.09	0.00126321	0.0918512	0.0594908	0.953204	0.969437	-8.90384	stable
hsa-miR-3679-5p	0	0	-1.95e-05	0.000662946	-0.0568332	0.955292	0.971044	-8.904	stable
hsa-miR-4526	0	0	0.00019491	0.00426627	0.056057	0.955902	0.971136	-8.90405	stable
hsa-miR-584-3p	0	0	-1.87e-05	0.000663344	-0.055425	0.956398	0.971136	-8.90408	stable
hsa-miR-765	0.02	0.02	-0.000588054	0.0234856	-0.0543731	0.957225	0.971459	-8.90414	stable
hsa-miR-4723-3p	0.22	0.22	0.00344121	0.217142	0.0523789	0.958792	0.972533	-8.90426	stable
hsa-miR-671-3p	0.06	0.06	-0.00078216	0.0631016	-0.0503602	0.960379	0.973626	-8.90437	stable
hsa-miR-718	0.04	0.05	0.000819249	0.0451375	0.049055	0.961405	0.973956	-8.90443	stable
hsa-miR-15b-3p	0	0	-4.53e-05	0.00121317	-0.0486492	0.961724	0.973956	-8.90445	stable
hsa-miR-523-3p	0.13	0.13	-0.0010938	0.132927	-0.044873	0.964693	0.976445	-8.90464	stable
hsa-miR-3612	0	0	1.66e-05	0.00068103	0.0428301	0.966299	0.977332	-8.90474	stable
hsa-miR-3675-3p	0.12	0.12	0.00156149	0.116677	0.0423874	0.966647	0.977332	-8.90476	stable
hsa-miR-144-5p	0.04	0.04	0.00151736	0.0405573	0.0418073	0.967103	0.977332	-8.90478	stable
hsa-miR-3124-3p	3.8	3.76	-0.0356006	3.77806	-0.0402005	0.968367	0.977887	-8.90485	stable
hsa-miR-4261	0	0	2.01e-05	0.000867671	0.0398073	0.968676	0.977887	-8.90487	stable
hsa-miR-3591-3p	0.18	0.18	0.00192736	0.178516	0.035465	0.972092	0.980247	-8.90504	stable
hsa-miR-566	0	0	-1.44e-05	0.000665527	-0.0345904	0.97278	0.980247	-8.90507	stable
hsa-miR-379-5p	0.04	0.04	-0.000631306	0.0370619	-0.0345483	0.972813	0.980247	-8.90507	stable
hsa-miR-604	0.07	0.06	-0.000517395	0.0651475	-0.0342271	0.973065	0.980247	-8.90508	stable
hsa-miR-1304-3p	0.08	0.08	-0.000818259	0.0763042	-0.0333913	0.973723	0.980392	-8.90511	stable
hsa-miR-4470	0.01	0.01	-0.000302751	0.00983686	-0.0319315	0.974871	0.981031	-8.90516	stable
hsa-miR-520a-5p	0.09	0.09	0.000448081	0.0945849	0.029222	0.977003	0.982659	-8.90525	stable
hsa-miR-548ad	0	0	4.69e-05	0.00263531	0.024655	0.980596	0.985289	-8.90538	stable
hsa-miR-5000-5p	0.55	0.55	-0.00343772	0.546955	-0.0245884	0.980648	0.985289	-8.90538	stable
hsa-miR-4481	0.04	0.04	0.000396414	0.0441562	0.0232609	0.981693	0.98582	-8.90542	stable
hsa-miR-5002-5p	0.9	0.9	0.00312587	0.901848	0.017897	0.985914	0.989539	-8.90553	stable
hsa-miR-767-3p	0.04	0.04	0.000324876	0.0413817	0.0156346	0.987695	0.990805	-8.90557	stable
hsa-miR-181a-2-3p	0.81	0.81	-0.00169266	0.806938	-0.0111106	0.991255	0.993855	-8.90564	stable
hsa-miR-3945	0.04	0.04	-0.00014538	0.041814	-0.00764221	0.993985	0.995446	-8.90567	stable
hsa-miR-299-3p	0.28	0.28	0.00049134	0.283641	0.00740404	0.994172	0.995446	-8.90567	stable
hsa-miR-616-3p	0.01	0.01	5.62e-05	0.0116399	0.00710979	0.994404	0.995446	-8.90568	stable
hsa-miR-151a-5p/hsa-miR-151b	1.1	1.09	-0.00160785	1.0955	-0.00571945	0.995498	0.996019	-8.90569	stable
hsa-miRPlus-A1073	0.17	0.17	0.000133745	0.168055	0.00257997	0.997969	0.997969	-8.9057	stable
