# Supplementary material for: circ_0038718 promotes colon cancer cell malignant progression via the miR-195-5p/Axin2 signaling axis and also effect Wnt/β-catenin signal pathway
Source: BMC Genomics. 2021 Oct 27;22:768. doi: 10.1186/s12864-021-07880-z (PMC8555003; doi:10.1186/s12864-021-07880-z)
Supplement: Supplementary file 8 — Additional file 8: Table S5. Differential expression analyze result of mRNA. [file 12864_2021_7880_MOESM8_ESM.xlsx]

## Sheet: Sheet1
	normMean	tumorMean	logFC	AveExpr	t	P.Value	adj.P.Val	B	regulate
MAMDC2	11.81	6.43	-5.3863	9.1216	-19.6408	1.2e-14	8.61e-11	23.1721	down
ETV4	3.84	8.67	4.83182	6.25587	17.4433	1.17e-13	4.17e-10	21.1356	up
ADCYAP1R1	9.94	3.98	-5.96452	6.9601	-16.4542	3.53e-13	8.41e-10	20.1219	down
PRPH	11.49	6.31	-5.18292	8.89726	-15.2595	1.45e-12	2.6e-09	18.806	down
PRIMA1	12.61	6.85	-5.76375	9.72803	-14.1755	5.71e-12	8.17e-09	17.5165	down
ADGRB3	7.38	2.67	-4.70889	5.02105	-13.6482	1.15e-11	1.37e-08	16.8534	down
METTL7A	14.28	12.32	-1.95605	13.2985	-13.4058	1.59e-11	1.63e-08	16.5402	stable
ENC1	9.53	11.77	2.24026	10.6458	13.2156	2.07e-11	1.85e-08	16.2907	up
ABCA8	12.21	7.46	-4.75326	9.83699	-13.048	2.61e-11	2.07e-08	16.068	down
SALL4	5.34	7.99	2.6524	6.66156	12.5679	5.14e-11	3.68e-08	15.4151	up
MMP7	5.29	14.12	8.83068	9.70781	12.417	6.39e-11	4.15e-08	15.2053	up
FXYD1	9.94	6.84	-3.09987	8.39157	-12.221	8.5e-11	5.07e-08	14.9291	down
TOP1MT	4.13	6.55	2.41974	5.3416	12.0653	1.07e-10	5.88e-08	14.707	up
LEMD1	2.53	8.47	5.9403	5.50354	11.9532	1.26e-10	6.34e-08	14.5455	up
SYNGR1	9.61	6.03	-3.5845	7.82206	-11.8792	1.41e-10	6.34e-08	14.4382	down
KLF15	8.38	6.34	-2.04745	7.36085	-11.8758	1.42e-10	6.34e-08	14.4332	down
SCN7A	10.44	4.58	-5.86528	7.51188	-11.638	2.03e-10	7.89e-08	14.0842	down
CADM2	6.05	2.21	-3.84102	4.12698	-11.6264	2.07e-10	7.89e-08	14.067	down
ULBP3	2.8	5.02	2.2237	3.91119	11.5979	2.16e-10	7.89e-08	14.0247	up
SYT1	10.51	6.61	-3.9016	8.55732	-11.5838	2.21e-10	7.89e-08	14.0037	down
FMN2	8.49	3.45	-5.03497	5.96777	-11.4542	2.69e-10	9.17e-08	13.8102	down
PLP1	10.21	7.38	-2.82879	8.79804	-11.3277	3.27e-10	1.06e-07	13.6195	down
C16orf89	7.17	2.99	-4.17491	5.08044	-11.0949	4.71e-10	1.47e-07	13.2637	down
C7	11.15	5.61	-5.54317	8.38236	-11.0492	5.07e-10	1.51e-07	13.1931	down
LRRC7	3.53	2.05	-1.4816	2.78583	-10.8757	6.68e-10	1.84e-07	12.923	stable
SLIT3	10.19	6.8	-3.39049	8.49241	-10.8732	6.7e-10	1.84e-07	12.9192	down
NAP1L2	8.8	4.79	-4.01226	6.79619	-10.7255	8.5e-10	2.25e-07	12.6865	down
CAD	4.76	6.67	1.91165	5.71896	10.6435	9.71e-10	2.32e-07	12.5562	stable
PDCD2L	9.73	11.32	1.58863	10.5291	10.6427	9.72e-10	2.32e-07	12.5548	stable
SMYD5	4.98	6.27	1.29286	5.62816	10.6406	9.76e-10	2.32e-07	12.5515	stable
PPAT	8.43	10.27	1.84285	9.35321	10.5971	1.05e-09	2.42e-07	12.482	stable
GPER1	11.12	7.79	-3.33099	9.4586	-10.5556	1.12e-09	2.5e-07	12.4156	down
SFRP1	8.52	3.22	-5.29999	5.87282	-10.5168	1.19e-09	2.52e-07	12.3533	down
GART	10.72	12.2	1.48121	11.4592	10.5049	1.22e-09	2.52e-07	12.3341	stable
SLC25A34	10.38	8.07	-2.31415	9.22705	-10.4872	1.25e-09	2.52e-07	12.3056	down
DNER	6.29	2.39	-3.90526	4.33784	-10.4742	1.28e-09	2.52e-07	12.2847	down
TMEM100	9.95	6.34	-3.60785	8.14744	-10.4479	1.34e-09	2.52e-07	12.2421	down
EXOSC5	10.79	12.37	1.58145	11.5757	10.4469	1.34e-09	2.52e-07	12.2405	stable
PLEKHS1	6.65	11.05	4.40828	8.84952	10.4005	1.45e-09	2.65e-07	12.1652	up
RCAN2	11.81	9.44	-2.36968	10.624	-10.2944	1.72e-09	3.08e-07	11.9924	down
GNG7	9.98	7.89	-2.08934	8.93148	-10.2519	1.85e-09	3.23e-07	11.9227	down
ESM1	3.75	8.18	4.42239	5.96541	10.2131	1.97e-09	3.35e-07	11.859	up
SIM2	2.31	6.48	4.17295	4.39246	10.1817	2.08e-09	3.35e-07	11.8072	up
TTLL7	10.14	7.16	-2.98547	8.65119	-10.1577	2.17e-09	3.35e-07	11.7675	down
NTRK3	8.67	6.58	-2.09393	7.62324	-10.1554	2.17e-09	3.35e-07	11.7638	down
EBPL	12.26	13.59	1.32564	12.9275	10.1428	2.22e-09	3.35e-07	11.7428	stable
SUN2	10.49	9.58	-0.904155	10.0338	-10.1412	2.23e-09	3.35e-07	11.7403	stable
DKC1	10.5	12.08	1.5849	11.2916	10.1353	2.25e-09	3.35e-07	11.7305	stable
LMBR1	8.02	9.22	1.20305	8.61679	9.87972	3.47e-09	5.06e-07	11.3032	stable
TRABD2B	8.07	6.3	-1.76993	7.18388	-9.81241	3.9e-09	5.57e-07	11.1893	stable
C11orf31	9.7	10.72	1.0207	10.2113	9.75943	4.27e-09	5.96e-07	11.0992	stable
CLU	11.83	8.37	-3.46303	10.1009	-9.75072	4.33e-09	5.96e-07	11.0844	down
CMA1	6.74	2.98	-3.76269	4.85966	-9.71129	4.64e-09	6.2e-07	11.0171	down
NOP14	11.45	12.58	1.13888	12.0147	9.70604	4.68e-09	6.2e-07	11.0081	stable
RNF39	6.45	7.9	1.45201	7.17547	9.67627	4.93e-09	6.41e-07	10.9571	stable
PUS7	9.4	11.42	2.01737	10.4076	9.66586	5.02e-09	6.41e-07	10.9393	up
PRR19	5.33	6.88	1.54796	6.10621	9.64852	5.17e-09	6.49e-07	10.9095	stable
SPNS3	5.36	7.35	1.99225	6.35352	9.62349	5.4e-09	6.59e-07	10.8665	stable
HLF	10.25	6.2	-4.05425	8.22585	-9.61919	5.44e-09	6.59e-07	10.8591	down
CBFB	10.8	12.13	1.33029	11.4617	9.60079	5.62e-09	6.7e-07	10.8274	stable
AHNAK	12.1	10.14	-1.963	11.118	-9.57955	5.83e-09	6.84e-07	10.7908	stable
BMP3	8.44	3.49	-4.94715	5.96825	-9.53246	6.33e-09	7.3e-07	10.7093	down
ITGA2	7.22	10.02	2.80478	8.62032	9.52213	6.45e-09	7.32e-07	10.6914	up
PRKAA2	9.24	4.78	-4.45917	7.00759	-9.49695	6.74e-09	7.47e-07	10.6477	down
CPNE7	7.89	12.35	4.45999	10.1218	9.49288	6.79e-09	7.47e-07	10.6407	up
C9orf24	10.47	7.9	-2.57081	9.18264	-9.45326	7.28e-09	7.88e-07	10.5717	down
ZMIZ2	5.58	7.05	1.46683	6.3126	9.38008	8.28e-09	8.74e-07	10.4438	stable
TOMM34	8.44	10.23	1.79579	9.33618	9.37825	8.31e-09	8.74e-07	10.4406	stable
ZC3HAV1L	6.39	7.95	1.55734	7.16925	9.36046	8.58e-09	8.89e-07	10.4094	stable
UBE2V1	3.2	5.01	1.81248	4.10471	9.30367	9.49e-09	9.69e-07	10.3095	stable
CHRDL1	12.37	7.58	-4.79375	9.97483	-9.26016	1.03e-08	1.02e-06	10.2327	down
GSTM3	7.9	4.57	-3.33651	6.23572	-9.25948	1.03e-08	1.02e-06	10.2315	down
SMCO2	6.92	8.06	1.13504	7.48821	9.22808	1.09e-08	1.05e-06	10.1759	stable
TRIP13	8.16	10.3	2.14282	9.23062	9.21535	1.11e-08	1.05e-06	10.1533	up
SECISBP2L	11.43	10.46	-0.969623	10.9441	-9.21193	1.12e-08	1.05e-06	10.1473	stable
MAP2	4.51	2.27	-2.2407	3.39428	-9.20572	1.13e-08	1.05e-06	10.1362	down
ABCC8	9.59	8.29	-1.30507	8.94222	-9.20272	1.14e-08	1.05e-06	10.1309	stable
DMD	8.83	4.7	-4.1256	6.76491	-9.17636	1.19e-08	1.09e-06	10.084	down
C19orf48	3.3	5.67	2.37045	4.48144	9.1465	1.26e-08	1.14e-06	10.0309	up
AGT	9.13	10.89	1.75368	10.0115	9.06397	1.46e-08	1.29e-06	9.88323	stable
SLC35F1	9.38	6.2	-3.17587	7.7914	-9.06322	1.46e-08	1.29e-06	9.88187	down
NTN1	7.81	6.06	-1.74527	6.93436	-9.05705	1.48e-08	1.29e-06	9.87081	stable
LOC100506388	8.68	5.9	-2.78587	7.29146	-9.02692	1.56e-08	1.34e-06	9.81664	down
AFMID	7.51	8.94	1.4268	8.22456	9.00675	1.62e-08	1.38e-06	9.78032	stable
NBEA	10.54	6.89	-3.6525	8.71214	-8.98892	1.67e-08	1.41e-06	9.74817	down
PAFAH1B3	11.31	12.78	1.46676	12.0422	8.97765	1.71e-08	1.42e-06	9.72783	stable
WDR12	9.57	11.21	1.64902	10.39	8.94806	1.8e-08	1.48e-06	9.67433	stable
TGFBI	9.26	11.54	2.28106	10.4036	8.93759	1.84e-08	1.49e-06	9.65536	up
ITGA7	14.88	10.87	-4.00878	12.8747	-8.91142	1.93e-08	1.54e-06	9.60792	down
SNAP91	8.16	5.8	-2.35682	6.97688	-8.90907	1.93e-08	1.54e-06	9.60366	down
MYOT	9.68	4.89	-4.7953	7.28379	-8.89381	1.99e-08	1.55e-06	9.57593	down
C15orf62	5.24	8.14	2.89433	6.68792	8.89322	1.99e-08	1.55e-06	9.57487	up
SNTG2	4.83	2.42	-2.41022	3.62309	-8.86886	2.08e-08	1.6e-06	9.53055	down
PTN	10.39	7.37	-3.01499	8.87964	-8.84421	2.18e-08	1.65e-06	9.48563	down
CCBE1	10.08	3.73	-6.3491	6.90651	-8.84156	2.19e-08	1.65e-06	9.4808	down
RBPMS2	11.65	6.91	-4.7399	9.27807	-8.81799	2.29e-08	1.7e-06	9.43776	down
TBL2	5.37	7.11	1.73396	6.2389	8.81414	2.3e-08	1.7e-06	9.43071	stable
PUS1	12.19	13.63	1.44019	12.9052	8.80074	2.36e-08	1.72e-06	9.4062	stable
TRAF2	6.64	7.69	1.04724	7.16487	8.78616	2.42e-08	1.75e-06	9.37951	stable
POLD2	10.03	11.26	1.23293	10.6463	8.77975	2.45e-08	1.75e-06	9.36777	stable
GRIN2D	5.72	9.65	3.9363	7.68385	8.77266	2.49e-08	1.76e-06	9.35477	up
LYPLA1	7	8.52	1.51936	7.76368	8.74981	2.59e-08	1.81e-06	9.31284	stable
HS6ST3	4.83	2.17	-2.65245	3.50108	-8.74581	2.61e-08	1.81e-06	9.30548	down
SIGMAR1	14.39	15.37	0.984463	14.8789	8.73446	2.67e-08	1.83e-06	9.28462	stable
RBMS3	10.18	7.84	-2.34144	9.00703	-8.71475	2.77e-08	1.88e-06	9.24835	down
SPARCL1	13.77	10.32	-3.45572	12.0434	-8.70524	2.82e-08	1.9e-06	9.23083	down
NDST4	4.56	2.03	-2.52817	3.29162	-8.67377	2.98e-08	1.98e-06	9.17275	down
RUVBL1	11.8	13.16	1.35889	12.4838	8.66971	3.01e-08	1.98e-06	9.16526	stable
KARS	12.61	13.41	0.801959	13.0137	8.6664	3.03e-08	1.98e-06	9.15913	stable
TRIM29	4.91	8.27	3.35989	6.58712	8.66377	3.04e-08	1.98e-06	9.15427	up
SHMT2	6.26	8	1.74838	7.13031	8.63826	3.19e-08	2.04e-06	9.10706	stable
C17orf96	8.17	11.14	2.97044	9.65497	8.63671	3.2e-08	2.04e-06	9.10419	up
PRELP	8.67	4.6	-4.07187	6.636	-8.6285	3.25e-08	2.04e-06	9.08898	down
SETBP1	10.86	8.59	-2.27867	9.72436	-8.62815	3.25e-08	2.04e-06	9.08834	down
CBX3	11.14	12.05	0.915291	11.5941	8.60329	3.4e-08	2.12e-06	9.0422	stable
C9orf16	8.15	9.46	1.31128	8.80661	8.59798	3.44e-08	2.12e-06	9.03235	stable
C1QTNF7	8.56	5.45	-3.10894	7.00539	-8.58133	3.55e-08	2.17e-06	9.0014	down
GAP43	9	5.93	-3.06711	7.46344	-8.55663	3.71e-08	2.23e-06	8.95542	down
GSTM5	7.94	4.85	-3.08947	6.39716	-8.5532	3.74e-08	2.23e-06	8.94902	down
WDR43	10.33	11.41	1.07916	10.8698	8.55266	3.74e-08	2.23e-06	8.94802	stable
SGCA	11.7	8.06	-3.64411	9.87936	-8.54903	3.77e-08	2.23e-06	8.94125	down
SFTA2	9.44	11.32	1.87921	10.3837	8.53786	3.85e-08	2.25e-06	8.92041	stable
NLGN4X	8.3	6.39	-1.91233	7.3431	-8.50588	4.09e-08	2.37e-06	8.86067	stable
ZNF471	7.67	5.36	-2.30607	6.51723	-8.4974	4.15e-08	2.39e-06	8.84481	down
DDX10	10.91	11.96	1.04516	11.437	8.48739	4.23e-08	2.42e-06	8.82606	stable
PJA2	11.43	9.79	-1.63523	10.6107	-8.47696	4.31e-08	2.45e-06	8.80651	stable
C1orf109	7.83	8.73	0.902204	8.28265	8.47299	4.35e-08	2.45e-06	8.79909	stable
PDE3A	12.19	9.01	-3.1776	10.5993	-8.45792	4.47e-08	2.5e-06	8.77081	down
NR2C2AP	11.06	12.21	1.14957	11.6381	8.41589	4.84e-08	2.68e-06	8.69179	stable
PRPF40A	10.65	11.4	0.753837	11.028	8.40289	4.96e-08	2.73e-06	8.66731	stable
ZSCAN18	11.76	9.28	-2.48093	10.516	-8.37837	5.2e-08	2.84e-06	8.62105	down
FGFBP2	8.92	5.18	-3.74143	7.05044	-8.36907	5.29e-08	2.87e-06	8.60349	down
FAM107A	12.78	10.74	-2.04212	11.7585	-8.3616	5.37e-08	2.89e-06	8.58937	down
RRP9	10.09	11.16	1.06783	10.6275	8.35023	5.48e-08	2.93e-06	8.56787	stable
ACTR3B	6.73	8.05	1.32063	7.39124	8.34652	5.52e-08	2.93e-06	8.56086	stable
SVEP1	7.43	4.31	-3.11641	5.87042	-8.32638	5.74e-08	3.02e-06	8.5227	down
PNPLA7	12.3	10.46	-1.83602	11.383	-8.31157	5.9e-08	3.07e-06	8.49463	stable
NUTF2	9.3	10.17	0.86602	9.73625	8.31032	5.92e-08	3.07e-06	8.49225	stable
FTHL17	4.47	6.68	2.20064	5.57515	8.29271	6.12e-08	3.14e-06	8.45882	up
PRKACA	14.65	13.69	-0.961036	14.1734	-8.29	6.15e-08	3.14e-06	8.45368	stable
UBE3D	7.5	8.8	1.29639	8.14825	8.27532	6.33e-08	3.21e-06	8.42575	stable
UNC80	5.19	2.32	-2.86528	3.75346	-8.2715	6.37e-08	3.21e-06	8.4185	down
SHH	5.19	6.86	1.66352	6.02326	8.26838	6.41e-08	3.21e-06	8.41256	stable
CHL1	9.57	6.93	-2.63354	8.24877	-8.25474	6.58e-08	3.27e-06	8.38658	down
UCKL1	7.08	8.26	1.17585	7.67197	8.23811	6.79e-08	3.35e-06	8.35487	stable
GALNT16	4.92	2.1	-2.81442	3.50974	-8.23353	6.85e-08	3.36e-06	8.34615	down
TEF	11.89	10.09	-1.80714	10.9897	-8.19697	7.35e-08	3.58e-06	8.27628	stable
PDE5A	13.67	11.03	-2.63041	12.3498	-8.18597	7.51e-08	3.63e-06	8.25522	down
SRM	9.06	10.11	1.04523	9.58752	8.16185	7.87e-08	3.77e-06	8.20901	stable
CKS2	11.16	13.84	2.68409	12.5029	8.14404	8.14e-08	3.88e-06	8.17482	up
BEND5	9.12	6.34	-2.78033	7.72525	-8.14072	8.19e-08	3.88e-06	8.16844	down
TRIM27	8.78	9.61	0.824247	9.19443	8.12884	8.38e-08	3.94e-06	8.14561	stable
TNS1	15.29	11.12	-4.17173	13.2049	-8.11063	8.68e-08	4.06e-06	8.11058	down
FAM150A	4.97	8.63	3.65737	6.79897	8.10179	8.83e-08	4.1e-06	8.09355	up
ASXL3	8.57	5.41	-3.1601	6.98589	-8.09801	8.9e-08	4.1e-06	8.08628	down
ASPA	8.39	5.16	-3.23317	6.77349	-8.08249	9.17e-08	4.2e-06	8.05635	down
NISCH	14.14	13.31	-0.832202	13.7244	-8.07409	9.32e-08	4.24e-06	8.04013	stable
SORD	2.91	5.38	2.47042	4.1468	8.05435	9.68e-08	4.38e-06	8.002	up
ZNF598	13.07	13.93	0.862485	13.5013	8.0273	1.02e-07	4.59e-06	7.94966	stable
P3H2	9.97	7.04	-2.93789	8.50567	-7.97988	1.12e-07	5e-06	7.85765	down
CHD5	7.42	4.29	-3.1351	5.85643	-7.97015	1.14e-07	5.07e-06	7.83875	down
QTRTD1	6.28	7.18	0.898927	6.7268	7.95867	1.17e-07	5.15e-06	7.81639	stable
TSPAN7	8.22	6.25	-1.97018	7.23725	-7.95522	1.17e-07	5.15e-06	7.80969	stable
FOXN3	13.44	12.03	-1.40595	12.733	-7.94741	1.19e-07	5.2e-06	7.79448	stable
PLN	11.26	6.76	-4.49815	9.00936	-7.92764	1.24e-07	5.37e-06	7.75594	down
RAB15	5.41	6.99	1.58463	6.19887	7.91538	1.27e-07	5.45e-06	7.732	stable
BYSL	11.11	12.37	1.26459	11.7397	7.9143	1.27e-07	5.45e-06	7.72989	stable
AP3M2	6.4	7.61	1.21204	7.00153	7.89864	1.31e-07	5.57e-06	7.6993	stable
MPZ	9.74	8.1	-1.63604	8.92216	-7.89706	1.32e-07	5.57e-06	7.69621	stable
SLC11A2	8.11	9.39	1.28201	8.75075	7.87998	1.36e-07	5.69e-06	7.6628	stable
MPPED2	4.77	2.22	-2.5436	3.49574	-7.87548	1.37e-07	5.69e-06	7.65398	down
GPR12	5.26	3.23	-2.03053	4.24652	-7.87482	1.37e-07	5.69e-06	7.65269	down
PCDH9	7.55	3.56	-3.99451	5.55748	-7.87379	1.38e-07	5.69e-06	7.65068	down
FAM84B	6.58	8.75	2.16895	7.66591	7.86749	1.39e-07	5.73e-06	7.63834	up
LMO3	12.38	7.42	-4.96142	9.89598	-7.85471	1.43e-07	5.83e-06	7.61328	down
DNMT3B	3.85	5.98	2.12269	4.91507	7.85267	1.44e-07	5.83e-06	7.6093	up
MFSD12	8.18	10.07	1.88943	9.12265	7.84798	1.45e-07	5.85e-06	7.60009	stable
NAT10	10.66	11.68	1.01592	11.1702	7.81985	1.53e-07	6.15e-06	7.54484	stable
S100A11	14.08	15.37	1.29415	14.7264	7.79967	1.59e-07	6.37e-06	7.50515	stable
PTCHD1	7.25	2.11	-5.14366	4.67698	-7.79002	1.62e-07	6.45e-06	7.48613	down
CNTNAP3	7.64	4.99	-2.65446	6.31396	-7.78282	1.65e-07	6.45e-06	7.47194	down
TCEAL2	7.63	2.61	-5.01587	5.12105	-7.78218	1.65e-07	6.45e-06	7.47068	down
ADD1	15.27	14.32	-0.949715	14.7957	-7.78187	1.65e-07	6.45e-06	7.47007	stable
PARVA	12.51	10.49	-2.01598	11.4983	-7.75478	1.74e-07	6.77e-06	7.41663	down
TUSC3	7.7	6.03	-1.66264	6.86449	-7.72465	1.85e-07	7.15e-06	7.35706	stable
ADGRB1	8.2	6.58	-1.61368	7.38881	-7.70913	1.91e-07	7.33e-06	7.32632	stable
PTPRZ1	6.07	2.55	-3.51471	4.30812	-7.696	1.96e-07	7.48e-06	7.30028	down
ERCC2	4.38	5.48	1.09848	4.92643	7.69149	1.98e-07	7.51e-06	7.29135	stable
GPX3	9.47	6.09	-3.38255	7.77774	-7.67528	2.04e-07	7.72e-06	7.25916	down
STAMBPL1	9.36	10.92	1.55472	10.1392	7.6675	2.07e-07	7.73e-06	7.2437	stable
TCEAL5	9.49	7.45	-2.0369	8.47168	-7.6672	2.07e-07	7.73e-06	7.24312	down
GUCA2B	11.97	6.47	-5.49095	9.21962	-7.66645	2.08e-07	7.73e-06	7.24163	down
CTSG	10.77	6.87	-3.90625	8.81927	-7.66354	2.09e-07	7.74e-06	7.23584	down
TMEM265	7.99	8.89	0.903547	8.44322	7.65417	2.13e-07	7.84e-06	7.2172	stable
MCIDAS	1.92	5.13	3.21126	3.52638	7.62987	2.23e-07	8.19e-06	7.16882	up
LEF1	7.58	9.3	1.72067	8.43589	7.5969	2.39e-07	8.7e-06	7.10305	stable
NEURL1B	13.59	12.35	-1.23881	12.9726	-7.59241	2.41e-07	8.71e-06	7.09408	stable
PCOLCE2	11.7	7.57	-4.13134	9.63648	-7.59155	2.41e-07	8.71e-06	7.09236	down
HMGA1	14.02	15.94	1.91842	14.9808	7.58676	2.43e-07	8.73e-06	7.0828	stable
KCNMB2	4.76	2.43	-2.33171	3.59765	-7.58545	2.44e-07	8.73e-06	7.08017	down
PGAM5	6.47	7.91	1.43902	7.18805	7.58112	2.46e-07	8.76e-06	7.07152	stable
PTGES3	12.53	13.38	0.845194	12.9572	7.57458	2.49e-07	8.83e-06	7.05844	stable
PRMT3	9.8	11.08	1.27457	10.4401	7.56742	2.53e-07	8.87e-06	7.04411	stable
NPAT	6.96	7.95	0.982565	7.45528	7.56725	2.53e-07	8.87e-06	7.04378	stable
BAALC	7.05	4.62	-2.43062	5.83563	-7.55431	2.6e-07	9.06e-06	7.01786	down
SLC52A2	12.62	14.03	1.40726	13.3236	7.54697	2.64e-07	9.15e-06	7.00316	stable
CLIP4	11.16	8.69	-2.47239	9.92144	-7.54375	2.65e-07	9.17e-06	6.99671	down
EIF3M	12.12	12.92	0.802435	12.518	7.53874	2.68e-07	9.21e-06	6.98667	stable
ANLN	4.56	7.83	3.27566	6.19481	7.5363	2.69e-07	9.22e-06	6.98176	up
GDF15	7.54	10.27	2.72937	8.90217	7.52887	2.73e-07	9.31e-06	6.96687	up
RFXANK	6.08	7.01	0.93008	6.54148	7.5264	2.75e-07	9.31e-06	6.9619	stable
EXOSC4	10.5	11.82	1.32077	11.1602	7.51519	2.81e-07	9.42e-06	6.93939	stable
KAT2B	9.4	8.02	-1.37432	8.71078	-7.51455	2.81e-07	9.42e-06	6.93812	stable
C1GALT1	6.48	7.67	1.19279	7.07427	7.51378	2.82e-07	9.42e-06	6.93657	stable
SLC2A4	10.07	6.25	-3.82008	8.15614	-7.50113	2.89e-07	9.61e-06	6.91115	down
CCDC69	13.18	10.08	-3.09531	11.6306	-7.49308	2.94e-07	9.73e-06	6.89495	down
C16orf45	11.86	9.33	-2.53098	10.5923	-7.47539	3.05e-07	1e-05	6.85934	down
WNT3	6.4	8.24	1.84072	7.32258	7.46464	3.11e-07	1.02e-05	6.83768	stable
FANCB	2.63	5.78	3.1494	4.20115	7.45692	3.16e-07	1.03e-05	6.82212	up
RDH5	8.41	7.48	-0.931748	7.94227	-7.45552	3.17e-07	1.03e-05	6.8193	stable
SLIT2	10.06	6.98	-3.07074	8.51975	-7.44669	3.23e-07	1.04e-05	6.80149	down
PAICS	11.97	13.44	1.46883	12.703	7.44656	3.23e-07	1.04e-05	6.80122	stable
ADCY5	7.1	5.69	-1.4175	6.3962	-7.44274	3.25e-07	1.04e-05	6.79352	stable
MICU3	8.43	6.3	-2.13248	7.36196	-7.42598	3.37e-07	1.07e-05	6.75967	down
FAM60A	10.86	12.5	1.63793	11.6831	7.41816	3.42e-07	1.08e-05	6.74385	stable
RCN1	5.6	7.07	1.46193	6.33438	7.41763	3.42e-07	1.08e-05	6.74277	stable
ENO1	15.14	16.2	1.05351	15.6707	7.41064	3.47e-07	1.09e-05	6.72864	stable
PRPF19	7.56	8.81	1.24872	8.18684	7.40326	3.52e-07	1.09e-05	6.71371	stable
ZNF695	3.63	7.31	3.67588	5.47283	7.4028	3.53e-07	1.09e-05	6.71277	up
MEMO1	6.59	7.68	1.08929	7.13198	7.40243	3.53e-07	1.09e-05	6.71203	stable
SSBP2	9.2	7.38	-1.814	8.28875	-7.40091	3.54e-07	1.09e-05	6.70894	stable
ASCL5	3.72	7.19	3.47395	5.45561	7.40007	3.55e-07	1.09e-05	6.70724	up
CLMP	11.53	9.58	-1.94629	10.5558	-7.39764	3.56e-07	1.09e-05	6.70233	stable
AK5	6.06	3.56	-2.50729	4.8087	-7.39597	3.58e-07	1.09e-05	6.69893	down
TIGD2	6.99	8.65	1.66302	7.82122	7.38918	3.63e-07	1.1e-05	6.68519	stable
PRIM1	8.58	10.06	1.47413	9.3217	7.36919	3.78e-07	1.14e-05	6.64465	stable
CDH19	10.49	7.72	-2.77412	9.10409	-7.36919	3.78e-07	1.14e-05	6.64465	down
TMEM108	4.71	2.51	-2.20444	3.6113	-7.36802	3.79e-07	1.14e-05	6.64228	down
ABCG2	6.57	3.03	-3.53598	4.80056	-7.3596	3.85e-07	1.15e-05	6.62519	down
MEF2A	11.17	10.15	-1.01937	10.659	-7.35896	3.86e-07	1.15e-05	6.62389	stable
CPNE8	10.48	8.81	-1.66788	9.64769	-7.34648	3.96e-07	1.17e-05	6.59853	stable
CNTN2	7.25	5.29	-1.95631	6.26964	-7.34637	3.96e-07	1.17e-05	6.59832	stable
BCL2L1	12.97	14.1	1.13047	13.5326	7.34009	4.01e-07	1.18e-05	6.58556	stable
IMPDH1	8.14	9.5	1.36536	8.81935	7.33642	4.04e-07	1.18e-05	6.5781	stable
OSBPL1A	12.91	11.05	-1.86387	11.9798	-7.32074	4.17e-07	1.22e-05	6.54619	stable
DPY19L2	4.57	2.58	-1.98859	3.57905	-7.30734	4.28e-07	1.24e-05	6.51889	stable
CGREF1	7.64	9.6	1.96143	8.62099	7.29284	4.41e-07	1.28e-05	6.48935	stable
ZZEF1	12.85	11.59	-1.2556	12.2177	-7.28348	4.5e-07	1.3e-05	6.47023	stable
CENPO	7.92	9.27	1.3554	8.59699	7.27911	4.54e-07	1.3e-05	6.46133	stable
CCT4	9.5	10.36	0.865104	9.93	7.277	4.56e-07	1.3e-05	6.45702	stable
CKAP2L	3.26	6.32	3.06441	4.78943	7.26617	4.66e-07	1.32e-05	6.43489	up
PTH1R	5.46	2.91	-2.54723	4.18216	-7.26537	4.67e-07	1.32e-05	6.43326	down
THOC3	9.02	10.53	1.51815	9.77506	7.26067	4.71e-07	1.33e-05	6.42365	stable
SLC7A5	9.68	11.93	2.25542	10.8057	7.2604	4.71e-07	1.33e-05	6.4231	up
TMEM63A	12.69	14.34	1.65642	13.5156	7.24953	4.82e-07	1.35e-05	6.40087	stable
DTL	3.81	5.62	1.81438	4.71663	7.24445	4.87e-07	1.36e-05	6.39049	stable
SYNE1	11.55	9.66	-1.89033	10.6061	-7.23913	4.92e-07	1.37e-05	6.3796	stable
MRPL3	11.65	12.71	1.05761	12.1797	7.2316	5e-07	1.39e-05	6.36418	stable
MYH11	13.85	9.04	-4.81108	11.4467	-7.227	5.05e-07	1.39e-05	6.35474	down
PEG3	7.9	4.69	-3.21333	6.29221	-7.22032	5.12e-07	1.4e-05	6.34107	down
IGIP	11.73	10.62	-1.1139	11.177	-7.21974	5.12e-07	1.4e-05	6.33988	stable
LYAR	8	9.2	1.19752	8.60067	7.21729	5.15e-07	1.41e-05	6.33484	stable
DBF4	3.15	5.57	2.41521	4.35944	7.2037	5.3e-07	1.43e-05	6.30697	up
FLNC	14.23	9.71	-4.51588	11.9726	-7.20361	5.3e-07	1.43e-05	6.30679	down
FAM13C	9.64	6.78	-2.85973	8.21187	-7.1978	5.36e-07	1.45e-05	6.29487	down
TLX2	7.68	6.2	-1.48587	6.94087	-7.1862	5.49e-07	1.47e-05	6.27105	stable
UBAC2	7.67	8.81	1.14589	8.23979	7.1851	5.5e-07	1.47e-05	6.2688	stable
DZIP1	6.54	4.81	-1.7279	5.67795	-7.18424	5.51e-07	1.47e-05	6.26703	stable
RAP1A	11.04	8.65	-2.39172	9.84752	-7.1747	5.62e-07	1.49e-05	6.24742	down
LOC101928841	8.05	3.66	-4.38693	5.8545	-7.17418	5.63e-07	1.49e-05	6.24634	down
RAB6B	9.91	6.69	-3.21859	8.29748	-7.1653	5.73e-07	1.51e-05	6.22808	down
NUP93	10.03	10.9	0.871091	10.4648	7.16488	5.74e-07	1.51e-05	6.22722	stable
PLXNA1	12.14	13.06	0.915402	12.5982	7.16095	5.78e-07	1.51e-05	6.21914	stable
MBNL1	13.41	12.25	-1.16279	12.8291	-7.15824	5.82e-07	1.52e-05	6.21356	stable
DCHS2	5.58	2.86	-2.71453	4.21922	-7.13973	6.04e-07	1.57e-05	6.17543	down
REV3L	10.86	9.86	-0.993815	10.3605	-7.13865	6.06e-07	1.57e-05	6.17322	stable
DST	13.67	12.02	-1.65213	12.843	-7.11924	6.3e-07	1.62e-05	6.13319	stable
CCDC64	5.98	7.93	1.95074	6.95225	7.11924	6.3e-07	1.62e-05	6.13318	stable
FIBP	10.1	10.75	0.656891	10.4238	7.11539	6.35e-07	1.63e-05	6.12523	stable
HMCN2	9.31	7.63	-1.68082	8.47117	-7.10947	6.43e-07	1.64e-05	6.11301	stable
LIMS2	15.75	12.04	-3.70853	13.8961	-7.10946	6.43e-07	1.64e-05	6.11298	down
PHKG2	4.71	5.8	1.08296	5.25559	7.10715	6.46e-07	1.64e-05	6.10822	stable
NUP160	7.08	7.93	0.850538	7.50906	7.10623	6.47e-07	1.64e-05	6.10632	stable
ERO1L	9.3	11.05	1.75132	10.177	7.10405	6.5e-07	1.64e-05	6.10182	stable
STIM1	11.43	10.8	-0.6364	11.1144	-7.08865	6.71e-07	1.68e-05	6.06998	stable
C20orf194	10.73	8.36	-2.3624	9.54482	-7.08744	6.73e-07	1.68e-05	6.06749	down
NAT6	6.78	7.73	0.957202	7.25525	7.0808	6.82e-07	1.7e-05	6.05376	stable
PRDX4	12.57	13.74	1.17314	13.1528	7.07556	6.9e-07	1.71e-05	6.04292	stable
CHRND	3.35	4.33	0.982136	3.83853	7.06242	7.09e-07	1.75e-05	6.01572	stable
TCF21	6.53	4.82	-1.70565	5.67663	-7.05657	7.18e-07	1.77e-05	6.00358	stable
FGF7	8.73	5.99	-2.73823	7.35639	-7.05203	7.24e-07	1.78e-05	5.99418	down
CEP126	8.62	6.77	-1.8467	7.69328	-7.05087	7.26e-07	1.78e-05	5.99177	stable
PARD6B	7.87	10.04	2.16865	8.95361	7.0494	7.28e-07	1.78e-05	5.98873	up
ECT2	8.06	10.67	2.60518	9.36724	7.04517	7.35e-07	1.79e-05	5.97996	up
NGB	8.94	4.47	-4.47506	6.70324	-7.03241	7.55e-07	1.83e-05	5.95347	down
C16orf70	8.82	9.42	0.605429	9.11996	7.01633	7.8e-07	1.88e-05	5.9201	stable
HIST1H1D	6.6	8.21	1.60257	7.40506	7.01014	7.9e-07	1.9e-05	5.90724	stable
SMOX	5.5	6.83	1.32755	6.16159	7.0051	7.99e-07	1.92e-05	5.89674	stable
ARHGEF9	11.38	9.94	-1.43951	10.6573	-7.00007	8.07e-07	1.92e-05	5.8863	stable
FXYD6-FXYD2	9.09	6.08	-3.01116	7.58909	-6.99959	8.08e-07	1.92e-05	5.8853	down
ANXA9	5.91	8.18	2.27267	7.04644	6.99525	8.15e-07	1.93e-05	5.87627	up
TFR2	5.35	8.15	2.79963	6.75021	6.99437	8.17e-07	1.93e-05	5.87443	up
SYN2	4.84	2.41	-2.42652	3.62229	-6.98871	8.26e-07	1.95e-05	5.86266	down
CALM1	14.4	12.87	-1.53445	13.633	-6.97531	8.5e-07	1.99e-05	5.83474	stable
ADHFE1	8.56	7.21	-1.34946	7.88839	-6.975	8.5e-07	1.99e-05	5.83411	stable
CDC25C	2.65	5.07	2.42657	3.86006	6.96712	8.64e-07	2.02e-05	5.81769	up
AR	8.3	5.43	-2.86788	6.86201	-6.96581	8.67e-07	2.02e-05	5.81496	down
ONECUT2	2.22	4.69	2.4694	3.45823	6.96308	8.72e-07	2.02e-05	5.80926	up
TBC1D31	7.43	8.79	1.35804	8.10654	6.95944	8.78e-07	2.03e-05	5.80168	stable
SPTBN2	4.64	6.35	1.70608	5.4978	6.95748	8.82e-07	2.03e-05	5.79759	stable
TMEM161A	11.52	12.34	0.81944	11.9335	6.95626	8.84e-07	2.03e-05	5.79503	stable
APELA	2.16	5.37	3.20959	3.76367	6.95047	8.95e-07	2.05e-05	5.78297	up
TXNDC12	4.6	5.76	1.16515	5.17823	6.94849	8.99e-07	2.05e-05	5.77882	stable
RPS15A	13.86	14.51	0.650158	14.1839	6.94439	9.06e-07	2.06e-05	5.77026	stable
FBL	14.76	15.67	0.904381	15.215	6.93202	9.3e-07	2.11e-05	5.74443	stable
MSRB3	12.53	9.32	-3.21411	10.9271	-6.93173	9.31e-07	2.11e-05	5.74384	down
LRFN5	6.14	3.11	-3.03763	4.62428	-6.92998	9.34e-07	2.11e-05	5.74017	down
LACTB2	8.96	9.99	1.03294	9.47736	6.92764	9.39e-07	2.11e-05	5.73529	stable
AKR1C1	11.35	8.18	-3.17463	9.76656	-6.92105	9.52e-07	2.13e-05	5.72151	down
PBX1	13.57	11.2	-2.37302	12.3879	-6.9197	9.54e-07	2.13e-05	5.71869	down
TMEM160	10.01	10.81	0.801715	10.4066	6.90997	9.74e-07	2.16e-05	5.69834	stable
KCNN3	7.83	4.6	-3.2304	6.21818	-6.90935	9.75e-07	2.16e-05	5.69704	down
MCTS1	11.21	12.23	1.02043	11.7216	6.90892	9.76e-07	2.16e-05	5.69615	stable
GPLD1	7.21	5.44	-1.77001	6.32251	-6.90509	9.84e-07	2.17e-05	5.68812	stable
GGCT	8.29	9.51	1.21098	8.89991	6.9013	9.92e-07	2.17e-05	5.68019	stable
SF3A3	8.07	8.83	0.766968	8.44906	6.89997	9.95e-07	2.17e-05	5.67741	stable
TMEM132B	5.96	3.13	-2.83691	4.5451	-6.89992	9.95e-07	2.17e-05	5.6773	down
LRRC45	6.02	7.19	1.16887	6.60639	6.8999	9.95e-07	2.17e-05	5.67726	stable
C14orf132	10.07	8.75	-1.32685	9.4107	-6.89474	1.01e-06	2.19e-05	5.66645	stable
RERGL	9.28	4.92	-4.35148	7.10045	-6.89297	1.01e-06	2.19e-05	5.66276	down
MEIS1	11.75	8.57	-3.18063	10.1617	-6.8877	1.02e-06	2.2e-05	5.6517	down
CLCNKA	7.46	5.91	-1.55271	6.68242	-6.88381	1.03e-06	2.21e-05	5.64355	stable
GNAO1	8.32	5.68	-2.64081	6.99684	-6.88309	1.03e-06	2.21e-05	5.64205	down
USP2	7.81	5.43	-2.37764	6.62272	-6.86459	1.07e-06	2.29e-05	5.60324	down
EBNA1BP2	13.26	14.12	0.866105	13.6915	6.8644	1.07e-06	2.29e-05	5.60286	stable
SCLY	10.15	11.19	1.03919	10.6676	6.86229	1.08e-06	2.29e-05	5.59843	stable
FGF13	8.54	5.94	-2.59521	7.2419	-6.86017	1.08e-06	2.29e-05	5.59397	down
CTNND2	5.34	2.26	-3.07312	3.80043	-6.85399	1.1e-06	2.32e-05	5.58101	down
PIRT	7.58	4.36	-3.22473	5.96797	-6.85195	1.1e-06	2.32e-05	5.57672	down
DHODH	5.15	6.22	1.06834	5.68676	6.84653	1.11e-06	2.34e-05	5.56534	stable
GPRIN1	5.86	7.56	1.70149	6.71179	6.84582	1.11e-06	2.34e-05	5.56385	stable
DPM2	7.8	8.94	1.1338	8.36853	6.84329	1.12e-06	2.34e-05	5.55853	stable
JPH2	9.36	5.16	-4.1935	7.26083	-6.84265	1.12e-06	2.34e-05	5.55719	down
ITPKB	14.1	12.14	-1.95779	13.1224	-6.84145	1.12e-06	2.34e-05	5.55465	stable
WDR45B	9.37	10.08	0.712464	9.72261	6.8384	1.13e-06	2.35e-05	5.54826	stable
DMRTC1	5.44	2.49	-2.95012	3.96554	-6.83664	1.14e-06	2.35e-05	5.54456	down
GHR	4.26	1.98	-2.27754	3.11981	-6.83573	1.14e-06	2.35e-05	5.54263	down
PREX2	8.01	5.98	-2.02748	6.99651	-6.82943	1.15e-06	2.37e-05	5.52938	down
CES1	14.02	10.72	-3.30043	12.3699	-6.8287	1.16e-06	2.37e-05	5.52787	down
KANK2	14.92	12.22	-2.70649	13.571	-6.8193	1.18e-06	2.41e-05	5.50808	down
SORBS2	11.92	8.64	-3.28395	10.2774	-6.80983	1.2e-06	2.45e-05	5.48815	down
C5orf28	6.83	8.1	1.26377	7.46563	6.79283	1.25e-06	2.53e-05	5.45233	stable
LRCH2	9.08	6.91	-2.16655	7.99725	-6.78906	1.26e-06	2.54e-05	5.44438	down
ZNF394	6.22	6.96	0.737103	6.59016	6.77011	1.31e-06	2.64e-05	5.4044	stable
ADSSL1	10.61	8.9	-1.71124	9.75514	-6.76857	1.31e-06	2.64e-05	5.40116	stable
CD46	11.22	12.2	0.97802	11.7135	6.76636	1.32e-06	2.65e-05	5.39649	stable
PARPBP	8.09	10.48	2.3918	9.28122	6.76271	1.33e-06	2.66e-05	5.38877	up
AUNIP	4.82	8.55	3.72881	6.68738	6.76132	1.33e-06	2.66e-05	5.38584	up
RGMA	11.7	8.98	-2.72161	10.3435	-6.75813	1.34e-06	2.67e-05	5.3791	down
KCNE2	4.7	2.47	-2.22939	3.58932	-6.75205	1.36e-06	2.7e-05	5.36625	down
TRMU	7.41	8.19	0.784986	7.79941	6.74387	1.38e-06	2.74e-05	5.34897	stable
RASL12	12.04	9.85	-2.19276	10.9423	-6.74027	1.39e-06	2.75e-05	5.34136	down
ATP2B4	14.66	11.69	-2.97614	13.1758	-6.73935	1.4e-06	2.75e-05	5.33941	down
ANGPTL7	8.77	4.08	-4.6872	6.42846	-6.73606	1.4e-06	2.76e-05	5.33245	down
ZNF569	8.9	7.5	-1.40296	8.20314	-6.72682	1.43e-06	2.79e-05	5.31289	stable
SPATA33	8.26	9.84	1.57587	9.0525	6.72549	1.44e-06	2.79e-05	5.31007	stable
CHEK2	8.77	10.21	1.44341	9.48901	6.72463	1.44e-06	2.79e-05	5.30826	stable
ADAT1	8.42	9.02	0.606099	8.72074	6.72424	1.44e-06	2.79e-05	5.30744	stable
SMIM5	8.77	6.89	-1.8837	7.82795	-6.72372	1.44e-06	2.79e-05	5.30633	stable
SGCE	12.17	9.7	-2.47245	10.9314	-6.72177	1.45e-06	2.8e-05	5.3022	down
HELLS	8.42	10.57	2.15536	9.49323	6.72023	1.45e-06	2.8e-05	5.29894	up
ELMSAN1	11.51	10.58	-0.937964	11.0458	-6.7195	1.45e-06	2.8e-05	5.29741	stable
CCDC50	9.06	7.86	-1.19533	8.45842	-6.70574	1.5e-06	2.87e-05	5.26825	stable
GABBR1	11.1	9.52	-1.57493	10.3117	-6.7015	1.51e-06	2.89e-05	5.25926	stable
CHPF	13.06	14.03	0.967989	13.5475	6.69728	1.53e-06	2.9e-05	5.25031	stable
POLG2	8.12	9.21	1.08869	8.66322	6.69662	1.53e-06	2.9e-05	5.24891	stable
KPNA2	13.17	14.56	1.39264	13.8623	6.6895	1.55e-06	2.93e-05	5.23381	stable
ZBTB16	14.2	10.51	-3.69161	12.3566	-6.6894	1.55e-06	2.93e-05	5.23359	down
GRPEL2	11.33	12.21	0.87701	11.7694	6.68343	1.57e-06	2.96e-05	5.22091	stable
GPR162	10.94	9.79	-1.14696	10.3633	-6.68128	1.58e-06	2.97e-05	5.21636	stable
B3GNTL1	10.43	11.68	1.24655	11.0533	6.67165	1.61e-06	3.02e-05	5.19591	stable
MPLKIP	11.62	12.6	0.988415	12.1094	6.67086	1.61e-06	3.02e-05	5.19424	stable
ARNT	10.41	9.53	-0.876914	9.97257	-6.6661	1.63e-06	3.04e-05	5.18412	stable
SCAMP3	9.23	9.95	0.718373	9.59211	6.6596	1.65e-06	3.06e-05	5.17031	stable
MGP	15.91	12.55	-3.36317	14.2283	-6.65817	1.66e-06	3.06e-05	5.16726	down
PHOX2B	7.19	4.5	-2.69617	5.84501	-6.65736	1.66e-06	3.06e-05	5.16554	down
GPR17	5.89	3.14	-2.74339	4.5161	-6.65715	1.66e-06	3.06e-05	5.16509	down
HMBS	6.97	7.79	0.822693	7.38147	6.65649	1.66e-06	3.06e-05	5.1637	stable
CNTFR	7	5.37	-1.6223	6.18498	-6.65539	1.67e-06	3.06e-05	5.16135	stable
ZFP69B	7.61	8.41	0.802022	8.01106	6.65262	1.68e-06	3.07e-05	5.15546	stable
ZDHHC24	10.01	11.17	1.15471	10.5899	6.64763	1.69e-06	3.09e-05	5.14485	stable
CUL4A	7.97	8.97	1.00311	8.47252	6.64712	1.7e-06	3.09e-05	5.14376	stable
KIAA0408	9.36	6	-3.3684	7.67987	-6.62948	1.76e-06	3.2e-05	5.10621	down
USP31	5.54	6.69	1.15244	6.11451	6.62752	1.77e-06	3.21e-05	5.10204	stable
PREB	10.74	11.47	0.736766	11.1059	6.62679	1.77e-06	3.21e-05	5.10049	stable
MED24	6.39	7.3	0.916739	6.84605	6.6158	1.81e-06	3.27e-05	5.07707	stable
NBPF11	14.77	13.62	-1.14933	14.1914	-6.59247	1.91e-06	3.43e-05	5.02731	stable
THUMPD2	3.28	4.71	1.4278	3.9984	6.59017	1.92e-06	3.44e-05	5.02241	stable
MBD5	8.89	8.22	-0.676844	8.55644	-6.58279	1.95e-06	3.49e-05	5.00664	stable
CPOX	10.37	11.29	0.924823	10.8315	6.581	1.95e-06	3.49e-05	5.00282	stable
TAF1D	10.8	11.78	0.974978	11.2911	6.58069	1.96e-06	3.49e-05	5.00215	stable
ARHGAP10	12.7	10.45	-2.24618	11.572	-6.57721	1.97e-06	3.5e-05	4.99473	down
AGPAT6	9.17	9.93	0.760534	9.54844	6.5764	1.97e-06	3.5e-05	4.993	stable
AKT3	9.02	7.28	-1.74777	8.15058	-6.5639	2.03e-06	3.58e-05	4.96628	stable
ICOSLG	9.23	10.48	1.2493	9.85731	6.5632	2.03e-06	3.58e-05	4.96478	stable
URB1	5.1	6.3	1.2082	5.70005	6.55575	2.06e-06	3.63e-05	4.94886	stable
PDCD5	13.84	14.67	0.832032	14.2552	6.55446	2.07e-06	3.63e-05	4.94608	stable
MIIP	8.65	9.3	0.644196	8.97547	6.55073	2.08e-06	3.65e-05	4.93809	stable
RAF1	12.83	12.21	-0.620933	12.5225	-6.54952	2.09e-06	3.65e-05	4.93552	stable
DES	13.76	8.61	-5.1472	11.1847	-6.54623	2.1e-06	3.67e-05	4.92847	down
COL10A1	2.06	6.88	4.81636	4.472	6.54279	2.12e-06	3.69e-05	4.9211	up
EPB41L4A	8.95	6.96	-1.99043	7.9543	-6.53791	2.14e-06	3.72e-05	4.91065	stable
DAP3	13.71	14.25	0.536133	13.9788	6.526	2.2e-06	3.8e-05	4.88515	stable
TAF1A	4.29	5.89	1.60045	5.08731	6.51669	2.24e-06	3.87e-05	4.86518	stable
MAGI2	8.63	6.96	-1.66995	7.79843	-6.50308	2.31e-06	3.97e-05	4.83599	stable
PA2G4	10.61	11.49	0.873691	11.0504	6.50239	2.31e-06	3.97e-05	4.83452	stable
PTGIS	12.83	8.82	-4.01421	10.8222	-6.49566	2.35e-06	4.02e-05	4.82006	down
ETFDH	10.62	9.41	-1.21044	10.0145	-6.48502	2.4e-06	4.1e-05	4.79721	stable
CPNE4	3.73	1.94	-1.78714	2.83681	-6.48252	2.41e-06	4.12e-05	4.79183	stable
ZNF454	6.24	5.06	-1.1756	5.64963	-6.47442	2.46e-06	4.18e-05	4.77443	stable
RNF11	9.68	8.61	-1.06714	9.14781	-6.46696	2.5e-06	4.24e-05	4.75838	stable
NUP155	7.98	9	1.01992	8.48721	6.46537	2.5e-06	4.24e-05	4.75497	stable
RNF180	6.36	3.43	-2.93	4.89005	-6.45437	2.56e-06	4.32e-05	4.73129	down
KIF20B	5.6	7.58	1.981	6.58757	6.4541	2.57e-06	4.32e-05	4.73072	stable
NUDT14	9.28	10.77	1.49662	10.0245	6.45356	2.57e-06	4.32e-05	4.72956	stable
PPIAL4F	17.07	17.66	0.586729	17.3634	6.44692	2.61e-06	4.37e-05	4.71526	stable
WBSCR22	8.81	9.71	0.899134	9.26408	6.44524	2.61e-06	4.38e-05	4.71165	stable
RGN	9.63	6.93	-2.69678	8.27838	-6.44338	2.63e-06	4.38e-05	4.70765	down
LIG1	10.43	12.01	1.5854	11.2178	6.44166	2.63e-06	4.39e-05	4.70393	stable
DGKZ	5.43	6.61	1.1771	6.0223	6.43935	2.65e-06	4.4e-05	4.69895	stable
CIRBP	13.3	12.12	-1.17733	12.7131	-6.43678	2.66e-06	4.41e-05	4.69341	stable
TUBB2B	9.51	6.5	-3.00658	8.00413	-6.4366	2.66e-06	4.41e-05	4.69303	down
CBX6	12.84	10.79	-2.04743	11.8143	-6.43326	2.68e-06	4.43e-05	4.68583	down
CDC42EP3	12.22	10.57	-1.6501	11.3938	-6.43012	2.7e-06	4.45e-05	4.67906	stable
WDR7	11.24	10.47	-0.77415	10.8528	-6.42673	2.72e-06	4.47e-05	4.67175	stable
LRRC4B	8.79	7.03	-1.75919	7.9108	-6.4228	2.74e-06	4.5e-05	4.66328	stable
CCNO	6.62	11.09	4.47	8.85529	6.41772	2.77e-06	4.54e-05	4.65233	up
ITIH5	9.22	6.5	-2.72324	7.8596	-6.40207	2.87e-06	4.68e-05	4.61855	down
CPXM2	10.11	6.69	-3.42283	8.39645	-6.40167	2.87e-06	4.68e-05	4.61769	down
PABPC1	13.6	14.46	0.853881	14.0308	6.39827	2.89e-06	4.7e-05	4.61036	stable
PNISR	13.54	12.91	-0.627609	13.2249	-6.38614	2.97e-06	4.81e-05	4.58415	stable
ARMC6	11.42	12.21	0.786228	11.8137	6.38574	2.97e-06	4.81e-05	4.58327	stable
TPM1	14.71	10.4	-4.31214	12.5572	-6.3843	2.98e-06	4.81e-05	4.58017	down
GTPBP4	9.39	10.35	0.96378	9.87263	6.38293	2.99e-06	4.82e-05	4.57721	stable
RELL1	11.75	10.52	-1.22904	11.1378	-6.37759	3.03e-06	4.86e-05	4.56567	stable
CTLA4	6.84	8.63	1.79089	7.7309	6.3751	3.04e-06	4.88e-05	4.56028	stable
MYBL2	6.83	8.82	1.99008	7.82038	6.36156	3.13e-06	5.01e-05	4.53098	stable
FAM117A	11.74	10.23	-1.51175	10.9888	-6.35982	3.14e-06	5.02e-05	4.52723	stable
COL4A3BP	11.12	10.46	-0.663902	10.792	-6.35525	3.18e-06	5.05e-05	4.51734	stable
RBM24	6.89	3.37	-3.51476	5.12939	-6.35525	3.18e-06	5.05e-05	4.51732	down
TMEM62	11.75	12.58	0.838805	12.1652	6.35296	3.19e-06	5.06e-05	4.51237	stable
WRAP73	11.53	12.22	0.692799	11.8743	6.35136	3.2e-06	5.07e-05	4.50892	stable
GNG3	8.76	5.58	-3.18322	7.17004	-6.34115	3.27e-06	5.17e-05	4.48679	down
PI4K2B	8.76	10.15	1.38837	9.45172	6.34021	3.28e-06	5.17e-05	4.48475	stable
IL6ST	12.91	11.62	-1.29321	12.2637	-6.33633	3.31e-06	5.2e-05	4.47636	stable
BOLA2	13.9	14.97	1.07305	14.4352	6.3313	3.35e-06	5.24e-05	4.46545	stable
HPRT1	11.55	12.78	1.22466	12.1648	6.3165	3.45e-06	5.4e-05	4.43335	stable
LGR5	5.4	9.91	4.50732	7.65861	6.31266	3.48e-06	5.44e-05	4.42501	up
ALDH1A1	12.32	9.67	-2.65323	10.9945	-6.30096	3.57e-06	5.57e-05	4.39962	down
GCDH	6.45	7.05	0.600628	6.74989	6.29985	3.58e-06	5.57e-05	4.39719	stable
TAGLN	17.87	15.67	-2.20394	16.7714	-6.29496	3.62e-06	5.61e-05	4.38659	down
MSI2	6.62	8	1.38414	7.3079	6.29141	3.65e-06	5.64e-05	4.37886	stable
NELFCD	11.24	12.51	1.26591	11.8761	6.29086	3.65e-06	5.64e-05	4.37766	stable
WDR59	8.8	9.38	0.585295	9.08966	6.28522	3.7e-06	5.7e-05	4.36541	stable
USP39	8.74	9.35	0.602251	9.04467	6.27628	3.77e-06	5.8e-05	4.34599	stable
APOBEC1	5.34	10	4.66541	7.66811	6.27402	3.79e-06	5.81e-05	4.34106	up
THSD7A	6.4	4.28	-2.12451	5.34155	-6.26192	3.89e-06	5.95e-05	4.31473	down
BORA	5.33	6.41	1.08119	5.87175	6.25105	3.98e-06	6.08e-05	4.29107	stable
TBC1D4	8.01	9.5	1.49299	8.75694	6.24983	3.99e-06	6.08e-05	4.2884	stable
PEX10	11.07	11.86	0.786515	11.4636	6.24795	4.01e-06	6.08e-05	4.28433	stable
ZNF792	6.48	8.04	1.56587	7.25823	6.24606	4.03e-06	6.08e-05	4.2802	stable
ODF2	6.78	7.56	0.783701	7.16954	6.24521	4.03e-06	6.08e-05	4.27836	stable
SHQ1	6.54	7.29	0.755701	6.91577	6.24513	4.03e-06	6.08e-05	4.27818	stable
MRE11A	6.68	7.62	0.946971	7.15075	6.24466	4.04e-06	6.08e-05	4.27715	stable
MYADM	12.75	10.86	-1.88801	11.8044	-6.24449	4.04e-06	6.08e-05	4.27678	stable
TMEM147	13.63	14.42	0.791157	14.0241	6.24075	4.07e-06	6.1e-05	4.26863	stable
SORBS3	14.1	13.41	-0.688494	13.7589	-6.24071	4.07e-06	6.1e-05	4.26855	stable
TTC26	7.5	8.93	1.42702	8.21569	6.24032	4.08e-06	6.1e-05	4.26769	stable
MTFR1L	13.39	12.27	-1.11929	12.8326	-6.23842	4.09e-06	6.11e-05	4.26356	stable
GMPS	10.03	11.05	1.01619	10.543	6.23239	4.15e-06	6.18e-05	4.25041	stable
TMSB15A	5.41	7.41	2.00316	6.40816	6.2291	4.18e-06	6.21e-05	4.24324	up
RPS21	16.81	17.66	0.851662	17.2385	6.22642	4.2e-06	6.23e-05	4.23738	stable
TOMM40	7.44	8.59	1.15336	8.01424	6.22576	4.21e-06	6.23e-05	4.23594	stable
FGFR1	7.91	5.83	-2.07872	6.86654	-6.21875	4.27e-06	6.31e-05	4.22065	down
GSDMA	6.17	8.1	1.93509	7.13662	6.20494	4.4e-06	6.49e-05	4.19051	stable
CCR8	2.13	3.84	1.71492	2.98455	6.20132	4.44e-06	6.53e-05	4.1826	stable
PTGER3	8.25	5.55	-2.69955	6.89867	-6.19539	4.5e-06	6.6e-05	4.16966	down
MYL2	5.19	3.43	-1.76802	4.31077	-6.19452	4.51e-06	6.6e-05	4.16775	stable
RUVBL2	13.72	14.64	0.921554	14.1794	6.1928	4.52e-06	6.61e-05	4.164	stable
MATR3	8.43	9.34	0.907813	8.88294	6.18986	4.55e-06	6.64e-05	4.15758	stable
BOLA2B	13.91	14.93	1.02029	14.416	6.18639	4.59e-06	6.68e-05	4.14998	stable
C2orf74	10.45	8.3	-2.14612	9.37278	-6.17798	4.67e-06	6.79e-05	4.1316	down
C16orf62	10.89	9.49	-1.39564	10.1905	-6.17655	4.69e-06	6.8e-05	4.12848	stable
MTHFD1	9.64	10.55	0.906692	10.0918	6.17518	4.7e-06	6.8e-05	4.12547	stable
SNRPE	11.8	12.66	0.865595	12.2302	6.17141	4.74e-06	6.85e-05	4.11724	stable
DACT3	12.68	9.27	-3.40885	10.9777	-6.16587	4.8e-06	6.92e-05	4.1051	down
RXRA	12.6	11.62	-0.97317	12.1092	-6.16407	4.82e-06	6.93e-05	4.10118	stable
C9orf41	7.41	8.51	1.0991	7.95566	6.15462	4.92e-06	7.06e-05	4.08049	stable
ZFPM2	8.92	6.38	-2.5463	7.65127	-6.14541	5.02e-06	7.19e-05	4.06031	down
CLDN12	9.49	11.07	1.58241	10.2818	6.14419	5.03e-06	7.19e-05	4.05763	stable
TAMM41	9.53	10.48	0.956385	10.0058	6.13707	5.11e-06	7.29e-05	4.04203	stable
BOC	6.54	4.25	-2.29182	5.3962	-6.1342	5.14e-06	7.32e-05	4.03575	down
TATDN1	9.81	10.74	0.923184	10.2748	6.12652	5.23e-06	7.42e-05	4.01891	stable
SYNDIG1L	4.15	2.33	-1.8125	3.23894	-6.12617	5.23e-06	7.42e-05	4.01814	stable
UBE2D3	12.53	11.94	-0.591012	12.2324	-6.12574	5.24e-06	7.42e-05	4.01719	stable
SFTPD	7.51	6.45	-1.06435	6.97811	-6.11442	5.37e-06	7.59e-05	3.99238	stable
NUP35	8.74	9.47	0.726863	9.10624	6.11177	5.4e-06	7.62e-05	3.98655	stable
MMP1	4.56	7.89	3.33563	6.22444	6.10942	5.43e-06	7.64e-05	3.9814	up
PLK1	10.36	12.77	2.40945	11.5684	6.10545	5.48e-06	7.68e-05	3.97267	up
DIAPH2	4.21	5.28	1.07047	4.74249	6.10515	5.48e-06	7.68e-05	3.97203	stable
AXIN2	10.12	12.32	2.19839	11.2174	6.10411	5.49e-06	7.69e-05	3.96974	up
TRMT1	12.98	13.58	0.60041	13.278	6.09996	5.54e-06	7.74e-05	3.96062	stable
FANCI	8.1	9.92	1.8165	9.00898	6.09591	5.59e-06	7.8e-05	3.95173	stable
TNNT3	8.6	6.41	-2.19599	7.50562	-6.09135	5.65e-06	7.86e-05	3.94171	down
SNTB1	8.88	10.29	1.40274	9.5856	6.08957	5.67e-06	7.87e-05	3.9378	stable
DTYMK	7.27	9.02	1.74843	8.14396	6.07987	5.8e-06	8.03e-05	3.91648	stable
CORO6	10.29	9.18	-1.11312	9.73614	-6.07385	5.87e-06	8.12e-05	3.90324	stable
ANKIB1	8.3	9.04	0.73738	8.6709	6.07255	5.89e-06	8.13e-05	3.90037	stable
NDUFB1	14.51	13.93	-0.579634	14.2176	-6.06623	5.97e-06	8.23e-05	3.88649	stable
C1orf95	7.04	5.28	-1.7584	6.16099	-6.06422	6e-06	8.25e-05	3.88206	stable
ZBTB39	7.52	8.59	1.06579	8.05523	6.05838	6.08e-06	8.34e-05	3.8692	stable
KCNN4	11.66	14.21	2.55016	12.934	6.05274	6.15e-06	8.41e-05	3.85678	up
IQGAP3	9.48	11.65	2.16507	10.5627	6.05246	6.16e-06	8.41e-05	3.85618	up
NFATC4	9.73	7.15	-2.57708	8.44141	-6.03585	6.39e-06	8.71e-05	3.81958	down
NUP210	11.6	13.18	1.58042	12.3898	6.02966	6.47e-06	8.81e-05	3.80595	stable
PRKG1	11.78	9.92	-1.85701	10.847	-6.01969	6.62e-06	8.99e-05	3.78396	stable
NONO	12.77	13.47	0.699995	13.1176	6.01886	6.63e-06	8.99e-05	3.78213	stable
CRCP	7.82	8.5	0.683415	8.15948	6.0122	6.73e-06	9.1e-05	3.76743	stable
FAM227A	4.44	6.37	1.92925	5.40149	6.01168	6.74e-06	9.1e-05	3.7663	stable
KCTD9	10.54	9.78	-0.756688	10.1626	-6.00644	6.81e-06	9.19e-05	3.75473	stable
GRAMD2	7.01	8.69	1.68674	7.85079	6.00096	6.9e-06	9.29e-05	3.74264	stable
DPEP1	6.19	9.6	3.40399	7.8956	5.99996	6.91e-06	9.29e-05	3.74042	up
NPM1	11.6	12.42	0.816009	12.0089	5.99555	6.98e-06	9.36e-05	3.73068	stable
ST6GALNAC6	10.24	8.34	-1.89673	9.2873	-5.99177	7.04e-06	9.42e-05	3.72235	stable
SLC25A23	11.11	9.99	-1.12291	10.5508	-5.98908	7.08e-06	9.45e-05	3.71639	stable
MRPL4	13.12	13.9	0.778653	13.5123	5.98895	7.08e-06	9.45e-05	3.71611	stable
ARHGAP20	7.75	6.19	-1.56851	6.96931	-5.97139	7.36e-06	9.8e-05	3.67729	stable
SYCE3	5.5	7.31	1.81395	6.40208	5.97047	7.38e-06	9.8e-05	3.67526	stable
GNL3	9.88	11.08	1.20139	10.4763	5.95983	7.55e-06	0.000100196	3.65174	stable
PPM1J	7.73	8.96	1.227	8.34175	5.95571	7.62e-06	0.000100928	3.64261	stable
PKM	14.56	15.46	0.907149	15.0102	5.9546	7.64e-06	0.00010099	3.64016	stable
CAMTA2	13.63	12.7	-0.936385	13.1638	-5.95067	7.71e-06	0.000101524	3.63146	stable
PPAP2B	8.15	6.62	-1.52828	7.38297	-5.95055	7.71e-06	0.000101524	3.6312	stable
ADAMTSL1	8.99	7.64	-1.34416	8.31487	-5.94879	7.74e-06	0.000101607	3.62729	stable
CCND1	13.32	14.59	1.26609	13.9523	5.94853	7.75e-06	0.000101607	3.62672	stable
ATXN1	12.37	11.49	-0.88281	11.928	-5.93926	7.91e-06	0.000103526	3.6062	stable
FBXO6	9.65	10.78	1.13215	10.2124	5.93685	7.95e-06	0.00010389	3.60087	stable
RHOJ	7.96	6.82	-1.13679	7.38922	-5.93023	8.07e-06	0.000105237	3.58618	stable
RECQL4	9.59	11.73	2.13908	10.658	5.92862	8.1e-06	0.000105421	3.58262	up
MGME1	7.02	8.39	1.37279	7.70451	5.9233	8.19e-06	0.000106479	3.57083	stable
CTU1	8.15	9.15	1.00494	8.64994	5.9219	8.22e-06	0.000106616	3.56773	stable
TRMT112	10.47	10.94	0.471453	10.709	5.91729	8.3e-06	0.000107519	3.5575	stable
KNSTRN	9.6	10.95	1.35066	10.2716	5.91622	8.32e-06	0.000107579	3.55513	stable
CNN2	7.54	8.67	1.12996	8.10969	5.90901	8.46e-06	0.000109119	3.53914	stable
PSTK	7.39	8.37	0.977452	7.87724	5.90799	8.48e-06	0.000109168	3.53689	stable
TRUB2	9.37	10.3	0.936967	9.83639	5.90652	8.5e-06	0.000109328	3.53363	stable
MEIS2	7.39	4.33	-3.05496	5.85995	-5.89739	8.68e-06	0.000111369	3.51337	down
SUSD5	7.04	4.67	-2.37317	5.85398	-5.89477	8.73e-06	0.000111679	3.50755	down
TUBGCP4	9.7	10.56	0.855899	10.1328	5.89453	8.73e-06	0.000111679	3.50702	stable
COLGALT2	10.73	7.4	-3.3325	9.06516	-5.88404	8.94e-06	0.00011411	3.48373	down
BRCA2	8.74	10.05	1.30507	9.39706	5.88227	8.97e-06	0.000114186	3.47979	stable
CAMKMT	7.48	8.48	0.995007	7.97846	5.88214	8.98e-06	0.000114186	3.4795	stable
CRTAP	9.97	7.94	-2.02309	8.95524	-5.88008	9.02e-06	0.000114507	3.47493	down
THOP1	5.81	7.08	1.26748	6.44268	5.87552	9.11e-06	0.000115468	3.46481	stable
EPSTI1	7.08	9.28	2.20199	8.17637	5.87465	9.13e-06	0.000115489	3.46286	up
TACSTD2	8.76	11.89	3.12421	10.3265	5.86814	9.26e-06	0.000116966	3.44841	up
SIDT2	12.01	11.24	-0.777224	11.6251	-5.86574	9.31e-06	0.000117387	3.44306	stable
NME2	15.32	16.21	0.886315	15.7657	5.86403	9.35e-06	0.000117627	3.43926	stable
CASP2	12.2	13.19	0.988679	12.6952	5.86243	9.38e-06	0.000117838	3.43571	stable
C21orf2	10.52	9.75	-0.779586	10.135	-5.8582	9.47e-06	0.000118746	3.4263	stable
LRAT	5.48	2.15	-3.32391	3.81518	-5.85613	9.51e-06	0.000118987	3.42169	down
ASUN	9.73	10.88	1.14648	10.3036	5.85572	9.52e-06	0.000118987	3.42078	stable
ZEB2	7.85	6.31	-1.54418	7.07935	-5.85262	9.59e-06	0.000119601	3.4139	stable
DLG2	7.44	5.64	-1.80093	6.53671	-5.84713	9.7e-06	0.000120422	3.40169	stable
LRRC46	3.03	4.49	1.46439	3.75931	5.84706	9.71e-06	0.000120422	3.40153	stable
SLC25A39	15.16	16.01	0.850935	15.5821	5.84682	9.71e-06	0.000120422	3.40098	stable
ZSWIM8	12.92	12.15	-0.775292	12.5337	-5.84643	9.72e-06	0.000120422	3.40012	stable
RBPMS	12.93	10.89	-2.04165	11.9123	-5.83388	1e-05	0.000123625	3.37218	down
TRNT1	9.24	10.1	0.862762	9.67001	5.82822	1.01e-05	0.000124979	3.35959	stable
AATF	9.63	10.52	0.891746	10.0779	5.82631	1.02e-05	0.000125296	3.35534	stable
RRP1	11.16	12.08	0.921206	11.6227	5.81894	1.03e-05	0.000127155	3.33892	stable
ATP11A	6.71	7.98	1.26628	7.34556	5.8173	1.04e-05	0.000127404	3.33525	stable
MINOS1	8.94	8.05	-0.895909	8.4957	-5.81209	1.05e-05	0.000128672	3.32365	stable
CLPB	3.11	4.35	1.23544	3.72828	5.81068	1.05e-05	0.000128856	3.32051	stable
MSMP	4.6	6.01	1.40963	5.30517	5.80972	1.05e-05	0.000128913	3.31836	stable
CLPP	13.26	13.84	0.571093	13.5495	5.80701	1.06e-05	0.000129473	3.31233	stable
SNRPB	14.85	15.91	1.06082	15.3828	5.80619	1.06e-05	0.000129491	3.31049	stable
EIF4E3	8.61	7.53	-1.08337	8.06767	-5.8032	1.07e-05	0.000130137	3.30382	stable
F12	9.13	11.78	2.64643	10.4581	5.80126	1.07e-05	0.000130478	3.29951	up
PDP2	6.39	7.42	1.03513	6.90716	5.79958	1.08e-05	0.000130653	3.29576	stable
NOLC1	11.68	12.61	0.933342	12.1448	5.79915	1.08e-05	0.000130653	3.29479	stable
ARHGEF4	11.35	8.28	-3.06738	9.81698	-5.79781	1.08e-05	0.000130823	3.2918	down
HSPE1	13.45	14.68	1.22951	14.0613	5.79317	1.09e-05	0.000131964	3.28146	stable
SMPD1	13.54	12.35	-1.19165	12.9417	-5.79105	1.1e-05	0.000132367	3.27673	stable
NPM3	11.19	12.53	1.33531	11.8574	5.78877	1.11e-05	0.000132598	3.27163	stable
ASNA1	9.75	10.45	0.695389	10.1004	5.78877	1.11e-05	0.000132598	3.27163	stable
MOCS1	5.99	4.44	-1.5526	5.21305	-5.78517	1.11e-05	0.000133444	3.26361	stable
MRPL12	10.05	11.08	1.03303	10.567	5.78175	1.12e-05	0.000134243	3.25598	stable
MICAL3	10.8	9.68	-1.12506	10.241	-5.78022	1.13e-05	0.000134479	3.25256	stable
LVRN	5.75	2.52	-3.23274	4.13668	-5.77864	1.13e-05	0.000134731	3.24903	down
GOLGA8N	7.17	5.77	-1.40666	6.47021	-5.7736	1.14e-05	0.000136033	3.23777	stable
PRDM11	9.39	8.4	-0.992781	8.89499	-5.77219	1.15e-05	0.000136234	3.23464	stable
ZNF280C	7.43	8.36	0.928366	7.89227	5.77142	1.15e-05	0.000136242	3.23292	stable
NDST3	2.13	3.82	1.69301	2.9739	5.77065	1.15e-05	0.000136254	3.23118	stable
ACOT1	12.33	11.13	-1.19842	11.7335	-5.76805	1.16e-05	0.000136822	3.22538	stable
TACC3	6.05	7.66	1.6163	6.85636	5.764	1.17e-05	0.000137838	3.21634	stable
SH3BGR	10.11	7.69	-2.41748	8.90019	-5.75992	1.18e-05	0.000138875	3.20722	down
MOSPD1	6.58	7.37	0.79003	6.97109	5.75046	1.2e-05	0.000141299	3.18607	stable
TFDP1	10.18	11.22	1.0379	10.7006	5.74989	1.21e-05	0.000141299	3.18481	stable
C1QTNF9	5.19	2.16	-3.02917	3.67822	-5.74987	1.21e-05	0.000141299	3.18476	down
SSBP1	14.3	15.03	0.727572	14.6688	5.74926	1.21e-05	0.000141299	3.1834	stable
NT5DC2	11.61	12.13	0.518139	11.874	5.74433	1.22e-05	0.000142633	3.17238	stable
LAGE3	11.59	12.43	0.84799	12.0101	5.7388	1.24e-05	0.000144177	3.16001	stable
KDELC1	8.19	9.26	1.06707	8.72318	5.73462	1.25e-05	0.000145298	3.15065	stable
CCDC80	10.06	7.92	-2.13724	8.9891	-5.73271	1.25e-05	0.000145683	3.14639	down
TMIE	6.55	5.41	-1.13849	5.9786	-5.73113	1.26e-05	0.000145963	3.14285	stable
SDHAF4	9.22	9.97	0.747857	9.59873	5.7264	1.27e-05	0.00014728	3.13227	stable
TNFSF12	13.27	11.76	-1.51212	12.5171	-5.72261	1.28e-05	0.000148244	3.12379	stable
PCYT2	7.94	9.08	1.1391	8.51056	5.72205	1.28e-05	0.000148244	3.12253	stable
ARID3A	8.46	10.34	1.87973	9.40185	5.719	1.29e-05	0.000149019	3.11571	stable
ANKRD49	6.58	7.56	0.979253	7.07254	5.71769	1.3e-05	0.00014922	3.11276	stable
GNAQ	8.93	7.99	-0.942751	8.46294	-5.71646	1.3e-05	0.000149392	3.11001	stable
CXCL9	7.74	11.04	3.3046	9.39156	5.71268	1.31e-05	0.000150422	3.10154	up
STEAP1B	9.69	11.08	1.39046	10.3842	5.71171	1.31e-05	0.000150508	3.09938	stable
SLITRK3	7.04	4.51	-2.52911	5.77547	-5.71031	1.32e-05	0.000150563	3.09625	down
SLC25A20	12.16	11.23	-0.929099	11.6984	-5.71012	1.32e-05	0.000150563	3.09582	stable
CENPL	5.53	6.9	1.37258	6.21228	5.70759	1.33e-05	0.00015118	3.09015	stable
WDFY1	9.72	10.56	0.838604	10.1424	5.69408	1.37e-05	0.000155587	3.05988	stable
C6orf99	4.15	6.55	2.3966	5.34946	5.68367	1.4e-05	0.000159014	3.03656	up
CDK5RAP3	7.51	8.33	0.813183	7.91941	5.68241	1.4e-05	0.000159212	3.03373	stable
ZFHX3	10.31	9.23	-1.07929	9.77073	-5.68058	1.41e-05	0.000159617	3.02961	stable
TFB1M	9.17	10.12	0.948881	9.64299	5.67524	1.43e-05	0.000161288	3.01764	stable
VPS13D	11.32	10.23	-1.09578	10.7755	-5.67444	1.43e-05	0.000161322	3.01585	stable
RAB27A	11.12	9.99	-1.13178	10.5576	-5.67335	1.43e-05	0.000161465	3.0134	stable
GNG11	13.02	11.13	-1.891	12.0747	-5.66836	1.45e-05	0.000163029	3.0022	stable
G3BP1	11.4	12.31	0.913636	11.8532	5.66706	1.45e-05	0.00016325	2.99928	stable
SYNGR2	8.74	10.05	1.30472	9.39589	5.66449	1.46e-05	0.000163938	2.99352	stable
TRPM2	8.3	9.35	1.05047	8.82839	5.66375	1.46e-05	0.000163954	2.99186	stable
RPL23	9.36	10.11	0.753547	9.73636	5.6622	1.47e-05	0.000164036	2.98837	stable
ST6GALNAC3	5.13	3.51	-1.62808	4.31936	-5.66177	1.47e-05	0.000164036	2.98741	stable
NMRAL1	10.4	11.05	0.645179	10.7273	5.66144	1.47e-05	0.000164036	2.98668	stable
CMC2	12.59	13.34	0.7496	12.9611	5.66029	1.47e-05	0.000164205	2.9841	stable
ARF5	8.58	9.26	0.679597	8.91983	5.65877	1.48e-05	0.00016451	2.98069	stable
UBE2T	8.7	10.56	1.86405	9.62734	5.65398	1.5e-05	0.000166038	2.96992	stable
C16orf87	6.8	7.59	0.792471	7.1918	5.65255	1.5e-05	0.000166313	2.96672	stable
NOL8	10.05	10.77	0.721386	10.4117	5.64802	1.52e-05	0.000167756	2.95656	stable
R3HDM1	10.8	11.41	0.604473	11.1031	5.64526	1.53e-05	0.000168542	2.95035	stable
NACAD	11.84	10.53	-1.31013	11.1858	-5.64397	1.53e-05	0.000168555	2.94744	stable
PRKDC	9.38	10.45	1.07152	9.91701	5.64385	1.53e-05	0.000168555	2.94719	stable
EME1	7.69	9.48	1.79499	8.58709	5.64302	1.53e-05	0.000168613	2.94531	stable
HELB	4.67	6.26	1.5849	5.4669	5.64171	1.54e-05	0.000168852	2.94236	stable
MEN1	11.69	12.46	0.765805	12.076	5.63653	1.56e-05	0.000170571	2.93073	stable
GUCA2A	13.61	9.93	-3.67923	11.7684	-5.63523	1.56e-05	0.00017081	2.92781	down
KIF24	5.76	8	2.23881	6.88067	5.63199	1.57e-05	0.000171798	2.92052	up
TSFM	7.41	8.43	1.0202	7.91779	5.63016	1.58e-05	0.000172241	2.91643	stable
MIOS	10.59	11.28	0.686382	10.9368	5.629	1.58e-05	0.000172433	2.9138	stable
METTL13	10.12	10.75	0.626878	10.4374	5.6253	1.6e-05	0.000173608	2.9055	stable
DUSP11	9.32	9.98	0.653294	9.64907	5.61876	1.62e-05	0.00017592	2.89079	stable
GAS7	12.62	10.69	-1.93141	11.6522	-5.61777	1.62e-05	0.000176045	2.88857	stable
RPL36	14.65	15.36	0.713879	15.0038	5.61512	1.63e-05	0.000176834	2.88259	stable
SLC45A1	7.92	6.44	-1.47804	7.17654	-5.60973	1.65e-05	0.000178726	2.87047	stable
DIRAS1	8.37	7.11	-1.26081	7.74168	-5.60769	1.66e-05	0.000179279	2.86588	stable
HOOK3	11.06	10.12	-0.938818	10.5932	-5.60413	1.67e-05	0.000180449	2.85788	stable
GLRX3	10	10.89	0.890179	10.4435	5.60346	1.68e-05	0.00018045	2.85638	stable
ZCWPW2	6.41	5.3	-1.11042	5.85226	-5.60223	1.68e-05	0.000180681	2.8536	stable
RIC3	5.71	4.15	-1.56854	4.93068	-5.59975	1.69e-05	0.000181421	2.84802	stable
TRPC1	10.66	7.91	-2.75415	9.28617	-5.59866	1.69e-05	0.000181597	2.84556	down
ACTRT3	5.55	7.29	1.74012	6.41947	5.59629	1.7e-05	0.000182298	2.84022	stable
TOX4	10.69	10.15	-0.537986	10.4206	-5.59321	1.72e-05	0.000183184	2.83331	stable
PCID2	11.19	12.13	0.939026	11.6611	5.59281	1.72e-05	0.000183184	2.8324	stable
FNDC5	7.88	5.49	-2.38612	6.68784	-5.58488	1.75e-05	0.000186	2.81453	down
PTRF	15.61	13.29	-2.31735	14.4535	-5.58474	1.75e-05	0.000186	2.81422	down
ADCK5	5.53	6.93	1.40092	6.23335	5.57389	1.79e-05	0.000190329	2.78979	stable
IL15RA	11.12	12.16	1.03217	11.6409	5.57306	1.8e-05	0.000190405	2.78791	stable
PROSER2	4.86	5.79	0.929172	5.32609	5.57227	1.8e-05	0.000190461	2.78614	stable
ERCC6L	5.87	9.19	3.32427	7.53286	5.57153	1.8e-05	0.0001905	2.78446	up
PER1	11.15	9.58	-1.57399	10.3646	-5.57041	1.81e-05	0.000190698	2.78195	stable
MMP28	11.52	10.73	-0.79035	11.1233	-5.56929	1.81e-05	0.0001909	2.77942	stable
CDK10	6.64	7.66	1.02365	7.15256	5.56412	1.83e-05	0.000192861	2.76776	stable
RDX	12.75	11.12	-1.62683	11.9384	-5.55823	1.86e-05	0.000195158	2.75448	stable
MYO5A	10.27	8.96	-1.31351	9.61522	-5.55753	1.86e-05	0.000195177	2.75292	stable
RBL1	6.18	7.74	1.5567	6.95743	5.55455	1.87e-05	0.000196126	2.74618	stable
FNBP4	8.49	9.03	0.539849	8.75586	5.55409	1.87e-05	0.000196126	2.74515	stable
CENPN	10	10.87	0.876328	10.4335	5.55336	1.88e-05	0.000196163	2.74351	stable
FCHO1	3.49	5.21	1.72012	4.34909	5.54655	1.91e-05	0.000198917	2.72815	stable
DCAF16	6.94	7.52	0.581725	7.23137	5.54579	1.91e-05	0.00019897	2.72643	stable
AMELX	2.03	5.48	3.44332	3.75628	5.5404	1.93e-05	0.000200926	2.71427	up
HIST1H2BI	4.97	7.57	2.59996	6.26607	5.54018	1.93e-05	0.000200926	2.71377	up
SAPCD1	6.42	7.63	1.20334	7.02392	5.53923	1.94e-05	0.000201063	2.71163	stable
TARBP1	12.27	12.98	0.714972	12.6229	5.53859	1.94e-05	0.000201063	2.71019	stable
MIPEP	9.18	10.52	1.3352	9.85212	5.53135	1.97e-05	0.000204093	2.69384	stable
ORAI1	11.12	11.91	0.794146	11.5171	5.52792	1.99e-05	0.000205384	2.68611	stable
TTC28	5.43	3.32	-2.11465	4.37545	-5.5265	1.99e-05	0.00020575	2.68289	down
CST2	5.62	8.81	3.18666	7.21283	5.52155	2.02e-05	0.000207771	2.67171	up
PRSS50	6.16	4.37	-1.79084	5.26397	-5.51956	2.03e-05	0.000208267	2.66722	stable
RPLP0	12.56	13.49	0.932883	13.0232	5.51922	2.03e-05	0.000208267	2.66646	stable
AURKA	10.08	12.62	2.54674	11.3508	5.51791	2.03e-05	0.000208588	2.6635	up
CACNA1C	9.42	6.64	-2.77763	8.0283	-5.51212	2.06e-05	0.000210877	2.65043	down
CCNB1	9.39	10.52	1.12351	9.95524	5.51129	2.06e-05	0.000210877	2.64854	stable
TCF3	11.28	12.15	0.878131	11.7145	5.5112	2.06e-05	0.000210877	2.64833	stable
TAF9	11.69	12.27	0.581507	11.9829	5.50931	2.07e-05	0.000211478	2.64407	stable
RASSF8	10.9	8.48	-2.41942	9.68579	-5.50059	2.12e-05	0.000215392	2.62437	down
RHEBL1	8.98	10.18	1.1999	9.5797	5.49648	2.13e-05	0.000217099	2.61507	stable
RGS2	15.28	12.38	-2.89396	13.83	-5.49437	2.15e-05	0.000217832	2.6103	down
ALYREF	8.93	10.05	1.11872	9.48936	5.48338	2.2e-05	0.000222756	2.58546	stable
METAP1D	5.98	6.94	0.961806	6.46298	5.48326	2.2e-05	0.000222756	2.58519	stable
GRIK1	5.2	2.63	-2.57101	3.91913	-5.47978	2.22e-05	0.000224202	2.57732	down
NDC1	6.51	7.85	1.34286	7.18297	5.47629	2.23e-05	0.000225542	2.56943	stable
NUP205	7.53	8.37	0.837377	7.94737	5.47591	2.24e-05	0.000225542	2.56856	stable
RECK	8.2	6.53	-1.66835	7.36721	-5.47332	2.25e-05	0.000226553	2.56271	stable
NCAPD3	9.44	10.9	1.4554	10.1704	5.4726	2.25e-05	0.000226608	2.56106	stable
PRIM2	8.26	9.14	0.874013	8.69904	5.47094	2.26e-05	0.000227139	2.55732	stable
PABPC1L	10.04	11.89	1.85057	10.9669	5.46856	2.27e-05	0.000228051	2.55193	stable
NPLOC4	7.65	8.47	0.817852	8.06011	5.46623	2.29e-05	0.00022879	2.54665	stable
USP10	8.32	8.85	0.520361	8.58516	5.46532	2.29e-05	0.00022879	2.54459	stable
WASF3	9.43	7.23	-2.20318	8.32676	-5.46522	2.29e-05	0.00022879	2.54438	down
G6PC3	11.49	12.33	0.843254	11.9091	5.46467	2.29e-05	0.00022879	2.54313	stable
TMTC4	10.09	11.38	1.2827	10.7342	5.46167	2.31e-05	0.000229883	2.53634	stable
CKLF	2.45	3.87	1.42845	3.16034	5.46135	2.31e-05	0.000229883	2.5356	stable
POP1	9.82	10.68	0.856369	10.2496	5.45908	2.32e-05	0.000230751	2.53046	stable
APBA1	7.68	6.9	-0.781652	7.29153	-5.4547	2.35e-05	0.000232734	2.52055	stable
CHTF18	8.73	9.74	1.0067	9.23434	5.45334	2.35e-05	0.000233039	2.51748	stable
POLD1	9.99	11.13	1.14005	10.5598	5.45239	2.36e-05	0.000233039	2.51533	stable
OLFM1	10.26	8.41	-1.84822	9.33675	-5.45229	2.36e-05	0.000233039	2.5151	stable
MT1M	9.95	6.49	-3.45896	8.22241	-5.45155	2.36e-05	0.000233112	2.51342	down
PIGF	9.71	10.44	0.724709	10.0748	5.44801	2.38e-05	0.000234669	2.5054	stable
LONP1	13.45	14.05	0.604542	13.7497	5.44366	2.41e-05	0.000236678	2.49554	stable
GPR161	9.64	7.93	-1.71063	8.78629	-5.44241	2.41e-05	0.000237024	2.49271	stable
PAK1IP1	9.24	10.09	0.854668	9.66376	5.43797	2.44e-05	0.000239099	2.48265	stable
STEAP3	9.45	10.99	1.54103	10.222	5.43124	2.48e-05	0.000242453	2.46741	stable
C9orf116	3.73	5.65	1.91945	4.69057	5.42997	2.48e-05	0.000242819	2.46454	stable
STAB1	12.55	11.34	-1.20551	11.9441	-5.42905	2.49e-05	0.000242996	2.46245	stable
NCBP1	9.61	10.32	0.706012	9.96454	5.42289	2.52e-05	0.000246089	2.44848	stable
SLC7A14	5.11	2.38	-2.72417	3.74505	-5.41721	2.56e-05	0.000248837	2.43559	down
TESC	10.18	13.15	2.97166	11.6661	5.41681	2.56e-05	0.000248837	2.4347	up
CDIP1	11.67	9.93	-1.73556	10.802	-5.41057	2.59e-05	0.000252054	2.42054	stable
KIF11	4.93	7.39	2.45508	6.16002	5.40842	2.61e-05	0.000252949	2.41566	up
HOXD9	11.77	9.88	-1.89608	10.824	-5.40597	2.62e-05	0.000254016	2.41011	stable
ZG16	10.44	4.97	-5.46904	7.70767	-5.40246	2.64e-05	0.000255713	2.40213	down
C8orf59	11.38	12.06	0.683336	11.7215	5.39895	2.66e-05	0.000257413	2.39418	stable
DENND3	8.52	7.29	-1.22856	7.90109	-5.39808	2.67e-05	0.000257574	2.39221	stable
SAAL1	9.68	10.67	0.991028	10.1742	5.39367	2.7e-05	0.000259669	2.3822	stable
LARS2	6.05	6.66	0.610624	6.35525	5.39334	2.7e-05	0.000259669	2.38145	stable
ZNF528	7.46	5.95	-1.50437	6.70318	-5.39129	2.71e-05	0.000260448	2.37679	stable
CASQ2	8.64	6.88	-1.76595	7.76181	-5.39085	2.71e-05	0.000260448	2.37579	stable
STMN1	8.98	10.34	1.35792	9.65861	5.38863	2.73e-05	0.000261415	2.37076	stable
PIK3R1	12.68	11.65	-1.02757	12.1635	-5.38642	2.74e-05	0.000262386	2.36573	stable
ARHGAP11A	6.21	8.25	2.03822	7.23019	5.38573	2.75e-05	0.000262448	2.36416	up
HSD17B6	12.22	9.46	-2.7635	10.8401	-5.38197	2.77e-05	0.000264178	2.35564	down
ASB9	2.89	5.14	2.24749	4.01751	5.38167	2.77e-05	0.000264178	2.35495	up
UXS1	8.72	9.31	0.591995	9.01782	5.3786	2.79e-05	0.00026568	2.34797	stable
FAM219B	12.42	11.73	-0.687765	12.0758	-5.37693	2.8e-05	0.000266341	2.34417	stable
IKBKE	9.14	10.5	1.36634	9.82013	5.37225	2.83e-05	0.000268839	2.33355	stable
ARSE	4.21	5.94	1.72548	5.07542	5.36832	2.86e-05	0.0002709	2.32462	stable
PDE1C	6.47	5.3	-1.17668	5.88426	-5.36698	2.87e-05	0.000271366	2.32158	stable
DPH5	8.4	9.2	0.802631	8.80027	5.36263	2.89e-05	0.00027371	2.3117	stable
TGFB1I1	13.76	12.03	-1.73677	12.8959	-5.36008	2.91e-05	0.000274944	2.3059	stable
ZFP2	7.32	6.49	-0.831491	6.90512	-5.35828	2.92e-05	0.000275403	2.30182	stable
DCTD	13.16	13.72	0.559133	13.4393	5.35819	2.92e-05	0.000275403	2.30161	stable
MTFR1	6.94	7.81	0.866546	7.37319	5.3569	2.93e-05	0.00027585	2.29868	stable
DUSP18	7.78	8.64	0.862486	8.20975	5.35527	2.94e-05	0.000276515	2.29497	stable
ZFP64	10.46	11.26	0.794345	10.8589	5.35467	2.95e-05	0.000276533	2.2936	stable
RINT1	7.06	7.61	0.556381	7.33436	5.35116	2.97e-05	0.000277907	2.28563	stable
DHX30	9.5	10.12	0.623403	9.81312	5.35098	2.97e-05	0.000277907	2.28522	stable
SCG2	9.87	6.95	-2.92513	8.41032	-5.35077	2.97e-05	0.000277907	2.28475	down
COPZ1	9.63	10.49	0.862515	10.0623	5.34927	2.98e-05	0.00027817	2.28134	stable
SOX2	8.08	4.26	-3.81208	6.16912	-5.34902	2.99e-05	0.00027817	2.28076	down
SEZ6	6.84	5.53	-1.30989	6.18457	-5.34864	2.99e-05	0.00027817	2.2799	stable
RBM28	10.19	11.13	0.935164	10.6612	5.34506	3.01e-05	0.00028009	2.27176	stable
PARN	8.14	8.63	0.488096	8.38095	5.34365	3.02e-05	0.000280628	2.26855	stable
CCT8	10.6	11.26	0.663742	10.9323	5.34279	3.03e-05	0.000280818	2.26658	stable
FKBP1B	9.99	8.37	-1.62608	9.18159	-5.33899	3.05e-05	0.000282627	2.25794	stable
GRIK2	7.69	5.05	-2.64425	6.36902	-5.33884	3.06e-05	0.000282627	2.25761	down
LTV1	10.67	11.43	0.766402	11.0499	5.334	3.09e-05	0.000285395	2.24661	stable
PSORS1C2	4.04	5.17	1.1301	4.60331	5.33295	3.1e-05	0.00028544	2.24421	stable
ITGA5	15.02	11.91	-3.10277	13.4663	-5.33264	3.1e-05	0.00028544	2.24352	down
RNF183	5.97	8.75	2.78534	7.36211	5.3319	3.1e-05	0.00028544	2.24181	up
RTN4	14.74	14.09	-0.641376	14.4155	-5.33168	3.11e-05	0.00028544	2.24132	stable
EXOSC2	7.66	8.4	0.744529	8.02955	5.32998	3.12e-05	0.000286182	2.23745	stable
HEXIM1	12.66	11.58	-1.0854	12.1204	-5.32706	3.14e-05	0.000287725	2.23082	stable
ZDHHC20	10.39	11.43	1.03539	10.9103	5.32398	3.16e-05	0.000289389	2.2238	stable
SMAD4	10.09	9.31	-0.782647	9.70073	-5.32211	3.18e-05	0.000290257	2.21954	stable
PHF6	10.45	11.32	0.868619	10.8863	5.32088	3.18e-05	0.0002907	2.21675	stable
FAM91A1	8.45	9.18	0.720438	8.8152	5.31098	3.26e-05	0.00029697	2.19422	stable
ZNF74	8.12	9.01	0.886934	8.56715	5.31036	3.26e-05	0.000297018	2.19279	stable
TAPT1	7.71	6.97	-0.733993	7.33802	-5.3087	3.27e-05	0.000297768	2.18901	stable
DNA2	8.55	9.98	1.43124	9.26363	5.30609	3.29e-05	0.000299165	2.18308	stable
CENPF	7.02	9.41	2.39279	8.21529	5.30427	3.31e-05	0.00030003	2.17894	up
SSTR2	4.79	3.01	-1.78331	3.89892	-5.30095	3.33e-05	0.000301938	2.17137	stable
ANTXR2	11.87	10.34	-1.52826	11.1067	-5.29771	3.36e-05	0.000303801	2.16398	stable
ZNF667	8.05	6.7	-1.35203	7.37488	-5.29585	3.37e-05	0.000304707	2.15975	stable
APTX	5.09	6.03	0.937962	5.55637	5.29147	3.41e-05	0.000307383	2.14979	stable
LDHA	13.83	14.66	0.838244	14.2445	5.28967	3.42e-05	0.000308074	2.14567	stable
ADH5	12.03	11.2	-0.825031	11.6129	-5.28939	3.42e-05	0.000308074	2.14504	stable
KITLG	9.75	8.56	-1.18753	9.15764	-5.28504	3.46e-05	0.000310763	2.13513	stable
DDX11	7.15	8.28	1.12778	7.71486	5.28358	3.47e-05	0.000311414	2.1318	stable
BRMS1	11.75	12.49	0.730521	12.1198	5.28203	3.48e-05	0.000311913	2.12827	stable
KIAA0141	10.03	9.33	-0.703232	9.68257	-5.28134	3.49e-05	0.000311913	2.1267	stable
C17orf49	12.3	13	0.708809	12.6495	5.28124	3.49e-05	0.000311913	2.12646	stable
ASCC3	7.99	9.07	1.08015	8.52741	5.27277	3.55e-05	0.000317616	2.10715	stable
VARS	12.06	12.73	0.66552	12.3964	5.27223	3.56e-05	0.000317616	2.10593	stable
TMEM74	6.28	3.65	-2.63866	4.96436	-5.27117	3.57e-05	0.00031765	2.10352	down
BIN3	10.68	9.7	-0.987859	10.1902	-5.27109	3.57e-05	0.00031765	2.10333	stable
MGAM2	4.03	7.16	3.12803	5.59399	5.26824	3.59e-05	0.000319334	2.09683	up
AP3B2	7.88	6.72	-1.16721	7.3008	-5.2617	3.65e-05	0.000323455	2.08193	stable
AK1	9.24	7.32	-1.92843	8.27965	-5.26146	3.65e-05	0.000323455	2.08137	stable
CCDC138	6.93	7.67	0.746647	7.29945	5.26101	3.65e-05	0.000323455	2.08035	stable
CORO2B	8.97	7.81	-1.15849	8.39155	-5.25849	3.67e-05	0.000324928	2.0746	stable
CD177	11.01	9.55	-1.46477	10.2819	-5.25625	3.69e-05	0.000326195	2.06949	stable
EEF2K	7.11	5.97	-1.13391	6.53894	-5.25196	3.73e-05	0.000328845	2.05971	stable
GRIA1	3.65	2.09	-1.56301	2.87163	-5.25133	3.73e-05	0.000328845	2.05827	stable
C5	8.35	7.26	-1.09455	7.80531	-5.2511	3.74e-05	0.000328845	2.05775	stable
GYLTL1B	10.4	12	1.60789	11.2004	5.24876	3.76e-05	0.000330212	2.05239	stable
MAPRE2	9.72	8.69	-1.02441	9.20517	-5.24712	3.77e-05	0.000330647	2.04866	stable
KCNJ18	9.52	6.95	-2.57156	8.23792	-5.24711	3.77e-05	0.000330647	2.04864	down
HS3ST1	6.6	7.63	1.03278	7.11338	5.24623	3.78e-05	0.000330647	2.04662	stable
RPEL1	5.88	6.9	1.01967	6.38943	5.24604	3.78e-05	0.000330647	2.0462	stable
DTNB	7.33	8.03	0.701164	7.67902	5.24338	3.8e-05	0.000332265	2.04012	stable
CA7	11.75	6.9	-4.85408	9.32412	-5.23982	3.83e-05	0.000334579	2.03199	down
NFATC1	10.07	8.24	-1.83064	9.1582	-5.23365	3.89e-05	0.000338927	2.01792	stable
ALG1L	8.92	9.9	0.979439	9.41342	5.22764	3.94e-05	0.000343215	2.00419	stable
PRKAR2B	8.59	6.28	-2.30435	7.43706	-5.21462	4.06e-05	0.000353193	1.97446	down
FUOM	9.08	10.55	1.4686	9.81412	5.21399	4.07e-05	0.000353277	1.97301	stable
NECAB1	5.84	4.64	-1.20444	5.24105	-5.21313	4.07e-05	0.000353541	1.97106	stable
SLC4A5	5.04	6.37	1.33394	5.70544	5.21154	4.09e-05	0.000354401	1.96743	stable
DMXL1	9.05	8.4	-0.652828	8.72162	-5.20656	4.14e-05	0.000358047	1.95604	stable
SLC10A4	5.91	2.73	-3.18023	4.31639	-5.20563	4.15e-05	0.000358128	1.95392	down
NUP85	12.3	13.06	0.758575	12.6758	5.20541	4.15e-05	0.000358128	1.9534	stable
GTSE1	6.41	8.83	2.42225	7.61641	5.20056	4.19e-05	0.000361698	1.94233	up
SLC35D3	4.38	7.76	3.38008	6.07235	5.19961	4.2e-05	0.000362054	1.94015	up
PRKACB	5.17	2.98	-2.18968	4.07883	-5.19632	4.24e-05	0.000364361	1.93263	down
ANXA3	10.35	11.86	1.50912	11.1007	5.19462	4.25e-05	0.000365341	1.92876	stable
EFTUD2	5.97	6.78	0.805551	6.37277	5.1865	4.33e-05	0.000371774	1.9102	stable
TOX	8.64	6.2	-2.44098	7.42247	-5.18514	4.35e-05	0.000372487	1.90709	down
EIF3H	15.45	16.02	0.564488	15.7345	5.18323	4.36e-05	0.000373678	1.90273	stable
VMA21	11.14	11.75	0.606652	11.4432	5.18058	4.39e-05	0.000375161	1.89667	stable
ZNF660	7.46	5.89	-1.57282	6.67166	-5.18018	4.4e-05	0.000375161	1.89575	stable
IL20RA	6.01	8.32	2.31304	7.1657	5.17975	4.4e-05	0.000375161	1.89477	up
GFRA1	5.36	2.94	-2.42174	4.1512	-5.17943	4.4e-05	0.000375161	1.89403	down
COL21A1	5.07	2.61	-2.46343	3.84325	-5.17804	4.42e-05	0.000375916	1.89084	down
YPEL4	8.56	6.63	-1.93309	7.59732	-5.17652	4.43e-05	0.000376714	1.88737	stable
ADAM32	7.32	8.57	1.25317	7.94169	5.17608	4.44e-05	0.000376714	1.88636	stable
SLITRK5	6.83	4.65	-2.17808	5.73876	-5.17517	4.45e-05	0.000377055	1.88428	down
ARHGEF39	7.34	8.99	1.64594	8.16573	5.17427	4.46e-05	0.000377388	1.88222	stable
TGIF2-C20orf24	13.21	14.29	1.07387	13.7496	5.16667	4.53e-05	0.000383588	1.86483	stable
SMIM10	6.94	5.33	-1.61678	6.1348	-5.15936	4.61e-05	0.000389623	1.84812	stable
CA11	10.7	9.01	-1.69337	9.85602	-5.15741	4.63e-05	0.000390915	1.84365	stable
CMYA5	6.07	3.85	-2.22404	4.9592	-5.15405	4.67e-05	0.000393485	1.83596	down
SH3YL1	12.02	13.33	1.31536	12.6739	5.14826	4.73e-05	0.000398288	1.82271	stable
ANKRD42	7.09	7.86	0.774827	7.47694	5.13829	4.84e-05	0.000407049	1.79989	stable
CHRNA3	9.63	6.14	-3.49824	7.88553	-5.13614	4.86e-05	0.000408592	1.79496	down
PRADC1	12.2	11.4	-0.798256	11.7987	-5.13422	4.89e-05	0.000409655	1.79057	stable
YAE1D1	7.96	9.28	1.31086	8.62022	5.13399	4.89e-05	0.000409655	1.79004	stable
FRRS1L	5.72	2.93	-2.78548	4.32457	-5.13004	4.93e-05	0.000412918	1.78098	down
ZNF25	9.33	8.28	-1.05236	8.80684	-5.12555	4.98e-05	0.000416716	1.77071	stable
CCNA2	9.41	11.43	2.01652	10.4228	5.12318	5.01e-05	0.000418505	1.76528	up
C12orf76	6.78	7.5	0.722568	7.14087	5.1201	5.05e-05	0.000420992	1.75823	stable
STK26	11.39	12.33	0.938848	11.8575	5.11727	5.08e-05	0.000423256	1.75173	stable
PSMB8	14.35	15.28	0.930127	14.8108	5.11316	5.13e-05	0.000426788	1.74231	stable
CPQ	8.21	6.85	-1.35979	7.52739	-5.10856	5.18e-05	0.00043076	1.73177	stable
FDXACB1	4.62	5.85	1.22925	5.23656	5.10771	5.19e-05	0.00043076	1.72983	stable
MRPS27	6.89	7.71	0.813573	7.29918	5.10762	5.19e-05	0.00043076	1.72963	stable
STX16	4.93	5.83	0.906927	5.38119	5.10531	5.22e-05	0.000432554	1.72434	stable
PALM2-AKAP2	12.77	11.52	-1.25247	12.1417	-5.10395	5.24e-05	0.00043341	1.72122	stable
SGK1	10.75	9.33	-1.42444	10.0392	-5.09718	5.32e-05	0.00043972	1.70569	stable
TSHZ3	10.18	8.28	-1.89958	9.23088	-5.09561	5.34e-05	0.00044081	1.70208	stable
AGK	5.66	6.48	0.820143	6.06785	5.09338	5.37e-05	0.000442568	1.69697	stable
CBLN2	7.39	4.04	-3.34902	5.71905	-5.09188	5.39e-05	0.000443584	1.69355	down
TOR1AIP1	11.13	10.04	-1.08795	10.5847	-5.08983	5.41e-05	0.000444781	1.68883	stable
PDE1A	6.17	4.42	-1.75039	5.29602	-5.08972	5.41e-05	0.000444781	1.68858	stable
MTCH2	10.37	11.28	0.916972	10.8254	5.08595	5.46e-05	0.000448144	1.67994	stable
DYNC2H1	6.86	5.49	-1.36725	6.17369	-5.08445	5.48e-05	0.000449184	1.6765	stable
SLC29A2	11.3	13.01	1.71431	12.1571	5.08201	5.51e-05	0.000450792	1.67091	stable
PDE8B	8.11	6.9	-1.20912	7.50327	-5.08191	5.51e-05	0.000450792	1.67067	stable
NKX2-3	11.93	9.56	-2.36708	10.7431	-5.08072	5.53e-05	0.00045151	1.66795	down
CLPX	10.1	10.6	0.496481	10.3474	5.07586	5.59e-05	0.000456078	1.6568	stable
APITD1	9.99	10.84	0.851365	10.4187	5.07464	5.6e-05	0.000456847	1.65399	stable
CCDC106	11.77	10.74	-1.02887	11.2544	-5.06501	5.73e-05	0.00046658	1.6319	stable
ANKRD13D	7.64	8.48	0.836606	8.05875	5.06419	5.74e-05	0.000466931	1.63002	stable
EPHA7	10.16	5.97	-4.19313	8.06491	-5.06365	5.75e-05	0.000466982	1.62878	down
TAB2	10.78	10.22	-0.56304	10.5014	-5.05936	5.81e-05	0.000470707	1.61893	stable
RGS9	9.61	7.78	-1.82836	8.69417	-5.05922	5.81e-05	0.000470707	1.61862	stable
BCAR3	11.67	10.72	-0.952501	11.1974	-5.05857	5.82e-05	0.000470878	1.61713	stable
SF3B3	8.92	9.68	0.76059	9.29832	5.05738	5.83e-05	0.000471639	1.6144	stable
NABP2	12.64	13.37	0.739382	13.0051	5.05309	5.89e-05	0.000475561	1.60454	stable
SLC17A8	4.84	2.27	-2.56587	3.55323	-5.05282	5.89e-05	0.000475561	1.60392	down
CAMK2B	5.29	3.51	-1.78752	4.3999	-5.04517	6e-05	0.000483424	1.58637	stable
GPR19	5.06	6.68	1.62488	5.86988	5.04457	6.01e-05	0.000483424	1.58499	stable
FANCA	7.47	9.65	2.1857	8.56101	5.04425	6.01e-05	0.000483424	1.58425	up
GPM6A	9.43	7.72	-1.71308	8.57322	-5.04146	6.05e-05	0.000484863	1.57784	stable
MEF2D	8.66	7.98	-0.678772	8.31843	-5.04126	6.05e-05	0.000484863	1.57739	stable
PIWIL1	3.58	5.58	1.99725	4.57886	5.04119	6.05e-05	0.000484863	1.57722	stable
CLCN1	2.44	3.73	1.28424	3.08546	5.04102	6.06e-05	0.000484863	1.57684	stable
PIGL	7.64	8.52	0.880487	8.07703	5.03984	6.07e-05	0.000485288	1.57412	stable
CDK6	7.76	8.86	1.09974	8.31443	5.03919	6.08e-05	0.000485288	1.57263	stable
KLHL20	10.17	9.55	-0.622405	9.86347	-5.03919	6.08e-05	0.000485288	1.57263	stable
KHK	5.85	7.52	1.6668	6.68431	5.03779	6.1e-05	0.000486312	1.56943	stable
GPR20	10.29	8.92	-1.37087	9.60896	-5.03649	6.12e-05	0.00048716	1.56644	stable
WDR46	11.89	12.44	0.548555	12.1648	5.03597	6.13e-05	0.00048716	1.56525	stable
COL9A1	6.4	9.05	2.65024	7.72291	5.03514	6.14e-05	0.00048716	1.56333	up
LIPM	6.58	7.31	0.731664	6.94365	5.03511	6.14e-05	0.00048716	1.56327	stable
GINS4	5.58	8.06	2.484	6.82013	5.0341	6.15e-05	0.000487762	1.56094	up
PDCD4	10.61	9.19	-1.41723	9.89935	-5.03357	6.16e-05	0.00048782	1.55972	stable
ZBTB20	8.2	7.07	-1.13256	7.63865	-5.03095	6.2e-05	0.00049023	1.55372	stable
MTHFD2	10.24	11.74	1.50008	10.9929	5.03027	6.21e-05	0.000490462	1.55215	stable
KIFC2	7.94	9.14	1.19546	8.54123	5.02872	6.23e-05	0.000491683	1.54858	stable
UBE2O	10.37	11	0.636728	10.6866	5.02798	6.24e-05	0.000491981	1.54688	stable
MGST3	12.22	11.51	-0.713272	11.8669	-5.02743	6.25e-05	0.000492061	1.54563	stable
BEST3	2.09	3.24	1.14986	2.66733	5.02623	6.27e-05	0.000492883	1.54287	stable
KRI1	6.09	6.83	0.743627	6.46188	5.02507	6.28e-05	0.000493664	1.54021	stable
KIFC1	8.51	10.43	1.9184	9.47367	5.0234	6.31e-05	0.000495035	1.53636	stable
QSOX2	6.13	7.25	1.12223	6.68629	5.01862	6.38e-05	0.000499984	1.52538	stable
ITPA	12.42	13.23	0.813308	12.8277	5.01696	6.4e-05	0.00050129	1.52158	stable
CDK1	8.93	11.76	2.83024	10.3488	5.01654	6.41e-05	0.00050129	1.52061	up
LRRC8B	8.64	9.59	0.941814	9.11516	5.01542	6.43e-05	0.000502046	1.51802	stable
TAF1B	7.06	7.81	0.748834	7.43358	5.01426	6.44e-05	0.000502548	1.51536	stable
ARHGEF1	8.42	8.81	0.389834	8.61846	5.01404	6.45e-05	0.000502548	1.51486	stable
GALNT15	8.06	5.97	-2.08544	7.01553	-5.01354	6.45e-05	0.000502581	1.51371	down
SAT2	14.07	13.37	-0.694768	13.7194	-5.01102	6.49e-05	0.000504968	1.50792	stable
U2AF2	5.84	6.63	0.788691	6.23249	5.00978	6.51e-05	0.000505861	1.50508	stable
GLMN	8.8	9.46	0.661483	9.131	5.00897	6.52e-05	0.000506266	1.50321	stable
SLBP	11.71	12.37	0.658407	12.0368	5.00492	6.58e-05	0.000510032	1.49391	stable
VPS35	8.86	9.41	0.550442	9.13034	5.00475	6.59e-05	0.000510032	1.49351	stable
ADH1C	14.46	11.46	-3.00535	12.9591	-5.00436	6.59e-05	0.000510032	1.49261	down
KIF20A	7.21	10.26	3.04704	8.73394	5.0038	6.6e-05	0.000510137	1.49133	up
ALG3	9.63	10.69	1.06017	10.1646	5.00138	6.64e-05	0.000512452	1.48576	stable
CADM1	6.33	5.04	-1.28335	5.68399	-4.9996	6.67e-05	0.000514007	1.48167	stable
TAC1	7.36	5.83	-1.53233	6.59695	-4.99888	6.68e-05	0.000514302	1.48003	stable
TGFBRAP1	10.74	11.17	0.424839	10.9549	4.9934	6.76e-05	0.000520303	1.46743	stable
MYO9A	7.9	7.27	-0.632569	7.58566	-4.99185	6.79e-05	0.000521622	1.46385	stable
NEURL3	4.89	7.53	2.6418	6.21211	4.98978	6.82e-05	0.000523161	1.45911	up
TRIM26	7.52	8.36	0.838487	7.94091	4.98932	6.83e-05	0.000523161	1.45804	stable
GNL3L	12.85	13.58	0.737214	13.2143	4.98918	6.83e-05	0.000523161	1.45772	stable
SMG8	10.27	10.97	0.701354	10.6166	4.9849	6.9e-05	0.000527179	1.44787	stable
ZFP69	8.21	8.77	0.559529	8.492	4.9847	6.9e-05	0.000527179	1.44741	stable
MSC	5.54	6.55	1.01302	6.04497	4.9841	6.91e-05	0.000527179	1.44605	stable
FKBP5	6.65	5.16	-1.48876	5.90878	-4.98402	6.91e-05	0.000527179	1.44586	stable
MMP11	6.41	7.75	1.33686	7.07859	4.9812	6.95e-05	0.000530069	1.43937	stable
MDH1B	5.9	4.6	-1.30034	5.25414	-4.98026	6.97e-05	0.000530657	1.43721	stable
SCPEP1	10.07	8.71	-1.36545	9.38811	-4.97631	7.03e-05	0.000534967	1.42811	stable
PIK3R2	6.22	7.16	0.937174	6.68951	4.96944	7.15e-05	0.000542966	1.41231	stable
DLG4	11.59	9.78	-1.81635	10.6851	-4.96832	7.17e-05	0.000543624	1.40973	stable
HDGF	14.41	15.08	0.660459	14.7452	4.968	7.17e-05	0.000543624	1.409	stable
DNASE1L2	5.52	6.61	1.08394	6.06628	4.9639	7.24e-05	0.00054823	1.39956	stable
SCNN1D	9.73	8.87	-0.865516	9.30023	-4.96175	7.28e-05	0.000550077	1.39463	stable
RBM17	12.13	11.59	-0.541356	11.8615	-4.96153	7.28e-05	0.000550077	1.39412	stable
ALG1L2	8.89	9.85	0.95814	9.3688	4.95827	7.33e-05	0.000553514	1.38662	stable
IFNG	3.83	7.07	3.23822	5.44934	4.95793	7.34e-05	0.000553514	1.38583	up
TPH1	6.57	3.39	-3.18329	4.97749	-4.95679	7.36e-05	0.000554395	1.3832	down
GKAP1	9.05	7.64	-1.40289	8.3452	-4.95544	7.38e-05	0.000555418	1.3801	stable
MCM4	9.78	11.02	1.23473	10.3994	4.95508	7.39e-05	0.000555418	1.37928	stable
ATL1	9.67	8.46	-1.20736	9.06644	-4.95337	7.42e-05	0.000557041	1.37534	stable
SMG9	11.14	11.84	0.701076	11.4875	4.95234	7.44e-05	0.000557789	1.37296	stable
JAG2	6.66	8.46	1.79851	7.55664	4.95104	7.46e-05	0.000558877	1.36998	stable
PIBF1	8.96	9.6	0.637244	9.28206	4.95025	7.47e-05	0.000559312	1.36817	stable
ICT1	11.67	12.5	0.827987	12.0845	4.94362	7.59e-05	0.000567382	1.3529	stable
FGGY	7.92	9.47	1.55057	8.69861	4.94084	7.64e-05	0.000570448	1.34651	stable
P4HB	9.65	10.57	0.920873	10.1122	4.93954	7.66e-05	0.000571578	1.3435	stable
POC1A	7.29	9.33	2.04177	8.30793	4.93519	7.74e-05	0.00057675	1.33348	up
CPEB1	9.9	8.96	-0.938365	9.43239	-4.93475	7.74e-05	0.00057675	1.33248	stable
FAM131A	11.95	10.91	-1.03683	11.4308	-4.92649	7.89e-05	0.000587287	1.31347	stable
PCP4L1	6.13	3.76	-2.37839	4.94423	-4.92298	7.96e-05	0.000591468	1.30539	down
GPT	10.98	10.1	-0.883077	10.5381	-4.91979	8.02e-05	0.000594497	1.29803	stable
ZDHHC22	8.81	7.43	-1.38281	8.12118	-4.91962	8.02e-05	0.000594497	1.29763	stable
FBXL19	12.06	12.76	0.696009	12.4126	4.91944	8.02e-05	0.000594497	1.29722	stable
CERS4	7.56	6.75	-0.80948	7.1513	-4.91369	8.13e-05	0.000601859	1.28397	stable
DACH1	5.37	7.58	2.21573	6.47509	4.91261	8.15e-05	0.000602732	1.2815	up
MRPS24	13.81	14.3	0.491	14.0539	4.90525	8.29e-05	0.000612486	1.26454	stable
ARRB1	11.5	10.35	-1.14392	10.9252	-4.90265	8.34e-05	0.000615556	1.25855	stable
TKFC	6.58	7.31	0.736367	6.94643	4.90027	8.39e-05	0.00061832	1.25307	stable
ZNF536	8.42	6.25	-2.17542	7.33395	-4.89845	8.43e-05	0.000620308	1.24886	down
TRAIP	4.68	5.63	0.957929	5.15579	4.89784	8.44e-05	0.000620546	1.24746	stable
SPATA24	5.88	6.97	1.09657	6.42413	4.89678	8.46e-05	0.000621432	1.24502	stable
POPDC2	11.26	7.67	-3.59311	9.46583	-4.89043	8.58e-05	0.000630013	1.23038	down
WDR1	14.71	14.1	-0.607518	14.4016	-4.88903	8.61e-05	0.000631407	1.22717	stable
PHF14	6.5	7.39	0.889518	6.94441	4.88495	8.69e-05	0.000636764	1.21776	stable
GAREML	8.9	7.78	-1.12729	8.33992	-4.88113	8.77e-05	0.000641785	1.20895	stable
ERP44	9.16	8.51	-0.652906	8.833	-4.87905	8.81e-05	0.000644072	1.20417	stable
TP53	8.18	8.92	0.730917	8.54971	4.87872	8.82e-05	0.000644072	1.20339	stable
CLP1	10.41	10.99	0.588209	10.6992	4.87802	8.83e-05	0.000644458	1.20178	stable
CDS2	11.89	10.95	-0.944294	11.4181	-4.87681	8.86e-05	0.000645607	1.199	stable
C22orf29	9.66	10.56	0.900338	10.109	4.87398	8.92e-05	0.000649203	1.19247	stable
ASB2	10.02	7.56	-2.45833	8.78831	-4.87227	8.95e-05	0.000651122	1.18853	down
PSMA3	13.43	14.09	0.652794	13.7597	4.87128	8.97e-05	0.000651966	1.18623	stable
C14orf79	5.57	6.57	0.998889	6.06564	4.87019	9e-05	0.000652942	1.18374	stable
EI24	10.94	11.54	0.592898	11.2406	4.86877	9.03e-05	0.000654434	1.18047	stable
SLC7A2	10.08	7.51	-2.569	8.79417	-4.86387	9.13e-05	0.000660589	1.16917	down
PSPC1	9.2	9.67	0.468711	9.43112	4.86387	9.13e-05	0.000660589	1.16917	stable
GREM2	9.21	6.16	-3.05502	7.6847	-4.86217	9.17e-05	0.000662534	1.16524	down
SLC39A12	3.02	2.18	-0.832501	2.59911	-4.86107	9.19e-05	0.000663555	1.16271	stable
IFNAR2	7.99	8.77	0.775215	8.37965	4.85931	9.23e-05	0.000665603	1.15865	stable
PLG	4.81	6.44	1.62038	5.62494	4.85844	9.25e-05	0.000665759	1.15664	stable
PTPRS	7.52	6.3	-1.22082	6.90685	-4.85834	9.25e-05	0.000665759	1.15642	stable
DIRAS3	7.09	5.66	-1.42256	6.37405	-4.85619	9.29e-05	0.000668309	1.15146	stable
ARRDC1	7.96	8.89	0.922382	8.42494	4.85583	9.3e-05	0.000668309	1.15062	stable
RNPS1	7.51	8.13	0.626131	7.82053	4.85516	9.32e-05	0.000668686	1.14907	stable
KLF4	14.22	12.62	-1.60434	13.4181	-4.85447	9.33e-05	0.000669088	1.14747	stable
CKS1B	12.42	13.36	0.939601	12.8884	4.84915	9.45e-05	0.000676723	1.13522	stable
UBA2	10.32	11.07	0.745456	10.6951	4.8477	9.48e-05	0.000678325	1.13187	stable
KIAA0101	3.68	5.99	2.31491	4.8355	4.8414	9.62e-05	0.000687653	1.11733	up
EIF3B	9.67	10.29	0.627406	9.98041	4.84034	9.64e-05	0.00068866	1.11488	stable
ZNF692	8.45	9.17	0.719482	8.80995	4.83941	9.66e-05	0.000688997	1.11274	stable
NPM2	6.27	7.25	0.985306	6.75786	4.83927	9.67e-05	0.000688997	1.11242	stable
BUD31	14.03	14.48	0.449566	14.2572	4.83712	9.72e-05	0.000691765	1.10745	stable
BRCA1	8.22	9.73	1.51372	8.97325	4.83644	9.73e-05	0.000692164	1.10589	stable
TCEAL1	10.01	9.08	-0.92837	9.54901	-4.82917	9.9e-05	0.000703266	1.08911	stable
MFSD10	12.72	13.22	0.506121	12.9715	4.82794	9.92e-05	0.000704583	1.08627	stable
CYP4B1	10.54	8.83	-1.71276	9.68626	-4.82499	9.99e-05	0.000708718	1.07948	stable
STAM	7.47	8.19	0.718858	7.82599	4.82358	0.000100258	0.000709863	1.07621	stable
PML	6.44	7.47	1.03308	6.95464	4.82345	0.000100288	0.000709863	1.07591	stable
MED14	9.6	10.61	1.00833	10.1083	4.81842	0.000101469	0.000717507	1.0643	stable
COLEC12	9.08	6.68	-2.39599	7.88079	-4.81099	0.000103237	0.000729287	1.04716	down
BCL6	10.73	8.95	-1.78611	9.84078	-4.80998	0.000103479	0.000730276	1.04483	stable
AIF1L	10.66	8.58	-2.08539	9.62212	-4.80728	0.000104131	0.000733846	1.03859	down
GRHL2	8.13	9.2	1.07817	8.66461	4.80704	0.00010419	0.000733846	1.03804	stable
SCAMP4	11.72	12.27	0.541842	11.9944	4.80564	0.000104529	0.000735512	1.03481	stable
CCNA1	6.1	4.31	-1.78797	5.20445	-4.80418	0.000104886	0.000737296	1.03143	stable
PUF60	10.17	10.74	0.569091	10.4592	4.80187	0.000105452	0.000740545	1.02609	stable
NUP62	13.3	13.94	0.638645	13.6229	4.80115	0.000105627	0.000741045	1.02445	stable
DPP3	7.38	8.44	1.06055	7.90847	4.78992	0.000108426	0.000759936	0.998505	stable
TBPL1	8.58	9.25	0.668199	8.91817	4.78679	0.000109217	0.000764032	0.99129	stable
KLKB1	9.19	7.7	-1.4868	8.4448	-4.78664	0.000109257	0.000764032	0.99093	stable
ZNF182	8.22	9.04	0.819868	8.63122	4.78635	0.000109331	0.000764032	0.99026	stable
PROL1	8.71	9.71	0.999506	9.2106	4.78463	0.000109769	0.000766344	0.986293	stable
INTS8	6.49	7.29	0.797763	6.89291	4.77937	0.000111121	0.000775031	0.974145	stable
TAF4B	6.7	7.83	1.12636	7.26354	4.77547	0.000112136	0.000781343	0.965132	stable
GTPBP3	11.36	12.06	0.701109	11.7094	4.77451	0.000112386	0.000782328	0.962916	stable
LTBP3	10.51	9.67	-0.840876	10.093	-4.77166	0.000113135	0.00078677	0.956335	stable
ERCC8	5.19	5.64	0.445399	5.41639	4.76739	0.000114264	0.000793852	0.946483	stable
WDR62	6.58	8.17	1.59188	7.37485	4.76197	0.000115716	0.000803056	0.933961	stable
RAI2	10.82	9.26	-1.55622	10.0423	-4.76161	0.000115814	0.000803056	0.933126	stable
DNAH14	5.48	7.02	1.53935	6.25323	4.75989	0.000116279	0.000805501	0.929149	stable
HIST1H2AM	3.94	6.26	2.32481	5.09827	4.75587	0.000117372	0.000811822	0.91987	up
CD320	13.18	14.06	0.877753	13.6212	4.7557	0.000117418	0.000811822	0.919479	stable
POP5	12.77	13.45	0.687593	13.1111	4.75477	0.000117674	0.000811916	0.91732	stable
RGL1	10.55	9.04	-1.50704	9.79798	-4.75466	0.000117704	0.000811916	0.917067	stable
PKMYT1	7.29	10.23	2.94416	8.76211	4.75441	0.000117773	0.000811916	0.916491	up
GCHFR	9.34	10.44	1.10883	9.88989	4.75243	0.000118317	0.00081488	0.911922	stable
LEPROT	12.15	11.51	-0.643682	11.8293	-4.74912	0.000119233	0.000820402	0.904269	stable
TADA2B	11.41	10.73	-0.677892	11.0698	-4.74769	0.000119631	0.000822351	0.900963	stable
OR13C4	5.96	6.65	0.681906	6.30494	4.74406	0.000120648	0.000828544	0.89257	stable
MFN2	8.19	7.32	-0.868636	7.75343	-4.7436	0.000120776	0.000828628	0.891518	stable
APC	8.29	7.32	-0.962553	7.80549	-4.74106	0.000121494	0.000831698	0.885646	stable
ZNF595	7.01	5.84	-1.16825	6.42675	-4.74091	0.000121537	0.000831698	0.885296	stable
ATHL1	8.88	10.33	1.45267	9.60668	4.74078	0.000121573	0.000831698	0.885001	stable
NR3C2	10.21	8.23	-1.97452	9.21913	-4.73855	0.000122209	0.000835248	0.879829	stable
ELK4	7.68	8.37	0.685716	8.02438	4.73572	0.000123017	0.000839967	0.873297	stable
TRIM11	11.61	12.29	0.687219	11.9507	4.73378	0.000123573	0.000842964	0.868819	stable
LRRC6	5.76	7.57	1.81614	6.66534	4.73291	0.000123825	0.000843878	0.866799	stable
DDX20	6.28	7.11	0.828768	6.69493	4.73139	0.000124265	0.000846068	0.863284	stable
SLC10A3	8.4	8.97	0.578276	8.6852	4.73025	0.000124595	0.00084751	0.860653	stable
TOP2A	8.92	11.88	2.95996	10.3992	4.72944	0.000124831	0.000848303	0.858782	up
NUSAP1	6.78	9.01	2.23126	7.89525	4.7254	0.000126014	0.000855528	0.849434	up
TRPM6	9.81	6.48	-3.33134	8.14579	-4.72343	0.000126593	0.000858645	0.844887	down
ALPI	4.4	2.14	-2.25694	3.26661	-4.72286	0.00012676	0.000858963	0.84358	down
VCL	13.7	12.25	-1.45133	12.972	-4.7221	0.000126985	0.000859674	0.841821	stable
AURKC	7.86	9.04	1.1848	8.44886	4.71395	0.000129423	0.000875347	0.822973	stable
NANP	5.4	6.41	1.00561	5.90599	4.71244	0.000129878	0.0008776	0.819488	stable
CNTNAP1	9.56	7.77	-1.79134	8.6677	-4.71034	0.000130517	0.000880839	0.814625	stable
HAGHL	10.42	12.04	1.61739	11.2289	4.71005	0.000130604	0.000880839	0.813964	stable
WWTR1	13.47	11.23	-2.23651	12.3514	-4.70957	0.000130751	0.000880996	0.812853	down
CREBZF	6.42	7.07	0.647128	6.74593	4.70601	0.000131841	0.000887505	0.804624	stable
SYNJ2BP	11.14	10.34	-0.793792	10.7392	-4.70328	0.000132685	0.000892346	0.798299	stable
PPM1L	6.76	5.67	-1.0858	6.21516	-4.7016	0.000133207	0.000895015	0.794408	stable
CAPN10	9.68	10.2	0.518354	9.94364	4.69756	0.000134467	0.000902342	0.785075	stable
WDR35	4.13	5.09	0.960676	4.6086	4.6973	0.00013455	0.000902342	0.784465	stable
CORIN	3.66	6.41	2.74134	5.03527	4.69507	0.000135251	0.000906191	0.779318	up
SMARCAD1	10.85	11.44	0.587689	11.1435	4.69141	0.000136409	0.000913101	0.770862	stable
MAGEA10	2.42	3.23	0.808212	2.82826	4.69009	0.00013683	0.000915062	0.767809	stable
TIGD4	2.04	3.42	1.38366	2.72755	4.68415	0.000138742	0.000926979	0.754061	stable
MTIF2	11.56	12.26	0.707501	11.9102	4.68248	0.000139283	0.000929727	0.750201	stable
LYRM4	8.45	8.94	0.487885	8.69774	4.68168	0.000139544	0.00092992	0.74835	stable
IRF3	8.49	9.28	0.788469	8.88142	4.68159	0.000139573	0.00092992	0.748147	stable
DNAH2	4.17	6.64	2.46524	5.40705	4.67562	0.000141532	0.000942098	0.734333	up
CRTC1	10.92	9.92	-0.996639	10.4193	-4.6736	0.0001422	0.000945662	0.72967	stable
POLE2	8.48	9.77	1.29371	9.12418	4.67172	0.000142826	0.000948946	0.725313	stable
MRPL17	5.71	6.22	0.508389	5.96836	4.67033	0.000143291	0.000951147	0.722098	stable
SLAMF9	3.15	5.33	2.1825	4.24296	4.66947	0.000143578	0.00095217	0.720113	up
C14orf180	6.67	3.75	-2.91443	5.20972	-4.66787	0.000144117	0.000954859	0.716401	down
LAMA2	11.49	9.85	-1.64273	10.6716	-4.66745	0.000144259	0.000954912	0.715428	stable
SARS2	11.27	11.97	0.704117	11.6171	4.66569	0.000144853	0.000957961	0.711353	stable
TTBK2	9.65	8.73	-0.916705	9.1898	-4.66172	0.0001462	0.000965974	0.702184	stable
AXL	13.34	11.82	-1.51894	12.5776	-4.6611	0.000146414	0.000966492	0.700739	stable
POLR3GL	12.79	12.1	-0.692553	12.445	-4.65923	0.000147054	0.000969824	0.696415	stable
ZNF317	10.72	11.18	0.459686	10.9525	4.65657	0.00014797	0.000974964	0.690265	stable
PNO1	8.02	8.75	0.733648	8.38437	4.65614	0.000148119	0.000975049	0.689266	stable
FAM150B	9.32	7.54	-1.77772	8.43231	-4.65539	0.000148379	0.000975863	0.687528	stable
ADAM23	6.56	4.87	-1.68768	5.71124	-4.65359	0.000149004	0.000979068	0.683368	stable
SUN3	3.41	5.09	1.67948	4.25307	4.65257	0.000149358	0.000980499	0.681012	stable
OIP5	7.67	10.21	2.53892	8.94081	4.65094	0.000149929	0.000983339	0.677238	up
ZSCAN2	8.72	9.45	0.728473	9.08743	4.64902	0.000150604	0.000986866	0.672783	stable
PARG	8.05	8.74	0.686062	8.39376	4.64558	0.00015182	0.000993918	0.664823	stable
DESI1	11.36	12.49	1.12818	11.9263	4.64262	0.000152873	0.000999901	0.657972	stable
FBXL4	11.02	10.45	-0.565577	10.7371	-4.64181	0.000153163	0.00100088	0.656099	stable
HEXB	11.2	11.82	0.624955	11.5087	4.64088	0.000153493	0.00100143	0.653966	stable
OTULIN	6.93	7.66	0.73485	7.29549	4.64079	0.000153528	0.00100143	0.653739	stable
CRISPLD2	14.01	11.97	-2.04275	12.9902	-4.63963	0.000153942	0.00100322	0.651072	down
KIF26B	4.98	7.64	2.65804	6.31241	4.63892	0.0001542	0.00100398	0.649415	up
MAGOH	10.39	10.9	0.507991	10.6453	4.63623	0.00015517	0.00100938	0.643204	stable
MRPL9	10.87	11.36	0.485896	11.1157	4.63485	0.000155673	0.00101173	0.64	stable
HN1L	7.7	8.46	0.762786	8.07655	4.6305	0.000157262	0.00102114	0.629938	stable
CXCL12	9.07	7.37	-1.69984	8.22442	-4.62848	0.000158007	0.00102504	0.625262	stable
A2M	12.74	11.86	-0.880135	12.2955	-4.62762	0.000158327	0.00102618	0.623259	stable
IDO1	8.4	11.51	3.10931	9.95871	4.62509	0.000159263	0.00103128	0.617419	up
FTCD	9.08	8.3	-0.772427	8.68947	-4.62472	0.000159401	0.00103128	0.61656	stable
KCNQ1	8.63	10.33	1.70103	9.47624	4.62245	0.00016025	0.00103583	0.611301	stable
WDYHV1	5.07	5.72	0.652776	5.39626	4.62195	0.000160437	0.0010361	0.610147	stable
HNRNPF	9.42	10.25	0.822591	9.83412	4.62124	0.000160704	0.00103689	0.608503	stable
PTGES2	13.27	14.02	0.754405	13.6423	4.62065	0.000160926	0.00103739	0.607134	stable
CCK	8.94	7.2	-1.7396	8.06618	-4.62005	0.000161151	0.0010379	0.605753	stable
FOXRED1	5.17	6.13	0.96065	5.65069	4.61308	0.000163797	0.00105399	0.589625	stable
CCDC78	4.14	4.96	0.818862	4.54848	4.60818	0.000165684	0.00106518	0.578282	stable
FOXK2	9.29	9.77	0.483099	9.53	4.60557	0.000166702	0.00107076	0.572219	stable
DPYSL3	13.32	11.15	-2.16845	12.2355	-4.60395	0.000167333	0.00107385	0.568478	down
GOLGA8K	6.06	4.89	-1.17234	5.47514	-4.60141	0.000168331	0.00107928	0.562593	stable
COG5	7.8	8.45	0.646915	8.124	4.59952	0.000169074	0.00108307	0.558232	stable
RPL10	6.78	7.52	0.735151	7.15165	4.59886	0.000169337	0.00108379	0.556695	stable
NARF	10.58	11.02	0.449127	10.7997	4.59783	0.000169746	0.00108543	0.554307	stable
WSB1	12.98	12.14	-0.832917	12.5595	-4.59377	0.000171365	0.00109477	0.54491	stable
AGRN	6.27	6.89	0.618692	6.58032	4.5934	0.000171512	0.00109477	0.544061	stable
UTP6	11.36	11.98	0.613896	11.6719	4.59213	0.000172022	0.00109705	0.541118	stable
PDXK	12.79	13.79	0.9998	13.2872	4.59167	0.000172208	0.00109725	0.540052	stable
SEPP1	15.69	13.9	-1.78881	14.7924	-4.58882	0.000173362	0.00110275	0.533442	stable
DNAJA3	14.68	14.02	-0.65428	14.3495	-4.58877	0.00017338	0.00110275	0.533334	stable
MMP12	9.47	12.78	3.30398	11.1256	4.58713	0.000174048	0.00110602	0.529531	up
EMID1	5.03	6.24	1.20821	5.63824	4.58593	0.000174537	0.00110814	0.526751	stable
MED12L	10.36	9.69	-0.668466	10.0237	-4.58344	0.000175557	0.00111363	0.520985	stable
MRPL23	11.79	12.55	0.76072	12.1742	4.58268	0.000175866	0.0011146	0.519246	stable
LRPPRC	8.74	9.46	0.72007	9.10365	4.58008	0.000176942	0.00112042	0.51321	stable
DSN1	9.35	10.71	1.36065	10.0342	4.57536	0.000178907	0.00113186	0.502279	stable
S100A13	13.16	12.24	-0.912368	12.7	-4.57367	0.000179614	0.00113533	0.498375	stable
DALRD3	12.19	12.77	0.584877	12.48	4.57011	0.000181118	0.00114383	0.490123	stable
DMPK	7.22	5.68	-1.53832	6.4468	-4.56905	0.000181565	0.00114564	0.487684	stable
PIGW	7.91	9.15	1.23712	8.52973	4.55907	0.000185856	0.00117168	0.464567	stable
ZNF627	3.68	4.3	0.61336	3.98848	4.55856	0.00018608	0.00117206	0.463376	stable
AAK1	10.22	9.78	-0.439902	9.99913	-4.55438	0.000187907	0.00118253	0.453709	stable
NXPH3	6.71	5.19	-1.52368	5.94945	-4.55264	0.000188674	0.00118631	0.449677	stable
ZNF677	6.92	6.11	-0.811342	6.51515	-4.55037	0.000189681	0.00119159	0.444412	stable
APOC2	10.54	11.72	1.18072	11.1289	4.54949	0.000190072	0.001193	0.442374	stable
IL2RB	7.42	9.03	1.60457	8.22362	4.5489	0.000190333	0.00119359	0.441019	stable
WDR72	3.77	4.67	0.900246	4.21587	4.54791	0.000190777	0.00119532	0.438714	stable
SRPRB	9.07	10.01	0.945311	9.54058	4.54512	0.000192026	0.0012021	0.432256	stable
GRB7	10.5	12.89	2.38678	11.6954	4.54262	0.000193152	0.00120809	0.426473	up
TMEM167A	9.74	10.48	0.746331	10.1095	4.54043	0.000194145	0.00121324	0.421399	stable
ARMCX5-GPRASP2	8.37	7.55	-0.816309	7.96152	-4.53632	0.000196025	0.00122392	0.411865	stable
CXCR3	7.23	8.82	1.5918	8.02589	4.5323	0.000197875	0.00123366	0.402572	stable
ADD2	3.08	2.03	-1.05825	2.55431	-4.53219	0.00019793	0.00123366	0.402298	stable
PDE4D	7.71	6.66	-1.05287	7.1823	-4.53164	0.000198185	0.00123417	0.401028	stable
MYBBP1A	6.94	7.43	0.489227	7.18936	4.53119	0.000198392	0.00123438	0.399993	stable
SLC26A2	14.24	11.26	-2.97794	12.7513	-4.53063	0.000198654	0.00123493	0.39869	down
TMEM209	8.45	9.08	0.635156	8.76563	4.52958	0.000199141	0.00123689	0.396264	stable
SREK1	7.59	8.13	0.543413	7.86066	4.52831	0.000199736	0.00123912	0.393314	stable
SPOP	11.08	9.61	-1.47268	10.3417	-4.52807	0.000199847	0.00123912	0.392766	stable
C10orf25	12.26	11.37	-0.88662	11.8165	-4.52753	0.0002001	0.00123962	0.391512	stable
PDZD8	7.64	8.63	0.997132	8.13368	4.52572	0.000200948	0.00124379	0.387334	stable
CPEB4	10.48	9.81	-0.675641	10.1464	-4.52483	0.000201369	0.00124426	0.385259	stable
FAM109A	7.49	8.6	1.10859	8.04689	4.52483	0.000201371	0.00124426	0.385249	stable
TMEM258	14.44	14.9	0.457548	14.6706	4.52298	0.000202244	0.00124857	0.380971	stable
PMPCA	9.99	10.74	0.754019	10.3629	4.52108	0.000203146	0.00125266	0.37657	stable
LHPP	12.73	11.84	-0.894735	12.2825	-4.52085	0.000203256	0.00125266	0.376035	stable
LIPT2	6.15	7.75	1.59758	6.95071	4.51573	0.000205709	0.00126668	0.364172	stable
PLA2G5	8.35	6.71	-1.64242	7.52763	-4.51467	0.000206217	0.00126871	0.361735	stable
ZNF276	8.7	9.17	0.465921	8.93238	4.514	0.00020654	0.00126899	0.360185	stable
FBXO45	9.54	10.2	0.653605	9.86997	4.51385	0.000206616	0.00126899	0.359821	stable
FHL5	7.58	5.76	-1.81564	6.67236	-4.51255	0.000207246	0.00127176	0.35681	stable
POLR3F	5.1	6.1	0.995363	5.60099	4.50771	0.000209607	0.00128515	0.345607	stable
IL12RB1	6.69	8.08	1.3914	7.38665	4.50668	0.000210114	0.00128634	0.343221	stable
METTL2A	9.32	9.83	0.518211	9.57524	4.50659	0.000210161	0.00128634	0.342999	stable
SNRPA1	10.47	11.18	0.713887	10.8248	4.50621	0.000210348	0.00128638	0.34212	stable
IL26	2.33	4.43	2.09323	3.37861	4.50342	0.000211725	0.0012937	0.335665	up
MAP3K14	12.64	11.68	-0.95398	12.1581	-4.4996	0.000213629	0.00130422	0.326813	stable
SS18L2	12.62	13.24	0.616636	12.9294	4.49778	0.000214543	0.00130868	0.322593	stable
TMEM138	12.25	12.64	0.383893	12.4457	4.49578	0.000215548	0.00131368	0.317974	stable
PGLS	13.31	13.94	0.627403	13.6263	4.49348	0.000216715	0.00131967	0.312633	stable
PDGFRA	12.77	11.56	-1.20965	12.1633	-4.48967	0.000218656	0.00133036	0.30382	stable
CD109	7.11	5.46	-1.65407	6.28268	-4.48844	0.000219288	0.00133307	0.300967	stable
OR10H5	2.39	3.31	0.919764	2.84673	4.48542	0.000220846	0.0013414	0.293966	stable
SLC7A6	9.78	10.48	0.699443	10.1342	4.48493	0.000221099	0.0013418	0.292833	stable
CNTNAP5	5.23	2.05	-3.18762	3.63923	-4.48452	0.000221315	0.00134197	0.291871	down
GSS	13.65	14.58	0.930417	14.1135	4.48409	0.000221534	0.00134216	0.290893	stable
RPS6KA2	10.59	9.82	-0.774132	10.2044	-4.48335	0.000221921	0.0013423	0.289167	stable
HIST1H3A	6.28	6.97	0.686473	6.6281	4.48332	0.000221933	0.0013423	0.289111	stable
SFXN4	7.35	8.43	1.08298	7.88716	4.47663	0.000225445	0.00136239	0.273592	stable
CD63	15.04	14.48	-0.560921	14.7611	-4.47426	0.000226696	0.00136853	0.268122	stable
POMP	8.72	9.64	0.915606	9.17878	4.47399	0.000226844	0.00136853	0.267476	stable
ABLIM3	10.79	9.02	-1.77167	9.90305	-4.47329	0.000227214	0.00136961	0.265866	stable
RHOQ	9.56	8.42	-1.13333	8.99011	-4.47175	0.000228037	0.00137341	0.262294	stable
C6orf222	8.98	11.84	2.86019	10.4052	4.47038	0.000228771	0.00137667	0.259115	up
RASGRP2	8.45	7.72	-0.73063	8.08485	-4.46546	0.000231424	0.00139146	0.247723	stable
CLSPN	5.96	6.69	0.725605	6.32696	4.46334	0.000232578	0.00139723	0.242804	stable
SYTL4	11.55	11.02	-0.52285	11.2861	-4.46261	0.000232974	0.00139843	0.241123	stable
FAM134C	5.9	6.51	0.611821	6.20674	4.46182	0.00023341	0.00139895	0.239278	stable
RPS13	15.74	16.17	0.433962	15.9566	4.46174	0.000233452	0.00139895	0.239099	stable
CDH10	3.75	2.43	-1.32372	3.08825	-4.45722	0.000235936	0.00141252	0.22864	stable
PPM1B	7.1	6.48	-0.624991	6.79208	-4.45691	0.000236112	0.00141252	0.227904	stable
EMC1	7.28	7.69	0.408219	7.48646	4.4509	0.00023946	0.00143136	0.213988	stable
LHFPL4	7.14	5.98	-1.15283	6.5593	-4.44965	0.00024016	0.00143434	0.211103	stable
ALG1	8.1	9.02	0.918984	8.56428	4.44928	0.000240369	0.00143439	0.210244	stable
ANXA4	12.6	13.54	0.942237	13.0712	4.4484	0.000240869	0.00143617	0.208192	stable
PDE3B	7.05	5.91	-1.13456	6.48003	-4.44695	0.000241688	0.00143986	0.204836	stable
CMTM1	2.92	4.45	1.53036	3.68631	4.4429	0.000243992	0.00145237	0.195464	stable
QRSL1	7.48	8.24	0.757906	7.85942	4.44194	0.000244546	0.00145446	0.193221	stable
EIF4E2	11.53	10.99	-0.540501	11.2602	-4.43437	0.000248924	0.0014791	0.175691	stable
DPY19L3	8.39	8.95	0.562982	8.66808	4.43406	0.000249103	0.0014791	0.174981	stable
C3orf33	6.24	6.68	0.436705	6.46275	4.43343	0.000249472	0.00148006	0.173519	stable
KRTCAP3	6.95	9.2	2.25053	8.07508	4.43172	0.000250475	0.00148478	0.169555	up
ACADL	4.69	2.14	-2.54791	3.41695	-4.4308	0.000251017	0.00148676	0.167419	down
P3H4	6.42	7.11	0.694795	6.7628	4.42976	0.000251631	0.00148831	0.165007	stable
METTL23	11.46	12.18	0.717686	11.8209	4.42965	0.000251696	0.00148831	0.164753	stable
EPHA4	9.44	8.46	-0.980337	8.94657	-4.42652	0.000253549	0.00149804	0.157503	stable
TEX264	11.57	12.1	0.527077	11.8359	4.42074	0.000257008	0.00151674	0.144119	stable
STT3B	10.07	10.76	0.684705	10.4129	4.42053	0.00025714	0.00151674	0.143615	stable
ICA1	8.58	9.95	1.37272	9.26762	4.4201	0.000257399	0.00151702	0.14262	stable
SRGAP2C	13.31	12.62	-0.694018	12.9653	-4.41905	0.000258031	0.00151949	0.140197	stable
FBXO17	8.86	7.04	-1.8173	7.94879	-4.41808	0.000258619	0.00152134	0.137947	stable
PTMA	15.46	16	0.538534	15.7289	4.41783	0.00025877	0.00152134	0.137373	stable
CTRL	5.91	6.56	0.653612	6.23354	4.41664	0.000259493	0.00152433	0.134615	stable
FUBP1	10.86	11.48	0.62854	11.1694	4.41629	0.000259705	0.00152433	0.133809	stable
CD163	9.81	8.3	-1.50158	9.05485	-4.41397	0.000261124	0.0015314	0.128428	stable
MAOA	14.1	12.17	-1.92946	13.1365	-4.41278	0.000261854	0.00153442	0.125671	stable
FAM96A	12.98	13.94	0.959536	13.4635	4.41096	0.000262979	0.00153975	0.121439	stable
ARNTL	9.54	8.88	-0.665342	9.20889	-4.40529	0.000266496	0.00155907	0.108316	stable
PRPH2	7.89	6.62	-1.26478	7.2535	-4.40462	0.000266915	0.00156024	0.106765	stable
TMEM55A	10.59	8.77	-1.8212	9.67652	-4.40307	0.000267887	0.00156464	0.103176	stable
NDRG4	8.2	7.13	-1.07129	7.66696	-4.39826	0.000270931	0.00158113	0.0920182	stable
FBXW4	12.81	12.04	-0.76597	12.4275	-4.39453	0.000273309	0.00159371	0.0833902	stable
PLA2G3	4.09	5.33	1.24765	4.70959	4.38859	0.000277146	0.00161476	0.0696258	stable
CEP250	7.59	8.57	0.975157	8.07972	4.38568	0.000279047	0.00162452	0.062875	stable
MROH8	7.94	6.41	-1.53463	7.17687	-4.38531	0.000279288	0.0016246	0.0620237	stable
LOC100289561	8.83	9.33	0.502704	9.08359	4.38351	0.000280474	0.00163017	0.0578401	stable
PINX1	6.56	7.5	0.935565	7.0301	4.38149	0.000281807	0.00163659	0.0531606	stable
CEP89	8.74	9.38	0.639452	9.05551	4.37983	0.000282907	0.00164164	0.049316	stable
SLIT1	7.18	5.49	-1.68643	6.33397	-4.37527	0.00028595	0.00165795	0.0387535	stable
NBPF1	12.65	11.88	-0.772169	12.2663	-4.37214	0.000288055	0.00166881	0.031512	stable
PACSIN2	13.89	13.16	-0.734168	13.5233	-4.36676	0.000291717	0.00168866	0.0190429	stable
RPL7L1	10.18	10.66	0.479972	10.4188	4.36477	0.000293085	0.0016952	0.0144287	stable
CSNK1G1	7.65	8.12	0.468518	7.88793	4.35644	0.000298871	0.00172726	-0.00486533	stable
TLE4	8.05	7.41	-0.64506	7.72821	-4.35572	0.000299375	0.00172878	-0.00653029	stable
PARP14	7.19	8.33	1.13436	7.75813	4.35522	0.000299727	0.00172942	-0.00768877	stable
OXLD1	12.51	13.26	0.753154	12.8882	4.35473	0.000300076	0.00173004	-0.00883796	stable
ALOX12	6.45	7.28	0.832096	6.86629	4.35162	0.000302275	0.00174131	-0.0160433	stable
TADA2A	7.03	7.76	0.735891	7.39328	4.35117	0.000302596	0.00174158	-0.0170884	stable
RPL13	16.69	17.16	0.468394	16.9256	4.35087	0.000302809	0.00174158	-0.0177853	stable
SLC3A2	12.33	13.13	0.803123	12.7299	4.34633	0.000306051	0.00175881	-0.0282918	stable
CNOT11	12.65	13.26	0.610672	12.9564	4.34576	0.000306461	0.00175897	-0.0296118	stable
MRPL13	10.97	11.8	0.827716	11.3858	4.34561	0.000306571	0.00175897	-0.0299675	stable
SFT2D1	9.91	10.61	0.70239	10.2595	4.34442	0.000307426	0.00176246	-0.0327143	stable
VSTM4	11.7	10.37	-1.32694	11.0371	-4.34404	0.000307701	0.00176262	-0.0335961	stable
SCUBE2	5.76	4.84	-0.923164	5.29903	-4.34121	0.000309754	0.00177296	-0.0401572	stable
KNTC1	9.69	10.89	1.20307	10.2884	4.33754	0.000312432	0.00178686	-0.0486526	stable
KIAA0430	12.62	12.07	-0.548829	12.3415	-4.33674	0.000313023	0.00178836	-0.0505169	stable
CRABP1	9.16	6.38	-2.77624	7.77298	-4.3365	0.000313194	0.00178836	-0.0510542	down
CHCHD6	9.75	10.46	0.713621	10.1073	4.33459	0.000314605	0.00179498	-0.0554885	stable
TMEM26	5.31	6.78	1.46805	6.04453	4.33352	0.000315396	0.0017977	-0.0579666	stable
KAT6B	8.22	7.44	-0.775229	7.83257	-4.33327	0.000315584	0.0017977	-0.0585553	stable
FOXP1	8.89	7.99	-0.895007	8.44144	-4.33151	0.000316887	0.00180368	-0.0626194	stable
AGPAT1	13.47	12.93	-0.534594	13.1984	-4.33082	0.000317401	0.00180517	-0.0642186	stable
STRN4	7.52	7.93	0.411235	7.72622	4.32697	0.000320288	0.00182014	-0.0731496	stable
MYH4	3.71	5.19	1.47591	4.44878	4.32279	0.000323442	0.0018366	-0.0828145	stable
TOMM22	4.35	5.47	1.12211	4.9091	4.32193	0.0003241	0.00183888	-0.0848209	stable
FAM196A	6.29	5.36	-0.92771	5.8254	-4.31919	0.000326187	0.00184926	-0.0911524	stable
KHSRP	8.09	8.72	0.623521	8.40415	4.318	0.000327106	0.00185177	-0.0939257	stable
NLGN2	12.11	10.64	-1.46944	11.3735	-4.31794	0.000327148	0.00185177	-0.0940535	stable
PPIL3	11.13	11.6	0.470161	11.3659	4.31724	0.000327689	0.00185336	-0.0956821	stable
CACNA1I	7.01	6.3	-0.713388	6.65805	-4.30474	0.000337447	0.00190694	-0.124621	stable
TCFL5	9.05	10.13	1.08084	9.59387	4.30443	0.000337696	0.00190694	-0.125348	stable
PIWIL4	9.83	10.6	0.767903	10.2118	4.29971	0.000341463	0.00192669	-0.136287	stable
ZNF623	5.42	6.26	0.837831	5.8399	4.29755	0.000343198	0.00193496	-0.141285	stable
BCAM	12.38	11	-1.3809	11.6891	-4.29714	0.000343526	0.00193528	-0.142226	stable
RPL18A	14.97	15.38	0.40421	15.1729	4.29215	0.000347583	0.00195659	-0.153801	stable
MARCKSL1	11.94	13.6	1.66182	12.7719	4.29109	0.000348446	0.00195793	-0.156246	stable
MECR	10.03	10.52	0.491314	10.2778	4.29095	0.000348564	0.00195793	-0.156581	stable
CCR10	10.9	9.76	-1.13843	10.3276	-4.29085	0.000348642	0.00195793	-0.1568	stable
DIEXF	7.93	8.75	0.82098	8.34441	4.29019	0.000349184	0.00195943	-0.158333	stable
ALG5	11.23	12	0.771818	11.6136	4.28918	0.000350017	0.00196242	-0.160681	stable
CWF19L1	7.03	7.61	0.581575	7.32411	4.28887	0.000350265	0.00196242	-0.16138	stable
XRCC4	6.82	7.76	0.939867	7.2903	4.28532	0.000353198	0.0019773	-0.169601	stable
HSD17B12	9.26	10.03	0.771201	9.6416	4.28225	0.000355758	0.00199008	-0.176721	stable
RPA1	10.51	9.91	-0.601998	10.211	-4.28035	0.00035735	0.00199699	-0.181121	stable
TMEM245	12.44	11.65	-0.788125	12.0462	-4.28011	0.000357553	0.00199699	-0.181681	stable
TMC6	13.06	13.99	0.927725	13.5231	4.27926	0.000358268	0.00199942	-0.18365	stable
CNPY2	11.72	12.53	0.811536	12.1216	4.27755	0.000359711	0.00200591	-0.187612	stable
MOAP1	12.66	11.78	-0.874295	12.2216	-4.27597	0.000361046	0.00201178	-0.191264	stable
PDE4DIP	7.77	6.75	-1.02333	7.26295	-4.27485	0.000361995	0.00201455	-0.193851	stable
PDAP1	7.97	8.58	0.610763	8.27384	4.27472	0.000362106	0.00201455	-0.194152	stable
B4GALT2	6.12	6.7	0.579332	6.40591	4.27107	0.000365226	0.00202886	-0.202608	stable
DMAP1	13.43	13.03	-0.395493	13.2323	-4.27101	0.000365277	0.00202886	-0.202747	stable
SEMA3G	6.99	5.39	-1.60367	6.19035	-4.27072	0.000365529	0.00202886	-0.203426	stable
AP2S1	11.5	12.09	0.58196	11.7944	4.27009	0.000366065	0.00203026	-0.204871	stable
HIST1H2BL	7.51	9.23	1.71927	8.36545	4.26937	0.000366688	0.00203214	-0.206547	stable
CEP83	9.07	9.71	0.644967	9.38921	4.2676	0.000368217	0.00203902	-0.210646	stable
ITIH3	4.02	2.48	-1.53923	3.25401	-4.26636	0.000369287	0.00204337	-0.213507	stable
PPP2CB	12.34	11.72	-0.615314	12.0284	-4.2611	0.000373887	0.00206722	-0.225706	stable
EHBP1L1	10.27	9.2	-1.06323	9.73442	-4.25537	0.000378947	0.00209358	-0.238953	stable
MAP7D1	14.45	13.39	-1.06312	13.9198	-4.25469	0.00037956	0.00209535	-0.240546	stable
C19orf52	10.13	10.64	0.511453	10.3891	4.25375	0.000380397	0.00209835	-0.242716	stable
DGUOK	12.43	12.93	0.507818	12.6798	4.25291	0.000381151	0.0020998	-0.244667	stable
SLC35B1	8.83	9.67	0.839178	9.24762	4.2528	0.000381248	0.0020998	-0.244917	stable
PLCL1	6.94	5.75	-1.18759	6.34656	-4.25206	0.00038191	0.00210183	-0.246628	stable
C17orf62	8.38	8.93	0.5558	8.65464	4.25016	0.00038362	0.00210847	-0.251029	stable
HPGD	5.67	4.56	-1.10136	5.11532	-4.25006	0.000383706	0.00210847	-0.25125	stable
ZNF267	7.39	8.51	1.11975	7.94562	4.24863	0.000384997	0.00211394	-0.25456	stable
KY	9.13	7.54	-1.58463	8.33387	-4.24613	0.000387268	0.00212477	-0.260353	stable
FARSB	12.24	12.98	0.736882	12.6097	4.24356	0.000389617	0.00213602	-0.266311	stable
CHD3	12.82	11.78	-1.03933	12.3027	-4.24245	0.000390629	0.00213993	-0.268866	stable
FOXD3	7.41	6.65	-0.761342	7.0325	-4.24155	0.000391463	0.00214285	-0.270968	stable
NLGN1	4.39	2.8	-1.5851	3.59602	-4.23981	0.000393065	0.00214998	-0.274992	stable
SAC3D1	11.57	12.37	0.803705	11.9715	4.23788	0.000394853	0.00215811	-0.279461	stable
NACA	12.96	13.48	0.522179	13.2222	4.23633	0.000396293	0.00216432	-0.283049	stable
MAN1A1	12.03	11.13	-0.897401	11.577	-4.23523	0.000397312	0.00216823	-0.285578	stable
AASDHPPT	10.96	11.44	0.47724	11.1984	4.23087	0.000401404	0.00218889	-0.29567	stable
ARHGDIA	8.83	9.44	0.60892	9.13791	4.22862	0.000403538	0.00219838	-0.300892	stable
BCAN	6.11	4.99	-1.12004	5.55265	-4.22839	0.000403759	0.00219838	-0.301432	stable
ATP6V1E1	14.72	14.31	-0.411411	14.5157	-4.22532	0.000406679	0.00221259	-0.308529	stable
TMUB1	12.93	13.49	0.560547	13.2074	4.22492	0.000407056	0.00221296	-0.309442	stable
C11orf65	3.3	4.79	1.48492	4.04451	4.22288	0.000409019	0.00222194	-0.314181	stable
SEC14L5	6.96	6.17	-0.785789	6.56543	-4.22149	0.000410354	0.0022275	-0.317389	stable
HNRNPA1	12.26	12.72	0.458523	12.4923	4.22016	0.000411643	0.0022328	-0.320477	stable
TMEM25	5.5	4.95	-0.55788	5.22454	-4.2173	0.000414414	0.00224613	-0.327085	stable
PURA	10.66	10.23	-0.429913	10.4459	-4.21651	0.000415184	0.0022486	-0.328914	stable
IGF1	10.52	8.68	-1.8326	9.59916	-4.2148	0.000416863	0.00225598	-0.332887	stable
FANCE	10.41	10.98	0.572991	10.6973	4.21422	0.000417425	0.00225731	-0.334213	stable
RAB1B	14.36	13.95	-0.409855	14.1516	-4.21086	0.00042074	0.00227352	-0.342002	stable
FAM185A	7.1	7.63	0.522927	7.36627	4.21013	0.000421463	0.00227571	-0.343694	stable
ENAH	11.43	10.17	-1.25927	10.8022	-4.2092	0.000422381	0.00227895	-0.345836	stable
SLC12A1	2.14	2.61	0.472047	2.37165	4.20764	0.00042393	0.00228558	-0.349441	stable
NR6A1	8.96	9.97	1.01173	9.46533	4.20457	0.000427004	0.00230042	-0.356554	stable
MPPE1	11.24	10.68	-0.567263	10.9593	-4.20323	0.000428354	0.00230595	-0.359661	stable
SLAIN1	6.46	4.8	-1.66883	5.63028	-4.20121	0.000430386	0.00231515	-0.364321	stable
ZNF431	6.03	6.62	0.593204	6.3235	4.19965	0.000431973	0.00232194	-0.367944	stable
GPSM2	11.7	12.63	0.936816	12.1653	4.19248	0.000439309	0.00235959	-0.384521	stable
LRP1B	4.34	2.17	-2.16716	3.25501	-4.19187	0.00043994	0.00236121	-0.385933	down
PNCK	7.95	5.68	-2.27713	6.81542	-4.18937	0.000442533	0.00237335	-0.39172	down
NPY1R	6.8	5.04	-1.76089	5.91697	-4.18903	0.00044289	0.00237348	-0.392512	stable
WAC	8.9	7.93	-0.968729	8.41872	-4.18866	0.00044327	0.00237374	-0.393356	stable
ZNHIT1	11.76	12.21	0.452911	11.9831	4.18453	0.000447596	0.00239511	-0.402915	stable
ERCC6L2	9.65	9.13	-0.52231	9.3933	-4.1835	0.000448686	0.0023976	-0.405309	stable
SFI1	6.79	7.3	0.508124	7.04867	4.18345	0.000448733	0.0023976	-0.405413	stable
COL6A1	16.38	14.59	-1.78645	15.4881	-4.1828	0.000449421	0.00239948	-0.406921	stable
PHF8	8.64	9.19	0.546644	8.916	4.1823	0.000449953	0.00240053	-0.408085	stable
FEM1B	11.74	11.12	-0.618378	11.433	-4.17988	0.000452516	0.00241241	-0.413675	stable
SRSF12	6.44	4.84	-1.59859	5.64238	-4.17688	0.00045572	0.00242768	-0.420619	stable
C15orf52	10.98	9.18	-1.79841	10.0783	-4.1746	0.000458163	0.00243887	-0.42588	stable
WNT5A	9.41	10.87	1.45894	10.1443	4.17372	0.000459121	0.00244216	-0.427935	stable
LAMA5	10.03	8.71	-1.3258	9.36875	-4.1694	0.000463801	0.00246521	-0.437915	stable
IDO2	4.22	5.91	1.69241	5.06801	4.16842	0.000464872	0.00246907	-0.440184	stable
PPM1E	5.38	4.36	-1.01917	4.87404	-4.16497	0.000468658	0.00248718	-0.448166	stable
C16orf59	8.44	9.61	1.17002	9.02456	4.16468	0.000468978	0.00248718	-0.448837	stable
TMEM5	9.54	10.18	0.647343	9.8612	4.15818	0.000476193	0.00252358	-0.463859	stable
RASSF10	4.53	7.33	2.8013	5.93003	4.15758	0.000476874	0.00252477	-0.465263	up
COA6	10.51	11.23	0.72049	10.8661	4.15735	0.000477125	0.00252477	-0.465782	stable
ATXN3	10.4	9.66	-0.74079	10.0282	-4.15434	0.000480511	0.00254081	-0.472739	stable
BZRAP1	9.5	8.29	-1.21791	8.89499	-4.15392	0.000480992	0.00254147	-0.473722	stable
FBF1	4.46	5.42	0.964102	4.94062	4.15358	0.000481376	0.00254162	-0.474507	stable
PIGM	5.96	6.6	0.632163	6.28027	4.151	0.000484302	0.00255149	-0.480468	stable
DLL4	4.69	5.98	1.28641	5.33358	4.15088	0.000484443	0.00255149	-0.480756	stable
HMGB1	14.13	14.72	0.590787	14.4217	4.15076	0.00048458	0.00255149	-0.481033	stable
ILK	14.89	13.54	-1.35626	14.2168	-4.15068	0.000484672	0.00255149	-0.481221	stable
ORC3	8.38	8.99	0.610215	8.68615	4.14976	0.000485712	0.00255508	-0.483328	stable
MYO1D	4.58	5.3	0.720812	4.94291	4.14853	0.000487119	0.0025606	-0.486174	stable
VHL	4.46	5.23	0.768625	4.84763	4.14761	0.000488183	0.00256431	-0.48832	stable
GRK6	5.14	6.13	0.986512	5.6342	4.14644	0.000489527	0.00256948	-0.491024	stable
GAS2L3	8.4	9.64	1.24252	9.01707	4.14538	0.000490739	0.00257233	-0.493456	stable
DEDD2	7.29	7.95	0.660185	7.62241	4.14534	0.00049079	0.00257233	-0.493557	stable
TRAPPC2L	13.1	13.56	0.458307	13.3322	4.14471	0.000491522	0.00257428	-0.495024	stable
SART3	9.49	10.09	0.602822	9.79064	4.14206	0.000494587	0.00258844	-0.501139	stable
GTPBP10	7.41	7.94	0.535553	7.67719	4.14114	0.000495658	0.00259214	-0.503266	stable
PKIG	14.55	13.22	-1.33767	13.8849	-4.14005	0.000496933	0.00259691	-0.505793	stable
FCGR2B	9.48	8.58	-0.896056	9.0293	-4.13442	0.000503548	0.00262956	-0.518797	stable
PDPN	10.01	11.68	1.66979	10.8462	4.13403	0.00050401	0.00263005	-0.5197	stable
CCZ1	13.32	13.77	0.443141	13.5436	4.1335	0.000504641	0.00263142	-0.520929	stable
VIM	15.9	14.64	-1.25523	15.2703	-4.13164	0.000506849	0.00264101	-0.525223	stable
NAF1	7.24	7.94	0.703949	7.59016	4.12947	0.000509445	0.00265182	-0.530246	stable
CHADL	10.88	9.08	-1.80407	9.97871	-4.12909	0.000509906	0.00265182	-0.531135	stable
KIAA0930	8.73	9.18	0.44522	8.95652	4.12898	0.000510036	0.00265182	-0.531387	stable
TRAPPC13	9.55	10	0.452406	9.77404	4.12488	0.000514968	0.00267551	-0.540848	stable
COMMD4	10.2	10.64	0.436246	10.4171	4.1218	0.000518709	0.00269299	-0.547965	stable
KIAA1257	2.42	4.62	2.20196	3.52116	4.12127	0.000519358	0.0026944	-0.549195	up
HIST1H2AL	5.32	7.93	2.60885	6.62196	4.11924	0.000521839	0.00270531	-0.553879	up
DRICH1	5.87	6.75	0.874526	6.31206	4.11876	0.000522436	0.00270645	-0.555004	stable
GSTO1	13.73	14.18	0.448225	13.9587	4.11686	0.000524774	0.00271464	-0.559394	stable
ZNF131	8.31	8.99	0.683341	8.64822	4.11686	0.000524778	0.00271464	-0.559402	stable
SPOCK3	4.8	2.79	-2.00389	3.79559	-4.11351	0.000528922	0.0027341	-0.567134	down
YRDC	10.29	11.11	0.819771	10.7026	4.11116	0.000531854	0.00274727	-0.572569	stable
FRMD4A	8.41	7.45	-0.960322	7.92781	-4.11007	0.000533213	0.0027523	-0.575076	stable
NPIPA1	11.22	10.58	-0.637359	10.8969	-4.10547	0.000539019	0.00278026	-0.585721	stable
MMACHC	6.43	7.57	1.1408	7.00031	4.10131	0.000544309	0.00280549	-0.59532	stable
CCNB2	8.96	11.54	2.58194	10.2509	4.10101	0.000544694	0.00280549	-0.596015	up
EARS2	6.13	6.61	0.473357	6.3695	4.09941	0.000546743	0.00281258	-0.599705	stable
PFDN2	12.1	12.69	0.58626	12.3956	4.09919	0.000547026	0.00281258	-0.600214	stable
PGAP2	8.59	9.04	0.449292	8.81432	4.09902	0.000547251	0.00281258	-0.600619	stable
PSAT1	10.17	12.01	1.84363	11.0904	4.09802	0.000548535	0.00281715	-0.602921	stable
UBE2I	11.48	10.61	-0.872223	11.0484	-4.09733	0.000549428	0.00281971	-0.60452	stable
MKS1	6.07	6.74	0.666971	6.40183	4.0966	0.000550373	0.00282254	-0.606209	stable
POR	9.75	10.25	0.494545	9.9993	4.09508	0.00055234	0.00283059	-0.609715	stable
CYB5R2	9.19	10.29	1.09999	9.74414	4.08919	0.000560037	0.00286798	-0.623313	stable
SAA4	2.85	6.12	3.26091	4.48457	4.08316	0.000568038	0.00290687	-0.637251	up
C1orf159	7.47	8.24	0.770422	7.8541	4.08185	0.000569782	0.00291371	-0.640264	stable
KIF17	8.07	7.13	-0.940941	7.60101	-4.0811	0.000570794	0.0029168	-0.642008	stable
CCDC122	4.97	6.11	1.14312	5.53792	4.08047	0.000571634	0.00291713	-0.643451	stable
COL7A1	11.87	13.23	1.36125	12.5516	4.08044	0.000571675	0.00291713	-0.643522	stable
USMG5	10.4	11.13	0.7327	10.7658	4.07924	0.000573292	0.0029233	-0.646297	stable
CAPRIN1	9.98	10.42	0.44072	10.1987	4.07882	0.000573858	0.0029241	-0.647267	stable
ARMC4	7.79	5.91	-1.88527	6.84979	-4.07658	0.000576891	0.00293746	-0.652445	stable
CRYGS	6.23	6.88	0.654966	6.55389	4.07529	0.000578642	0.00294428	-0.655423	stable
BLOC1S5	8.04	8.49	0.444372	8.26524	4.07274	0.000582126	0.0029599	-0.66132	stable
MLLT10	10.04	9.53	-0.500732	9.78516	-4.0724	0.000582584	0.00296013	-0.662093	stable
TUBB2A	14.01	12.34	-1.67073	13.1743	-4.06964	0.000586385	0.0029757	-0.66848	stable
EIF4A3	7.92	8.56	0.633599	8.23915	4.06949	0.00058659	0.0029757	-0.668824	stable
MACROD1	9.12	10.01	0.883698	9.56488	4.06926	0.000586898	0.0029757	-0.669339	stable
CD70	5.82	8.39	2.57462	7.10232	4.0688	0.000587539	0.00297684	-0.670412	up
NBPF14	10.29	9.85	-0.439173	10.0679	-4.06769	0.000589072	0.00298249	-0.672971	stable
PTCHD2	3.27	4.52	1.25215	3.89677	4.06529	0.000592401	0.00299722	-0.678505	stable
PREP	5.24	6.65	1.406	5.94419	4.06355	0.000594828	0.00300737	-0.682521	stable
TMSB4X	15.51	16.32	0.806289	15.9156	4.06199	0.000597014	0.00301629	-0.686125	stable
ZNF44	10.15	9.6	-0.547352	9.87163	-4.06137	0.000597893	0.0030186	-0.687568	stable
CYTL1	7.96	6.82	-1.14348	7.3868	-4.06081	0.000598675	0.00302042	-0.688853	stable
PRKD1	10.42	8.96	-1.46792	9.69068	-4.06009	0.000599693	0.00302261	-0.690521	stable
INO80B	10.51	11.12	0.613859	10.8146	4.05965	0.000600308	0.00302261	-0.691528	stable
DTD1	11.04	11.95	0.916104	11.4956	4.0596	0.000600378	0.00302261	-0.691643	stable
ATP5J	14.01	13.45	-0.566229	13.7315	-4.05696	0.000604113	0.00303927	-0.697732	stable
SOCS5	8.93	8.08	-0.846857	8.50686	-4.05534	0.00060642	0.00304873	-0.701476	stable
DYNLRB2	6.7	5.71	-0.993313	6.20719	-4.05192	0.000611321	0.00307121	-0.709381	stable
CRLF3	7.55	8.18	0.630252	7.86629	4.05153	0.000611884	0.00307188	-0.710285	stable
PCMTD1	13.55	14.03	0.473881	13.789	4.05014	0.000613887	0.00307977	-0.713494	stable
MRPS28	11.02	11.53	0.515845	11.2755	4.04918	0.000615271	0.00308456	-0.715705	stable
ZNF746	3.06	3.82	0.762007	3.43923	4.04524	0.000620998	0.00311108	-0.724801	stable
ATP6V1G3	7.5	8.12	0.621736	7.81121	4.0438	0.000623093	0.00311939	-0.728108	stable
KRT17	11.51	12.29	0.784345	11.9026	4.04327	0.000623877	0.00312113	-0.729342	stable
POLR3A	9.57	10.06	0.485388	9.81475	4.04053	0.000627905	0.00313908	-0.73566	stable
PRKCDBP	14.14	12.53	-1.60933	13.3372	-4.04005	0.000628609	0.00314041	-0.736761	stable
SLC30A7	9.9	10.56	0.663243	10.2302	4.03599	0.000634635	0.00316782	-0.746126	stable
TFAP2A	6.33	7.29	0.95779	6.80615	4.03576	0.000634982	0.00316782	-0.746664	stable
CD5	5.83	6.36	0.528159	6.09743	4.03529	0.000635684	0.00316885	-0.747749	stable
RIPPLY1	4.06	5.16	1.10268	4.61176	4.03491	0.000636255	0.00316885	-0.748629	stable
CD58	4.35	5.37	1.01977	4.8559	4.03473	0.000636518	0.00316885	-0.749036	stable
DNMT1	12.19	13.13	0.939524	12.662	4.03429	0.000637187	0.00316997	-0.750067	stable
KIAA1462	11.87	9.61	-2.26054	10.7403	-4.0336	0.000638213	0.00317206	-0.751646	down
PEMT	9	9.72	0.716547	9.36153	4.03342	0.000638494	0.00317206	-0.752077	stable
SNRPB2	9.99	10.64	0.653628	10.3179	4.02992	0.000643768	0.00319604	-0.760152	stable
FOXF1	12.84	11.29	-1.54855	12.061	-4.02774	0.000647063	0.00321017	-0.765163	stable
GPR89A	11.73	12.21	0.479601	11.9725	4.02682	0.000648468	0.00321491	-0.767292	stable
TMEM261	10.09	9.56	-0.534045	9.826	-4.02629	0.000649278	0.00321669	-0.768518	stable
DLC1	11.12	9.51	-1.61252	10.318	-4.0255	0.000650483	0.00322043	-0.770338	stable
FAM206A	8.65	9.29	0.639838	8.97306	4.02506	0.000651149	0.0032215	-0.771341	stable
SFR1	9.64	10.36	0.714779	10.0003	4.024	0.000652775	0.00322731	-0.77379	stable
ZNF430	6.94	7.57	0.638307	7.25506	4.01602	0.000665132	0.00328613	-0.792193	stable
CDC7	7.64	8.84	1.19391	8.23991	4.01529	0.000666279	0.00328818	-0.793883	stable
GLRX2	8.89	9.52	0.632648	9.20413	4.01517	0.000666467	0.00328818	-0.79416	stable
LSG1	7.95	8.38	0.424272	8.16443	4.01258	0.000670545	0.00330482	-0.800146	stable
ITSN1	6.81	5.93	-0.880288	6.36711	-4.01244	0.000670763	0.00330482	-0.800465	stable
ASTN2	9.88	9.29	-0.584388	9.58582	-4.01192	0.000671579	0.00330656	-0.801657	stable
CEP63	7.55	6.9	-0.651677	7.22858	-4.0028	0.000686133	0.00337486	-0.822692	stable
NXPH2	3.9	2.4	-1.49908	3.15139	-4.00242	0.000686739	0.00337486	-0.823558	stable
IL17RB	9.4	11.76	2.36372	10.5794	4.00234	0.000686868	0.00337486	-0.823742	up
POFUT1	9.13	10.34	1.21218	9.73234	3.99857	0.000692981	0.00340255	-0.832435	stable
PHF5A	7.54	8.17	0.63265	7.85622	3.99708	0.000695417	0.00341074	-0.835877	stable
NRIP2	9.32	8.56	-0.763098	8.93842	-3.99673	0.00069599	0.00341074	-0.836684	stable
CSK	9.48	10.17	0.695655	9.8254	3.99667	0.00069608	0.00341074	-0.836811	stable
TNFRSF10B	12.02	13	0.984523	12.5108	3.99586	0.000697409	0.00341492	-0.838683	stable
PRDM5	7.33	6.29	-1.03101	6.81017	-3.9944	0.000699802	0.00342415	-0.842043	stable
BIK	9.81	12.17	2.35881	10.9864	3.99413	0.000700252	0.00342415	-0.842674	up
HS6ST2	6.01	8.35	2.33111	7.18053	3.99027	0.000706623	0.00345294	-0.851557	up
PLAU	11.2	12.99	1.79172	12.0927	3.98955	0.000707826	0.00345635	-0.853225	stable
MYO1C	9.26	8.52	-0.745133	8.89233	-3.98927	0.000708288	0.00345635	-0.853865	stable
ZNF727	7.32	6.61	-0.711146	6.96615	-3.98636	0.000713153	0.00347772	-0.860578	stable
KRBOX1	4.5	3.56	-0.941505	4.03226	-3.98344	0.000718066	0.00349924	-0.867311	stable
MYO10	7.13	8.33	1.20516	7.72922	3.98287	0.000719028	0.00349924	-0.868624	stable
ZWINT	8.06	10.4	2.33421	9.22796	3.98286	0.000719036	0.00349924	-0.868635	up
C9orf142	13.19	13.81	0.625648	13.4992	3.98238	0.000719855	0.00350084	-0.869751	stable
LYST	10.25	9.35	-0.896891	9.80085	-3.97939	0.000724925	0.0035231	-0.876633	stable
CCDC34	4.7	5.31	0.613322	5.00831	3.97655	0.000729784	0.00354378	-0.883185	stable
ZBTB18	11.45	12.01	0.557474	11.7292	3.97582	0.000731036	0.00354378	-0.884865	stable
SSB	11.6	12.07	0.470606	11.8313	3.97575	0.00073116	0.00354378	-0.885031	stable
CNOT10	7.09	7.66	0.569219	7.37313	3.97556	0.000731475	0.00354378	-0.885453	stable
PRKCSH	11.52	11.88	0.365271	11.7009	3.97546	0.000731658	0.00354378	-0.885698	stable
SLC12A2	10.1	11.59	1.49375	10.847	3.97287	0.000736122	0.00356299	-0.891662	stable
RNF146	7.49	6.93	-0.561383	7.20789	-3.96675	0.000746772	0.00361183	-0.905745	stable
LOC101927322	4.25	5.42	1.17637	4.83496	3.9665	0.000747224	0.00361183	-0.906338	stable
BACH2	5.79	4.79	-0.995299	5.29144	-3.96537	0.000749196	0.00361892	-0.908922	stable
EFNB1	11.91	12.65	0.733864	12.281	3.9629	0.00075356	0.00363754	-0.914615	stable
FAM120AOS	10.77	10.33	-0.44539	10.5482	-3.96236	0.000754513	0.00363874	-0.915855	stable
HIST1H2BK	12.73	13.74	1.00946	13.2351	3.96219	0.000754825	0.00363874	-0.91626	stable
CKB	16.43	13.64	-2.7851	15.0335	-3.96042	0.000757972	0.00365145	-0.920339	down
NOSIP	5.3	6.3	0.992168	5.79913	3.95983	0.000759015	0.00365401	-0.921686	stable
LOC81691	7.77	8.56	0.787623	8.162	3.95884	0.000760781	0.00366004	-0.923964	stable
ASB1	10.98	10.48	-0.497836	10.7295	-3.9582	0.000761932	0.00366297	-0.925445	stable
HIST1H3F	7.29	9.52	2.23221	8.40468	3.95793	0.000762413	0.00366297	-0.926065	up
RNF4	7.21	7.76	0.552675	7.48238	3.9575	0.000763181	0.00366419	-0.927051	stable
INTS2	6.54	7.24	0.695166	6.89119	3.95704	0.000764015	0.00366573	-0.928121	stable
UXT	13.14	13.87	0.730673	13.5059	3.95238	0.000772414	0.00370354	-0.938837	stable
PKD1	8.52	7.74	-0.776775	8.13326	-3.95106	0.000774826	0.00371262	-0.941893	stable
STAT5B	11.28	10.49	-0.784366	10.886	-3.94974	0.000777223	0.00372161	-0.94492	stable
TAF4	8.69	9.55	0.85093	9.11977	3.94934	0.000777948	0.00372259	-0.945834	stable
KDM8	4.78	5.3	0.518624	5.03764	3.94832	0.00077983	0.0037291	-0.948202	stable
AES	10.71	10.06	-0.658883	10.3854	-3.94726	0.000781758	0.00373389	-0.950621	stable
FSCN2	3.74	4.33	0.592203	4.03628	3.9472	0.000781875	0.00373389	-0.950768	stable
TMEM191B	12.96	13.44	0.480705	13.1957	3.94569	0.000784649	0.00374463	-0.954238	stable
ADORA2A	7.38	6.5	-0.87774	6.93745	-3.94439	0.000787046	0.00375356	-0.957227	stable
KIAA1211L	3.12	4.28	1.16639	3.70036	3.94249	0.000790579	0.00376606	-0.961616	stable
ACOT2	9.69	9.15	-0.532336	9.41985	-3.94229	0.000790943	0.00376606	-0.962067	stable
PNPLA3	4.45	7.31	2.85633	5.87916	3.94213	0.000791248	0.00376606	-0.962445	up
ALG6	5.83	6.32	0.490094	6.07016	3.94036	0.000794535	0.00377919	-0.966507	stable
KLK10	2.12	5.45	3.32531	3.78484	3.93767	0.000799573	0.00380063	-0.9727	up
RAD51	5.8	8.02	2.22037	6.90669	3.93328	0.000807857	0.00383746	-0.982798	up
ZNF511	9.4	10.31	0.905619	9.85243	3.93086	0.000812469	0.0038568	-0.988375	stable
RNF123	7.81	8.34	0.532522	8.07377	3.9296	0.00081488	0.00386568	-0.991278	stable
MAPK8	8.93	9.46	0.5329	9.19266	3.92876	0.000816484	0.00387072	-0.993204	stable
FAM179B	9.67	9.02	-0.650193	9.34184	-3.92559	0.000822583	0.00389705	-1.00049	stable
PLEKHG1	7.69	8.53	0.833569	8.10924	3.92454	0.000824614	0.00390246	-1.00291	stable
MAP4K5	10.81	10.4	-0.409059	10.6036	-3.92444	0.000824816	0.00390246	-1.00315	stable
POLQ	6.9	9.35	2.45529	8.12654	3.92168	0.000830172	0.0039252	-1.00949	up
TIMM23	10.69	11.24	0.553189	10.9683	3.91887	0.000835673	0.0039486	-1.01596	stable
CLVS2	4.14	2.31	-1.82931	3.22879	-3.91606	0.000841203	0.00397191	-1.02242	stable
TMEM126B	11.21	11.68	0.465277	11.444	3.9158	0.000841719	0.00397191	-1.02302	stable
AQP4	3.38	1.88	-1.50038	2.6314	-3.91326	0.00084676	0.00399307	-1.02887	stable
DHDH	5.95	7.85	1.89986	6.89955	3.91291	0.000847447	0.00399367	-1.02966	stable
ZNF600	10.77	11.48	0.704318	11.1248	3.9126	0.000848064	0.00399395	-1.03037	stable
PDLIM7	10.84	8.97	-1.86841	9.90865	-3.91229	0.000848678	0.00399421	-1.03108	stable
ANO3	6.22	5.33	-0.891163	5.77123	-3.91099	0.000851276	0.00400322	-1.03407	stable
SMARCA4	11.31	11.91	0.595972	11.6114	3.91077	0.000851713	0.00400322	-1.03458	stable
DCLK2	5.82	3.99	-1.83512	4.90366	-3.90956	0.000854139	0.00401198	-1.03736	stable
KCTD10	12.62	12.05	-0.574508	12.3334	-3.90914	0.000854986	0.00401332	-1.03833	stable
UBR2	10.47	10.01	-0.461936	10.2419	-3.9062	0.000860904	0.00403845	-1.04509	stable
FBXO32	11.62	9.18	-2.44124	10.4002	-3.90408	0.000865193	0.00405591	-1.04995	down
A2ML1	2	3.96	1.96832	2.98037	3.90376	0.000865847	0.00405632	-1.05069	stable
IQSEC3	6.84	4.9	-1.94386	5.86706	-3.90283	0.000867743	0.00406254	-1.05283	stable
CNDP2	4.57	5.79	1.22737	5.17952	3.89934	0.000874883	0.00409328	-1.06086	stable
HPS5	7.09	7.62	0.535093	7.35644	3.89799	0.000877665	0.00410361	-1.06396	stable
RIOK3	13.14	12.48	-0.659889	12.814	-3.89747	0.000878737	0.00410367	-1.06516	stable
RNF41	7.28	7.81	0.529979	7.54924	3.89743	0.000878824	0.00410367	-1.06526	stable
SLC25A42	6.15	5.18	-0.969597	5.6638	-3.89687	0.000879975	0.00410636	-1.06654	stable
RPS28	15.6	16.1	0.506695	15.8497	3.89583	0.000882116	0.00411047	-1.06892	stable
RRM1	7.29	8.03	0.733497	7.65859	3.89569	0.000882413	0.00411047	-1.06925	stable
GATC	11.4	11.84	0.435891	11.619	3.89561	0.000882582	0.00411047	-1.06943	stable
HBB	15.06	12.93	-2.13703	13.9955	-3.89523	0.000883364	0.00411144	-1.0703	down
TDRP	4.94	3.8	-1.14313	4.3682	-3.89209	0.000889894	0.00413914	-1.07751	stable
CYP1B1	10.84	8.75	-2.082	9.79509	-3.89003	0.000894216	0.00415654	-1.08225	down
EPHB6	5.41	4.39	-1.02419	4.89725	-3.88919	0.000895988	0.00416207	-1.08419	stable
KLHL35	9.81	10.52	0.706943	10.1616	3.88602	0.000902672	0.00419039	-1.09146	stable
ZNF350	10.35	9.27	-1.0794	9.80654	-3.88028	0.000914922	0.00424429	-1.10466	stable
ZNF585A	9.91	9.49	-0.419769	9.70479	-3.88002	0.000915471	0.00424429	-1.10524	stable
GTF2IRD2	7.58	6.7	-0.882097	7.14079	-3.87537	0.000925531	0.00428815	-1.11594	stable
FOCAD	6.57	7.17	0.60176	6.87269	3.8743	0.000927842	0.00429608	-1.11838	stable
UGDH	12.4	11.36	-1.04587	11.8819	-3.87183	0.000933236	0.00431826	-1.12405	stable
ZNRF3	8.65	9.45	0.803132	9.05156	3.87038	0.000936416	0.00432267	-1.12738	stable
SS18L1	9.99	10.67	0.678596	10.3292	3.87025	0.000936717	0.00432267	-1.12769	stable
TUBA3E	3.98	4.69	0.71545	4.33503	3.87024	0.000936745	0.00432267	-1.12772	stable
DAGLB	11.24	11.67	0.421249	11.4548	3.87012	0.00093699	0.00432267	-1.12798	stable
SMARCD1	8.93	9.31	0.375533	9.11949	3.86976	0.000937799	0.00432267	-1.12882	stable
ITGB1BP2	8.82	7.16	-1.66344	7.99305	-3.86975	0.000937818	0.00432267	-1.12884	stable
CCDC71L	9.44	10.49	1.05273	9.96651	3.86875	0.000940023	0.00433004	-1.13114	stable
BLID	5.38	3.69	-1.69658	4.53453	-3.86669	0.000944578	0.00434822	-1.13587	stable
PPP1R27	5.11	5.94	0.82606	5.52444	3.86631	0.000945418	0.00434929	-1.13674	stable
NDUFB8	14.97	14.51	-0.458022	14.7387	-3.86599	0.000946123	0.00434973	-1.13747	stable
TINF2	11.8	11.31	-0.485061	11.5538	-3.8655	0.000947215	0.00435196	-1.1386	stable
REG1A	7.28	12.46	5.18264	9.87224	3.86457	0.000949271	0.00435739	-1.14072	up
TRMT61B	9.55	9.97	0.42166	9.75841	3.86442	0.000949616	0.00435739	-1.14107	stable
HNRNPCL2	7.24	7.59	0.354636	7.41682	3.86212	0.000954765	0.0043782	-1.14636	stable
COPS7B	8.44	8.88	0.439798	8.66456	3.85952	0.000960607	0.00440216	-1.15233	stable
BFAR	10.29	10.86	0.56929	10.5752	3.85843	0.000963067	0.00441061	-1.15483	stable
AVL9	9.78	10.28	0.499441	10.0287	3.85747	0.000965242	0.00441774	-1.15704	stable
RGS6	5.97	4.21	-1.75822	5.08749	-3.85708	0.000966115	0.00441891	-1.15792	stable
PIEZO1	10.65	10.03	-0.627708	10.3406	-3.85622	0.00096806	0.00442497	-1.15989	stable
SEMA6A	7.5	6.05	-1.45864	6.7748	-3.85515	0.000970495	0.00443327	-1.16234	stable
MRPS21	7.95	7.3	-0.653772	7.62344	-3.85262	0.00097628	0.00445685	-1.16816	stable
ABCA10	7.69	6.86	-0.82709	7.27358	-3.85085	0.000980347	0.00447061	-1.17222	stable
ENTHD1	2.04	3.37	1.33516	2.70466	3.85076	0.000980544	0.00447061	-1.17242	stable
SET	12.59	13.04	0.446275	12.8137	3.85017	0.000981897	0.00447392	-1.17377	stable
CCDC77	9.62	10.31	0.686132	9.96459	3.84956	0.000983318	0.0044762	-1.17518	stable
DOCK11	9.35	8.35	-1.00095	8.85365	-3.84941	0.000983649	0.0044762	-1.17551	stable
GATM	9.74	8.5	-1.23621	9.1202	-3.84745	0.000988196	0.00449403	-1.18002	stable
PGAM2	7.81	6.93	-0.879082	7.37069	-3.84662	0.000990117	0.0044999	-1.18192	stable
LYSMD4	8.63	9.03	0.398373	8.82623	3.84625	0.000990976	0.00450095	-1.18277	stable
ITGB1	13.35	12.71	-0.647888	13.029	-3.84555	0.000992601	0.00450546	-1.18437	stable
SYPL1	11.16	11.75	0.591901	11.4584	3.84409	0.000996007	0.00451806	-1.18772	stable
AIM1L	8.28	10.19	1.91288	9.23606	3.84314	0.000998246	0.00452534	-1.18992	stable
USP34	10.26	9.78	-0.481716	10.0168	-3.84084	0.00100363	0.00454685	-1.19517	stable
RPL35	15.79	16.12	0.332919	15.953	3.83659	0.00101369	0.00458951	-1.20492	stable
PRKCA	11.22	10.19	-1.02571	10.7061	-3.83612	0.00101482	0.00459173	-1.20602	stable
CDH23	7.49	6.19	-1.30767	6.84086	-3.83531	0.00101675	0.00459756	-1.20787	stable
SEC31A	11.05	10.62	-0.430558	10.8321	-3.83489	0.00101774	0.00459911	-1.20882	stable
GPRC5A	10.53	11.9	1.37039	11.2156	3.83188	0.00102494	0.00462876	-1.21572	stable
RDM1	7.37	8.45	1.0872	7.91107	3.8311	0.00102683	0.00463283	-1.21752	stable
NMU	6.13	8.58	2.44982	7.35361	3.83097	0.00102714	0.00463283	-1.21781	up
ARMCX5	9.72	10.35	0.63034	10.0392	3.83046	0.00102838	0.00463456	-1.21899	stable
TGM3	11.46	10.9	-0.560036	11.1791	-3.83027	0.00102882	0.00463456	-1.21941	stable
SASS6	8.59	9.55	0.952363	9.06951	3.82996	0.00102958	0.00463478	-1.22013	stable
BCAP31	14.51	14.96	0.454863	14.7371	3.82972	0.00103017	0.00463478	-1.22069	stable
MAPKBP1	11.13	10.29	-0.840452	10.7076	-3.82752	0.0010355	0.00465585	-1.22574	stable
FAM192A	10.54	10.9	0.360278	10.7237	3.82705	0.00103664	0.00465805	-1.22682	stable
RYR1	7.41	6.69	-0.721918	7.05173	-3.825	0.00104163	0.00467752	-1.23151	stable
FAM171B	5.61	4.35	-1.25875	4.98279	-3.82461	0.00104258	0.00467884	-1.23239	stable
UNG	11.17	11.9	0.730754	11.5389	3.82284	0.00104692	0.00469537	-1.23646	stable
MST1	7.94	6.83	-1.11519	7.38509	-3.82161	0.00104995	0.00470603	-1.23928	stable
ITGB4	14.32	15.25	0.922635	14.7845	3.81944	0.00105529	0.00472531	-1.24424	stable
PVRL1	10.72	11.86	1.1321	11.289	3.81933	0.00105558	0.00472531	-1.24451	stable
CDKN2B	10.6	9.28	-1.31995	9.93961	-3.81702	0.0010613	0.00474795	-1.24979	stable
EFHC2	2.26	1.93	-0.334808	2.09443	-3.81637	0.00106292	0.00475225	-1.25128	stable
RIPPLY2	5.27	2.87	-2.39614	4.07088	-3.81398	0.00106889	0.00477592	-1.25675	down
LIMS3	5.27	3.91	-1.3601	4.58888	-3.81137	0.00107545	0.00479982	-1.26274	stable
TEKT3	6.16	4.68	-1.47652	5.42165	-3.81116	0.00107598	0.00479982	-1.26321	stable
USP51	5.99	4.99	-0.994123	5.48916	-3.81088	0.0010767	0.00479982	-1.26387	stable
NCAPH	5.27	7.19	1.91774	6.22838	3.81079	0.00107692	0.00479982	-1.26407	stable
SPN	4	5.42	1.41846	4.70593	3.80989	0.0010792	0.00480696	-1.26613	stable
AK8	9.4	8.79	-0.603955	9.0944	-3.80793	0.00108416	0.00482606	-1.27061	stable
SLC25A26	8.53	8.97	0.43509	8.74965	3.80692	0.00108674	0.00483454	-1.27294	stable
SPARC	14.33	13.97	-0.359823	14.146	-3.80576	0.00108969	0.00484464	-1.27558	stable
XRCC5	12.6	13.35	0.746767	12.978	3.80455	0.00109279	0.0048554	-1.27836	stable
CFAP99	2.57	3.25	0.675616	2.91252	3.80333	0.00109592	0.00486596	-1.28115	stable
GCG	10.31	8.83	-1.47256	9.56882	-3.8031	0.00109653	0.00486596	-1.28169	stable
ENPP5	5.69	7.21	1.51962	6.45069	3.80274	0.00109744	0.00486699	-1.28251	stable
ZNF787	9.5	9.97	0.462486	9.73403	3.80241	0.0010983	0.00486778	-1.28327	stable
CEPT1	7.87	8.41	0.5448	8.13862	3.80172	0.00110006	0.00487256	-1.28484	stable
RCCD1	6.54	7.04	0.499039	6.78939	3.80003	0.00110445	0.00488897	-1.28872	stable
EML5	5.59	4.12	-1.46314	4.85613	-3.79867	0.00110798	0.00490157	-1.29184	stable
CEBPD	15.13	14.02	-1.10943	14.5759	-3.79813	0.00110938	0.00490473	-1.29308	stable
CAPSL	4.62	6.21	1.59327	5.41249	3.79635	0.001114	0.0049221	-1.29713	stable
SREBF1	7.83	8.23	0.404244	8.03107	3.79365	0.00112108	0.00495032	-1.30332	stable
CA2	11.94	8.62	-3.31235	10.2805	-3.79298	0.00112284	0.00495506	-1.30486	down
ZCCHC7	10.12	10.58	0.460556	10.3524	3.79204	0.00112533	0.00496297	-1.30702	stable
UPF3B	9.67	10.34	0.664589	10.0052	3.78799	0.00113606	0.00500423	-1.31629	stable
RPS9	12.47	12.99	0.522168	12.7325	3.78798	0.00113608	0.00500423	-1.31631	stable
MORF4L2	12.7	13.15	0.445665	12.9243	3.78643	0.00114023	0.00501938	-1.31986	stable
BTBD8	4.26	4.85	0.58665	4.5521	3.78416	0.00114631	0.00504305	-1.32506	stable
WDPCP	7.43	6.86	-0.5675	7.14735	-3.78379	0.0011473	0.00504433	-1.32591	stable
PCSK9	9.46	12.36	2.89937	10.9062	3.78285	0.00114983	0.00505036	-1.32805	up
RAB11FIP4	7.91	9.15	1.24331	8.53199	3.78275	0.00115009	0.00505036	-1.32827	stable
MUM1L1	5.7	3.49	-2.20913	4.59106	-3.78131	0.00115397	0.00506429	-1.33156	down
SH2B1	13.83	13.37	-0.461451	13.5983	-3.77941	0.00115912	0.00508084	-1.33591	stable
ANKZF1	12.85	13.34	0.481808	13.0946	3.7794	0.00115916	0.00508084	-1.33595	stable
APBB3	8.34	7.85	-0.48826	8.09746	-3.77872	0.00116101	0.00508583	-1.3375	stable
IFI30	13.12	14.38	1.25915	13.7519	3.77521	0.00117059	0.00512465	-1.34553	stable
KRTAP24-1	2.61	4.51	1.9003	3.56062	3.77109	0.00118194	0.00517029	-1.35495	stable
NBEAL2	6.73	7.23	0.501114	6.97606	3.77074	0.00118292	0.00517029	-1.35576	stable
RAB3IP	10.94	12.19	1.24924	11.5614	3.77064	0.00118319	0.00517029	-1.35597	stable
NCCRP1	11.14	10.45	-0.691936	10.7983	-3.76982	0.00118548	0.00517716	-1.35787	stable
YTHDC1	7.17	6.22	-0.946135	6.69756	-3.76853	0.00118906	0.00518962	-1.36081	stable
DNASE1	6.91	7.92	1.01493	7.41343	3.76651	0.00119472	0.0052086	-1.36544	stable
TYMP	8.32	9.46	1.14159	8.89306	3.76628	0.00119533	0.0052086	-1.36595	stable
CCDC42B	7.24	7.7	0.454222	7.47133	3.76619	0.0011956	0.0052086	-1.36616	stable
UMPS	7.64	8.53	0.890118	8.08768	3.76411	0.00120143	0.00523083	-1.37091	stable
C17orf89	13.59	14.07	0.484015	13.8329	3.76373	0.0012025	0.00523228	-1.37178	stable
ATG9B	5.14	6.19	1.04178	5.66562	3.76259	0.00120573	0.00524317	-1.3744	stable
RIT2	3.63	2.08	-1.54625	2.85721	-3.76216	0.00120695	0.00524526	-1.37538	stable
EPS15	10.85	10.4	-0.445807	10.6259	-3.75945	0.00121462	0.00527543	-1.38157	stable
RPUSD2	9.83	10.65	0.827097	10.2396	3.75899	0.00121594	0.00527792	-1.38262	stable
WNT6	6.89	5.69	-1.19685	6.291	-3.75506	0.00122719	0.00532354	-1.39162	stable
MYCT1	9.32	8.01	-1.30623	8.66234	-3.75473	0.00122812	0.00532435	-1.39236	stable
CHST12	10.23	9.77	-0.460328	9.99591	-3.7527	0.00123397	0.00534601	-1.39699	stable
ZMYM3	5.16	5.72	0.563324	5.43689	3.75248	0.00123462	0.00534601	-1.3975	stable
ALG8	9	9.43	0.428133	9.21102	3.75178	0.00123664	0.00535152	-1.3991	stable
GOLGA2	10.76	10.34	-0.419188	10.5508	-3.75121	0.00123831	0.00535552	-1.40042	stable
MTSS1	9.27	7.93	-1.34112	8.59999	-3.75029	0.00124097	0.00536378	-1.40251	stable
PNMT	8.82	8.03	-0.791082	8.42843	-3.74798	0.0012477	0.00538962	-1.40779	stable
FAM117B	10.85	11.51	0.6611	11.1794	3.74679	0.00125118	0.00540136	-1.4105	stable
ECSCR	11.45	10.16	-1.29507	10.8069	-3.74569	0.00125442	0.00541211	-1.41303	stable
COPS5	9.45	9.92	0.470857	9.68538	3.74272	0.00126317	0.00544374	-1.41981	stable
CNTD2	9.39	10.6	1.21397	9.99792	3.74243	0.00126402	0.00544374	-1.42046	stable
RUNDC3B	4.78	3.73	-1.05349	4.25746	-3.74243	0.00126404	0.00544374	-1.42048	stable
ABLIM2	9.01	10.13	1.12075	9.57253	3.74076	0.00126897	0.00546169	-1.42428	stable
EIF5	10.17	9.46	-0.71014	9.81543	-3.73918	0.00127367	0.00547862	-1.42789	stable
FAM220A	8.94	9.4	0.462656	9.17218	3.73832	0.00127623	0.00548635	-1.42985	stable
AMTN	2.38	3.01	0.629557	2.69127	3.73708	0.00127996	0.00549905	-1.43269	stable
DDX46	7.54	7.96	0.414334	7.75005	3.73666	0.00128122	0.00550117	-1.43365	stable
ZC3H6	7.68	7.03	-0.652235	7.35211	-3.73378	0.00128988	0.00553504	-1.44022	stable
NELFB	9.51	10.09	0.586305	9.80154	3.73307	0.00129203	0.00554092	-1.44184	stable
CAMK2G	10	8.73	-1.26704	9.36734	-3.73246	0.00129389	0.00554329	-1.44325	stable
RPN2	13.34	14.2	0.868408	13.7702	3.73238	0.00129413	0.00554329	-1.44343	stable
FAM162B	5.82	4.3	-1.51363	5.06098	-3.73094	0.00129851	0.00555639	-1.44672	stable
PIF1	6.12	6.71	0.584895	6.41687	3.73086	0.00129875	0.00555639	-1.4469	stable
IRX3	5.81	6.84	1.02332	6.3254	3.72965	0.00130241	0.00556873	-1.44965	stable
L2HGDH	5.52	6.32	0.806637	5.91852	3.72731	0.00130956	0.00559596	-1.45499	stable
GCH1	6.24	7.44	1.20094	6.84034	3.72528	0.00131581	0.00561932	-1.45963	stable
C1orf53	8.18	9.26	1.08057	8.71547	3.72155	0.00132734	0.00566517	-1.46814	stable
KCTD12	5.99	5.13	-0.859155	5.56187	-3.72076	0.0013298	0.00567228	-1.46994	stable
MXD4	14.13	13.54	-0.590942	13.8337	-3.72032	0.00133117	0.00567476	-1.47095	stable
ARFGAP1	13.38	14.01	0.628301	13.6956	3.71831	0.00133745	0.00569812	-1.47554	stable
SLC35G6	6.05	4.91	-1.14075	5.479	-3.71787	0.00133885	0.00570066	-1.47655	stable
TSEN34	13.71	14.12	0.405412	13.9123	3.71698	0.00134161	0.00570904	-1.47857	stable
HN1	12.95	14.07	1.12235	13.5098	3.71619	0.0013441	0.00571623	-1.48037	stable
SELP	9.94	8.69	-1.24619	9.31395	-3.7128	0.00135481	0.00575833	-1.48811	stable
FGF14	5.87	4.33	-1.54051	5.10149	-3.71162	0.00135858	0.00577092	-1.49082	stable
FAM134A	10.06	9.46	-0.596435	9.76288	-3.71098	0.00136058	0.00577601	-1.49225	stable
MRPS35	13.25	14.14	0.886189	13.6921	3.70975	0.00136452	0.00578737	-1.49507	stable
GPR146	7.94	6.63	-1.30924	7.28549	-3.70942	0.00136556	0.00578737	-1.49581	stable
GJB3	9.44	12.28	2.83579	10.8605	3.70938	0.00136569	0.00578737	-1.4959	up
ERC1	9	8.44	-0.555482	8.72204	-3.709	0.0013669	0.00578908	-1.49677	stable
JUND	15.01	14.29	-0.718088	14.6523	-3.70819	0.00136952	0.00579674	-1.49864	stable
UTP23	9.82	10.3	0.478794	10.057	3.70484	0.00138027	0.00583627	-1.50626	stable
MRPS31	9.24	9.77	0.524155	9.50325	3.70478	0.00138049	0.00583627	-1.50641	stable
CDC45	7.84	10.74	2.9057	9.28936	3.70304	0.0013861	0.00585653	-1.51037	up
GNAT2	2.41	3.4	0.98634	2.90499	3.69996	0.00139613	0.00589527	-1.51739	stable
CHPF2	12.79	13.26	0.465103	13.0266	3.69972	0.00139692	0.00589527	-1.51794	stable
LAMB2	13.27	12.15	-1.12037	12.7124	-3.69537	0.00141121	0.00595206	-1.52786	stable
LRRC4C	4.74	3.09	-1.65358	3.9126	-3.69484	0.00141295	0.0059559	-1.52907	stable
CLEC10A	7.89	6.68	-1.21205	7.28432	-3.69375	0.00141657	0.0059676	-1.53155	stable
KDM5A	8.74	9.1	0.368269	8.9205	3.68877	0.00143317	0.00603185	-1.54291	stable
RNF212	4.94	3.43	-1.51887	4.18535	-3.68842	0.00143434	0.00603185	-1.5437	stable
CELF4	5.17	4.12	-1.0404	4.64493	-3.68842	0.00143435	0.00603185	-1.54371	stable
DAO	6.97	5.28	-1.6898	6.12852	-3.68493	0.0014461	0.00607769	-1.55165	stable
WDR17	6.88	4.45	-2.43477	5.6656	-3.684	0.00144923	0.00608484	-1.55376	down
FAM24A	4.18	5.68	1.49638	4.93224	3.68373	0.00145016	0.00608484	-1.55439	stable
SP140L	6.07	6.8	0.734375	6.43446	3.68367	0.00145035	0.00608484	-1.55452	stable
SELK	13.12	12.65	-0.47292	12.8827	-3.68252	0.00145426	0.00609765	-1.55714	stable
FBXO11	10.47	10.1	-0.367212	10.2846	-3.68076	0.00146026	0.00611923	-1.56115	stable
ADRBK1	12.4	12.94	0.539212	12.668	3.67671	0.00147417	0.00617389	-1.57038	stable
COMMD5	10.17	10.79	0.614129	10.4795	3.67482	0.0014807	0.00619763	-1.57469	stable
TEAD1	11.56	10.5	-1.06144	11.0308	-3.67173	0.00149143	0.00623888	-1.58172	stable
PSME1	14.97	15.55	0.583116	15.2587	3.67075	0.00149483	0.00624889	-1.58394	stable
ST6GALNAC2	10.91	9.22	-1.69003	10.0601	-3.67054	0.00149557	0.00624889	-1.58442	stable
C3orf70	9.9	8.54	-1.36326	9.22149	-3.66708	0.00150771	0.00629593	-1.59229	stable
ETAA1	8.5	9.04	0.535946	8.77156	3.6625	0.00152396	0.00636007	-1.60273	stable
TPRKB	11.12	11.64	0.510589	11.38	3.66118	0.00152864	0.00637588	-1.60572	stable
HIST1H4K	10.79	11.61	0.814306	11.2009	3.65969	0.00153399	0.00639242	-1.60912	stable
FTH1	13.58	12.92	-0.658972	13.2499	-3.65943	0.00153492	0.00639242	-1.60971	stable
GUSB	7.51	8.11	0.596931	7.81159	3.65933	0.00153529	0.00639242	-1.60994	stable
MFAP2	9.83	11.58	1.75458	10.7026	3.65821	0.00153929	0.00640535	-1.61247	stable
PIGA	5.77	6.55	0.787036	6.16104	3.65795	0.00154023	0.00640551	-1.61307	stable
IFFO1	11.96	11.1	-0.863736	11.5295	-3.65484	0.00155147	0.00644693	-1.62015	stable
PRKRIR	11.15	11.6	0.447796	11.3786	3.6547	0.00155199	0.00644693	-1.62047	stable
CCDC63	3.44	4.08	0.638769	3.7597	3.65394	0.00155473	0.00645458	-1.62219	stable
HNF1A	9.53	11.68	2.1448	10.6032	3.65271	0.00155922	0.00646945	-1.625	up
GADD45GIP1	13.61	14.04	0.432102	13.8237	3.65192	0.00156209	0.00647761	-1.62679	stable
CFHR1	10.35	9.09	-1.25527	9.72211	-3.64905	0.00157262	0.00651747	-1.63332	stable
JMY	9.22	8.55	-0.678812	8.88491	-3.64876	0.00157367	0.00651805	-1.63397	stable
ZNF607	11.79	12.66	0.869326	12.2296	3.6464	0.00158236	0.00655027	-1.63934	stable
OTUD7B	8.79	8.26	-0.531007	8.52574	-3.6443	0.00159017	0.00657877	-1.64413	stable
NBPF8	9.54	9.01	-0.530735	9.27414	-3.64386	0.0015918	0.00658172	-1.64512	stable
FCF1	8.38	8.82	0.439802	8.59535	3.64326	0.00159405	0.00658719	-1.6465	stable
TXNDC9	11.06	11.56	0.502126	11.3067	3.64255	0.00159669	0.0065943	-1.64811	stable
LATS2	11.82	10.75	-1.06503	11.2871	-3.64087	0.00160295	0.00661634	-1.65192	stable
ENPP6	4.81	3.15	-1.65619	3.98286	-3.6403	0.00160509	0.00662133	-1.65321	stable
AJAP1	6	4.33	-1.67709	5.16443	-3.63941	0.00160841	0.00663122	-1.65523	stable
KCTD6	5.23	5.79	0.5628	5.50819	3.6387	0.00161112	0.00663854	-1.65686	stable
RAB36	7.27	8.17	0.89735	7.71945	3.63633	0.00162003	0.00667144	-1.66223	stable
PRELID1	11.46	12.12	0.664421	11.7886	3.63578	0.00162212	0.00667618	-1.66348	stable
RSPH1	6.7	7.47	0.774707	7.08658	3.63447	0.00162709	0.0066928	-1.66646	stable
CARD9	7.57	8.48	0.913441	8.02297	3.63372	0.00162994	0.00670066	-1.66816	stable
C16orf93	10.15	10.74	0.588427	10.4485	3.63285	0.00163326	0.00671044	-1.67014	stable
RERE	9.45	8.98	-0.47193	9.21457	-3.62905	0.00164784	0.00676646	-1.67879	stable
B9D1	8.94	9.65	0.711599	9.2972	3.62864	0.00164938	0.00676658	-1.6797	stable
FAM167B	8.3	9	0.701862	8.64813	3.62855	0.00164976	0.00676658	-1.67992	stable
NRBP2	10.59	9.75	-0.839078	10.1745	-3.62771	0.001653	0.00677598	-1.68183	stable
CDH11	7.01	8.24	1.23039	7.62466	3.62707	0.00165547	0.00678222	-1.68328	stable
MKL2	9.59	9.12	-0.473104	9.35393	-3.62603	0.00165947	0.00679471	-1.68563	stable
KCNJ8	9.31	8.06	-1.24767	8.68779	-3.62365	0.00166872	0.00682864	-1.69103	stable
SLK	12.33	11.59	-0.744039	11.9593	-3.62238	0.0016737	0.00684513	-1.69393	stable
SIX3	2.16	3.94	1.78304	3.04932	3.61991	0.00168336	0.00688071	-1.69953	stable
PRKAG2	9.75	8.37	-1.38514	9.05928	-3.61857	0.00168862	0.00689827	-1.70257	stable
HMGN1	13.14	13.7	0.560718	13.4187	3.61702	0.00169475	0.00691935	-1.70609	stable
PCDHB11	5.21	4.19	-1.02014	4.70179	-3.61606	0.00169856	0.00693094	-1.70827	stable
ZNF835	5.98	5.2	-0.782324	5.59089	-3.61435	0.00170537	0.00695475	-1.71216	stable
ZNF358	13.62	12.85	-0.771683	13.2379	-3.61323	0.00170983	0.00696897	-1.7147	stable
TAF9B	9.37	8.57	-0.795829	8.97173	-3.6129	0.00171115	0.00697038	-1.71545	stable
C2orf27B	7.41	8.61	1.19699	8.00677	3.61207	0.00171445	0.00697721	-1.71733	stable
ERI1	10.17	10.47	0.300454	10.3238	3.61185	0.00171534	0.00697721	-1.71783	stable
SLC6A17	6.38	5.65	-0.728704	6.01747	-3.61129	0.00171759	0.00697721	-1.71911	stable
UBA6	5.17	5.95	0.784245	5.56105	3.61119	0.00171797	0.00697721	-1.71932	stable
KIAA0232	9.25	8.94	-0.301338	9.09522	-3.61102	0.00171865	0.00697721	-1.7197	stable
TUBA3D	6.67	7.1	0.434978	6.88683	3.61101	0.00171868	0.00697721	-1.71972	stable
KPNA7	5.98	7.52	1.53846	6.7499	3.60567	0.00174025	0.00705884	-1.73185	stable
GLYATL1	1.93	3.21	1.2825	2.56651	3.60554	0.00174077	0.00705884	-1.73214	stable
ATXN10	6.4	5.5	-0.900588	5.94882	-3.60485	0.0017436	0.00706631	-1.73372	stable
KRT25	4.01	1.94	-2.06403	2.97443	-3.60237	0.00175372	0.00710331	-1.73934	down
MYO6	7.56	8.36	0.802002	7.96085	3.60155	0.00175706	0.00711283	-1.7412	stable
ZC3H12A	11.59	12.92	1.33128	12.2593	3.59626	0.00177888	0.00719705	-1.75319	stable
STX18	8.81	9.39	0.579151	9.10173	3.58894	0.00180952	0.0073169	-1.76979	stable
KCNIP2	10.52	8.78	-1.73833	9.65125	-3.58755	0.00181538	0.00733643	-1.77293	stable
FAM132B	5.52	6.94	1.41309	6.23027	3.58528	0.00182503	0.00737126	-1.77808	stable
SEPW1	13.56	12.69	-0.868921	13.1279	-3.58401	0.00183044	0.00738894	-1.78096	stable
C4BPA	6.13	8.24	2.11617	7.1852	3.58328	0.00183356	0.00739737	-1.78261	up
RPL14	15.15	15.54	0.397247	15.3453	3.58248	0.00183699	0.00740703	-1.78443	stable
UBAP2L	8.8	9.2	0.402004	9.00167	3.58184	0.00183973	0.00741387	-1.78587	stable
TOR3A	12.55	13	0.447464	12.7735	3.57965	0.00184914	0.0074476	-1.79083	stable
ZNF812	7.72	7.29	-0.436234	7.50688	-3.57811	0.00185582	0.00747031	-1.79434	stable
UBL7	7.82	8.34	0.520506	8.07649	3.57376	0.00187473	0.00754216	-1.80418	stable
GTF3C3	5.34	5.88	0.542382	5.6074	3.57202	0.00188233	0.00756847	-1.80811	stable
FUZ	10.16	9.3	-0.853179	9.73141	-3.57022	0.00189026	0.00759609	-1.81219	stable
ZDHHC11	7.93	6.19	-1.73995	7.06122	-3.5698	0.0018921	0.00759921	-1.81314	stable
CCDC90B	9.8	10.14	0.336686	9.9714	3.56743	0.00190259	0.00763706	-1.81851	stable
ASXL2	10.62	10.93	0.316208	10.7748	3.56636	0.00190735	0.00765189	-1.82094	stable
GNAZ	5.83	5.05	-0.781265	5.43732	-3.56408	0.00191748	0.00768822	-1.82608	stable
GATS	9.21	8.36	-0.849112	8.78316	-3.56284	0.00192305	0.00770623	-1.8289	stable
MED25	11.65	12.15	0.502902	11.8996	3.56183	0.0019276	0.00772013	-1.83119	stable
ANGEL1	8.43	9.23	0.796575	8.83301	3.56055	0.00193332	0.00773871	-1.83407	stable
ARAP2	9.71	10.35	0.640476	10.0259	3.55956	0.0019378	0.0077523	-1.83632	stable
EHD4	10.39	11.1	0.710978	10.7405	3.55799	0.00194492	0.00777642	-1.83988	stable
TDRD9	5.74	4.22	-1.52635	4.9797	-3.55768	0.00194632	0.00777768	-1.84058	stable
UGGT2	7.59	8.24	0.653083	7.91217	3.55661	0.00195116	0.0077914	-1.84299	stable
GTF3C2	11.48	11.94	0.461013	11.7131	3.55634	0.00195241	0.0077914	-1.84361	stable
TOR1AIP2	7.8	8.29	0.48691	8.04808	3.55604	0.00195376	0.0077914	-1.84428	stable
AADACL2	4.89	2.72	-2.16637	3.80472	-3.55587	0.00195454	0.0077914	-1.84467	down
TLK1	9.51	9.01	-0.494676	9.25908	-3.55572	0.00195521	0.0077914	-1.845	stable
KIAA0226L	7.73	8.8	1.07171	8.26515	3.55505	0.00195828	0.00779929	-1.84652	stable
ZNF165	8.8	10.15	1.34723	9.47611	3.55234	0.00197067	0.00784428	-1.85265	stable
HHATL	7.72	6.88	-0.839956	7.29848	-3.552	0.00197222	0.00784607	-1.85341	stable
ITGB3BP	10.37	11.09	0.717355	10.7319	3.55088	0.00197737	0.00786219	-1.85594	stable
ZNF615	8.02	7.56	-0.46435	7.79222	-3.54942	0.00198414	0.00788472	-1.85926	stable
ZNF391	5.06	5.97	0.915266	5.51687	3.54809	0.00199026	0.00790466	-1.86225	stable
BTF3L4	8.47	8.86	0.397493	8.66594	3.5472	0.00199443	0.00791682	-1.86428	stable
DCLRE1C	6.17	7.08	0.910004	6.62996	3.54612	0.00199945	0.00793235	-1.86672	stable
HRCT1	12.69	11.01	-1.67629	11.8475	-3.54559	0.00200193	0.00793776	-1.86792	stable
GPN3	10.41	10.9	0.495042	10.6542	3.54269	0.00201547	0.00798704	-1.87446	stable
MARK1	6.48	5.32	-1.15791	5.9024	-3.54199	0.00201875	0.00799559	-1.87604	stable
ATP5J2	12.22	12.86	0.638036	12.5401	3.5417	0.00202013	0.00799664	-1.87671	stable
MED9	11.58	11.13	-0.448315	11.3539	-3.53644	0.00204501	0.00809064	-1.88858	stable
DHFR	10.63	11.53	0.902404	11.0831	3.53537	0.00205013	0.00810258	-1.89101	stable
SNAP29	10.37	9.73	-0.636137	10.0491	-3.53533	0.0020503	0.00810258	-1.89109	stable
LGALSL	11.26	10.5	-0.759487	10.8842	-3.53505	0.00205165	0.00810347	-1.89173	stable
IL9R	10.24	9.46	-0.777465	9.84737	-3.53361	0.00205853	0.0081255	-1.89497	stable
MSH2	10.62	11.33	0.711782	10.9787	3.53341	0.00205951	0.0081255	-1.89544	stable
PDPK1	12.61	12.06	-0.543172	12.3366	-3.53216	0.0020655	0.0081421	-1.89826	stable
LGALS1	14.27	12.98	-1.29668	13.6267	-3.53206	0.00206599	0.0081421	-1.89849	stable
TSHZ2	9.66	7.99	-1.66514	8.82336	-3.5309	0.00207158	0.00815964	-1.90111	stable
CLUAP1	7.36	6.4	-0.953131	6.881	-3.53048	0.0020736	0.00816307	-1.90205	stable
C12orf49	10.36	11.24	0.885977	10.8003	3.5295	0.00207832	0.00817719	-1.90426	stable
PRNP	10.79	10.23	-0.55563	10.5102	-3.52806	0.00208533	0.00820022	-1.90752	stable
KIZ	13.13	11.46	-1.6678	12.2912	-3.52161	0.00211685	0.00831962	-1.92208	stable
KBTBD2	9.64	10.21	0.562426	9.92524	3.52054	0.00212213	0.00833578	-1.92449	stable
HIST1H1A	2.22	3.31	1.09196	2.76776	3.51961	0.00212673	0.00834926	-1.92659	stable
CSNK2A1	11.99	12.61	0.619589	12.2972	3.51912	0.00212916	0.0083542	-1.9277	stable
LMLN	7.93	8.45	0.517773	8.18698	3.51583	0.00214552	0.00841377	-1.93512	stable
CES4A	8.17	8.94	0.771285	8.55804	3.51522	0.00214853	0.00842098	-1.93648	stable
GYG1	10.65	9.6	-1.04619	10.1251	-3.51329	0.00215822	0.00845429	-1.94084	stable
LCA5L	2.05	2.72	0.665429	2.38294	3.51155	0.00216698	0.00848397	-1.94477	stable
RAB2B	9.72	9.18	-0.54538	9.44854	-3.51085	0.00217049	0.00849308	-1.94635	stable
SUV420H2	10.18	10.97	0.785928	10.5729	3.5101	0.00217431	0.00850336	-1.94805	stable
MPHOSPH6	11.84	12.3	0.463298	12.0681	3.50921	0.00217882	0.00851632	-1.95005	stable
MUC3A	8.83	9.92	1.09542	9.37676	3.50735	0.00218824	0.00854847	-1.95424	stable
CDC42EP1	13.33	14.24	0.907226	13.7859	3.50683	0.00219089	0.00855078	-1.95541	stable
RNF14	8.02	7.61	-0.405867	7.81493	-3.50677	0.00219122	0.00855078	-1.95556	stable
SUPT4H1	12.5	13.08	0.585924	12.7916	3.50569	0.00219671	0.00856754	-1.95799	stable
PARD3B	8.58	7.7	-0.876353	8.14019	-3.50497	0.00220039	0.00857719	-1.95961	stable
DUT	9.42	10.09	0.66622	9.75326	3.50332	0.00220887	0.00860557	-1.96334	stable
PKP4	12.34	12.86	0.51562	12.6015	3.50206	0.00221535	0.00862611	-1.96618	stable
TNFRSF1A	12.07	11.55	-0.519326	11.8115	-3.50147	0.00221837	0.00863316	-1.9675	stable
ZFPL1	7.91	8.29	0.37928	8.09754	3.50015	0.00222522	0.00865079	-1.97048	stable
YPEL1	8.83	8.27	-0.565242	8.54925	-3.50013	0.00222532	0.00865079	-1.97053	stable
CCL17	4.01	5.76	1.74885	4.88411	3.4993	0.00222958	0.00866263	-1.97238	stable
ZMYND15	7.36	8.25	0.892844	7.80795	3.49845	0.002234	0.00867512	-1.9743	stable
ZBTB6	8.35	8.87	0.516247	8.61124	3.49567	0.00224848	0.00872658	-1.98056	stable
EIF2S3	13.57	14.23	0.658255	13.9017	3.49536	0.0022501	0.00872814	-1.98126	stable
ZNF630	5.6	6.31	0.716532	5.95562	3.49508	0.00225158	0.00872916	-1.9819	stable
EIF4EBP2	12	11.45	-0.551029	11.7275	-3.49411	0.00225666	0.0087441	-1.98408	stable
LBX2	4.58	5.14	0.566521	4.85913	3.49179	0.00226885	0.00878656	-1.9893	stable
C6orf106	13.03	12.61	-0.425817	12.8217	-3.4914	0.0022709	0.00878976	-1.99018	stable
PLEKHG7	5.3	6.29	0.992478	5.79842	3.48809	0.00228849	0.00885302	-1.99765	stable
ARL8B	11.09	10.67	-0.418655	10.881	-3.48774	0.00229034	0.0088554	-1.99844	stable
NR1D1	8.94	9.9	0.961602	9.42087	3.48624	0.0022983	0.00888139	-2.0018	stable
SYNDIG1	7.89	9.3	1.41744	8.59529	3.48492	0.00230538	0.0089024	-2.00478	stable
TAF2	9.26	9.73	0.47683	9.49415	3.48476	0.00230623	0.0089024	-2.00514	stable
ZNF816	8.33	9.4	1.07446	8.86666	3.48423	0.00230907	0.00890707	-2.00633	stable
NIPA2	10.84	11.29	0.442822	11.0644	3.48407	0.00230993	0.00890707	-2.00669	stable
ARHGAP44	10.17	8.87	-1.30663	9.51885	-3.48268	0.00231741	0.00892649	-2.00982	stable
KIAA1328	8.14	7.47	-0.666915	7.80231	-3.48267	0.00231747	0.00892649	-2.00985	stable
MNX1	10.1	11.35	1.24895	10.7274	3.48202	0.00232098	0.0089352	-2.01131	stable
ZNF425	8.52	7.66	-0.862153	8.08938	-3.48142	0.00232421	0.00894281	-2.01266	stable
HLCS	7.3	7.68	0.377249	7.48721	3.48007	0.00233152	0.00896612	-2.0157	stable
GRINA	14.06	14.74	0.676814	14.3984	3.4794	0.00233517	0.00897532	-2.01722	stable
YY1	11.73	12.1	0.371556	11.9173	3.47911	0.00233672	0.00897648	-2.01786	stable
CLCN7	12.35	12.85	0.500746	12.5964	3.47794	0.00234306	0.00899601	-2.02049	stable
UGT2B15	2.59	4.99	2.40238	3.79346	3.47552	0.0023563	0.00904196	-2.02594	up
NTMT1	10.41	10.87	0.456671	10.6367	3.4687	0.00239394	0.00918149	-2.04129	stable
OPLAH	7.89	8.5	0.614408	8.1967	3.46816	0.00239692	0.00918798	-2.0425	stable
HIST1H1B	6.19	7.22	1.03178	6.7009	3.46604	0.00240874	0.0092273	-2.04726	stable
ASCL1	4.08	2.85	-1.22891	3.46412	-3.46585	0.00240983	0.0092273	-2.0477	stable
RPS17	16.42	16.71	0.284536	16.5641	3.46563	0.00241105	0.0092273	-2.04819	stable
SOBP	5.63	4.26	-1.3678	4.94121	-3.46461	0.00241676	0.00924421	-2.05048	stable
ZRANB1	8.79	8.29	-0.498304	8.54293	-3.46262	0.00242795	0.00928205	-2.05495	stable
XPA	10.74	10.01	-0.733517	10.3733	-3.46224	0.0024301	0.00928528	-2.05581	stable
PGD	9.42	10.41	0.983695	9.91649	3.46065	0.00243911	0.00931475	-2.05939	stable
C5orf15	8.35	8.88	0.531191	8.61848	3.45966	0.00244472	0.00932983	-2.06162	stable
COMMD1	12.23	11.89	-0.345601	12.0592	-3.45943	0.00244598	0.00932983	-2.06211	stable
CCDC43	10.73	11.22	0.485768	10.9772	3.45926	0.00244698	0.00932983	-2.06251	stable
FBN2	6.37	7.93	1.56853	7.15038	3.45789	0.00245474	0.00935446	-2.06558	stable
TAF6	6.47	6.9	0.427862	6.68573	3.45759	0.00245647	0.00935606	-2.06626	stable
P2RY1	8.69	7.32	-1.36989	8.00748	-3.45678	0.00246112	0.00936876	-2.06809	stable
EFEMP2	12.3	11.31	-0.988951	11.8011	-3.4553	0.00246959	0.00939599	-2.07141	stable
EIF1AD	9.54	9.96	0.418836	9.75347	3.45421	0.0024758	0.00941361	-2.07384	stable
RAC3	9.16	9.88	0.717304	9.52105	3.45403	0.00247685	0.00941361	-2.07426	stable
CTC1	10.59	10.21	-0.380445	10.3991	-3.45331	0.00248099	0.00942435	-2.07587	stable
TTLL12	11.95	12.58	0.630158	12.265	3.44858	0.00250836	0.00952325	-2.08649	stable
OLR1	2.77	5.48	2.70717	4.12793	3.44789	0.0025124	0.00953075	-2.08805	up
EFEMP1	10.59	9.24	-1.3436	9.91552	-3.44779	0.002513	0.00953075	-2.08828	stable
SMTNL2	10.62	9.8	-0.826818	10.2087	-3.43859	0.00256719	0.00973109	-2.10892	stable
NR1H3	6.4	7.17	0.768391	6.78898	3.43613	0.0025819	0.00978167	-2.11445	stable
HTR3A	7.35	6.61	-0.744347	6.98039	-3.43254	0.00260348	0.00985819	-2.1225	stable
ZNF548	6.52	5.85	-0.666192	6.18479	-3.43186	0.00260759	0.00986853	-2.12403	stable
PLCG1	8.03	8.62	0.587594	8.32527	3.43045	0.00261609	0.00989548	-2.12718	stable
AGTRAP	12.53	13.11	0.573279	12.82	3.4295	0.0026219	0.00991221	-2.12932	stable
FOXJ1	8.33	9.7	1.3693	9.01206	3.42634	0.00264117	0.00997979	-2.13641	stable
HACD1	8.59	6.48	-2.11056	7.53436	-3.42228	0.00266617	0.0100689	-2.14552	down
PARP4	13.38	14.18	0.794365	13.7821	3.42195	0.00266822	0.0100713	-2.14626	stable
TMEM67	6.24	6.96	0.71536	6.59746	3.42154	0.00267071	0.0100754	-2.14716	stable
GLIPR1L2	4.3	2.67	-1.63097	3.48337	-3.42099	0.00267413	0.010083	-2.1484	stable
CDKN2AIP	10.71	11.02	0.317093	10.8658	3.41971	0.00268204	0.0101075	-2.15126	stable
VTI1A	8.16	8.59	0.427003	8.37161	3.41876	0.00268796	0.0101244	-2.15339	stable
SSR1	9.43	9.83	0.406672	9.63081	3.41723	0.00269756	0.0101553	-2.15683	stable
HIST1H2AG	8.57	10.51	1.94095	9.54113	3.41529	0.00270966	0.0101955	-2.16116	stable
TIMM17A	10.53	10.96	0.436656	10.7466	3.41399	0.00271785	0.0102209	-2.16408	stable
ANO2	4.2	3.12	-1.08053	3.66381	-3.41293	0.00272456	0.0102407	-2.16646	stable
HAPLN3	10.29	11.63	1.33813	10.9561	3.41162	0.00273281	0.0102663	-2.16938	stable
WNT5B	8.36	7.61	-0.754155	7.9832	-3.40971	0.00274492	0.0103064	-2.17366	stable
CRYBA2	10.54	8.95	-1.59205	9.7454	-3.40771	0.00275767	0.0103472	-2.17814	stable
MUSK	4.58	3.26	-1.3139	3.921	-3.40756	0.00275867	0.0103472	-2.17849	stable
ESYT2	11.92	11.12	-0.807051	11.5205	-3.40731	0.00276027	0.0103477	-2.17905	stable
ALDH18A1	12.24	12.95	0.716116	12.5952	3.40591	0.00276922	0.0103759	-2.18218	stable
HERC1	7.8	7.35	-0.444581	7.57371	-3.40555	0.00277154	0.0103791	-2.18299	stable
NIPA1	8.09	8.7	0.608637	8.39454	3.4039	0.00278216	0.0104123	-2.18669	stable
CYP4F8	5.59	6.19	0.597566	5.89302	3.40349	0.00278476	0.0104123	-2.18759	stable
UGT8	6.4	7.47	1.07193	6.93849	3.40349	0.00278478	0.0104123	-2.18759	stable
SLX1B	10.47	11.28	0.809213	10.875	3.40074	0.00280256	0.0104734	-2.19375	stable
CARNS1	7.96	7.09	-0.872577	7.52524	-3.39878	0.0028153	0.0105155	-2.19813	stable
MDH1	15.43	14.96	-0.46714	15.1978	-3.39676	0.00282851	0.0105593	-2.20265	stable
WTIP	11.16	9.93	-1.22413	10.5435	-3.39206	0.00285945	0.0106692	-2.21316	stable
XYLB	6.51	7.18	0.673057	6.84187	3.39172	0.0028617	0.010672	-2.21392	stable
ZNF7	7.57	8	0.42602	7.78249	3.39142	0.00286368	0.0106738	-2.21459	stable
C9orf153	7.36	7.77	0.404902	7.56413	3.38985	0.00287415	0.0107026	-2.21812	stable
SLC41A3	8.55	9	0.455865	8.77582	3.38981	0.00287438	0.0107026	-2.21819	stable
TOM1L1	8.85	9.78	0.92262	9.31625	3.38929	0.00287783	0.010704	-2.21935	stable
XPO1	12.24	12.71	0.472534	12.4746	3.38929	0.00287784	0.010704	-2.21935	stable
F2RL2	8.95	10.94	1.98918	9.94115	3.38908	0.00287925	0.010704	-2.21983	stable
ABT1	8.04	8.59	0.54546	8.31673	3.38597	0.00290008	0.0107758	-2.22679	stable
NES	13.02	12.47	-0.54923	12.7411	-3.38549	0.00290327	0.0107821	-2.22785	stable
ZNF385C	5.86	6.68	0.817641	6.26757	3.38327	0.00291824	0.010832	-2.23282	stable
MAN1A2	9.25	8.89	-0.362351	9.07062	-3.38287	0.0029209	0.0108363	-2.2337	stable
LPAR4	7.5	7.01	-0.480253	7.25488	-3.38119	0.00293231	0.0108678	-2.23746	stable
GAPDH	13.67	14.44	0.769498	14.0564	3.38109	0.00293301	0.0108678	-2.2377	stable
LRRC57	9.59	10.12	0.524203	9.85562	3.38095	0.00293394	0.0108678	-2.238	stable
GAS2L1	10.95	10.26	-0.68701	10.6059	-3.37953	0.00294359	0.0108979	-2.24117	stable
MT2A	16.98	15.61	-1.36905	16.2945	-3.37778	0.00295553	0.0109364	-2.24508	stable
PTCD3	6.23	6.83	0.603863	6.52794	3.37727	0.00295902	0.0109436	-2.24622	stable
TUBG1	12.54	13.25	0.704218	12.8943	3.3746	0.00297734	0.0110057	-2.25218	stable
TIMM9	11.34	11.83	0.491936	11.5844	3.37402	0.00298134	0.0110148	-2.25348	stable
OR9K2	2.64	3.49	0.840996	3.06482	3.37246	0.00299214	0.0110474	-2.25697	stable
LTBP4	8.35	7.57	-0.784074	7.96125	-3.37229	0.00299327	0.0110474	-2.25733	stable
SBDS	12.7	12.17	-0.531197	12.4349	-3.3711	0.00300153	0.0110722	-2.25999	stable
ERI2	10.28	10.79	0.502943	10.5336	3.36741	0.00302728	0.0111615	-2.26824	stable
ZNF655	9.67	8.72	-0.944266	9.19304	-3.3663	0.00303504	0.0111843	-2.27071	stable
FCRL5	6.43	7.25	0.822126	6.84223	3.36543	0.00304117	0.0112011	-2.27266	stable
SQLE	10.19	11.72	1.53005	10.959	3.36514	0.00304317	0.0112027	-2.27329	stable
CXorf56	9.35	9.83	0.479749	9.58783	3.36291	0.00305895	0.011255	-2.27828	stable
ADAMTS5	8.85	7.35	-1.49482	8.09995	-3.36059	0.00307539	0.0113097	-2.28346	stable
PER2	12.08	11.4	-0.683721	11.7417	-3.36022	0.00307802	0.0113135	-2.28428	stable
PSMA4	12.59	12.99	0.407111	12.7892	3.35992	0.00308011	0.0113154	-2.28494	stable
ACD	11.88	12.37	0.488884	12.127	3.35858	0.00308969	0.011344	-2.28794	stable
TGIF2	9.89	10.76	0.876799	10.3256	3.35839	0.00309109	0.011344	-2.28837	stable
RHBDF1	12.73	13.15	0.427415	12.9411	3.35759	0.00309678	0.0113591	-2.29015	stable
TNFRSF25	8.5	9.18	0.68191	8.83875	3.35577	0.00310982	0.0114011	-2.2942	stable
MED4	6.86	7.63	0.771426	7.24637	3.35441	0.00311958	0.011431	-2.29723	stable
HAS3	6.51	7	0.489193	6.75108	3.35179	0.00313855	0.0114946	-2.30308	stable
DEXI	12.97	12.51	-0.458627	12.7369	-3.34928	0.0031568	0.0115555	-2.30867	stable
SFXN5	6.05	6.67	0.618548	6.35589	3.34815	0.00316507	0.0115799	-2.31119	stable
CEND1	5.65	3.69	-1.96066	4.67316	-3.34749	0.00316992	0.0115917	-2.31267	stable
NBPF20	13.76	13.31	-0.448301	13.537	-3.34576	0.00318256	0.0116282	-2.31651	stable
ARMCX2	4.68	3.73	-0.951109	4.20902	-3.34568	0.00318315	0.0116282	-2.31669	stable
GPC3	8.99	7.29	-1.69459	8.14227	-3.34512	0.00318729	0.0116374	-2.31794	stable
TAGAP	10.12	9.68	-0.444888	9.9024	-3.34474	0.00319007	0.0116415	-2.31878	stable
SMR3B	2.05	2.46	0.405153	2.25516	3.34219	0.00320896	0.011703	-2.32448	stable
PRDM8	8.36	7.42	-0.9331	7.89001	-3.34202	0.00321017	0.011703	-2.32484	stable
MEOX1	8.27	6.87	-1.3988	7.57421	-3.33886	0.0032337	0.0117827	-2.33188	stable
SETD3	10.74	10.24	-0.500669	10.4902	-3.33734	0.00324508	0.0118178	-2.33527	stable
VCP	9.67	10.05	0.377137	9.86312	3.33713	0.00324662	0.0118178	-2.33573	stable
STOM	7.41	6.19	-1.21879	6.80162	-3.33524	0.00326087	0.0118601	-2.33995	stable
CLDN10	4.82	3.19	-1.63577	4.00579	-3.33514	0.00326156	0.0118601	-2.34016	stable
CTNNAL1	9.99	9.02	-0.970837	9.50349	-3.33354	0.00327367	0.0118981	-2.34373	stable
TEK	9.06	7.99	-1.06484	8.52334	-3.33257	0.00328102	0.011917	-2.34589	stable
AFF2	5.19	4.46	-0.730258	4.82386	-3.33241	0.00328221	0.011917	-2.34624	stable
KCTD2	12.32	11.71	-0.608904	12.012	-3.32979	0.00330211	0.0119831	-2.35207	stable
MTHFR	11.44	10.79	-0.649171	11.1192	-3.32624	0.00332927	0.0120756	-2.35997	stable
PSMA6	12.52	13.01	0.482224	12.7646	3.32388	0.00334745	0.0121353	-2.36522	stable
FOXH1	6.59	7.12	0.529232	6.85732	3.32356	0.00334996	0.0121383	-2.36594	stable
RPS6	16.5	16.87	0.367492	16.6875	3.32289	0.00335513	0.012148	-2.36742	stable
OR52H1	2.49	1.94	-0.54699	2.21171	-3.32277	0.00335603	0.012148	-2.36768	stable
CD34	7.99	6.59	-1.39694	7.28691	-3.32163	0.00336488	0.0121739	-2.37022	stable
CINP	11.96	12.41	0.446393	12.1842	3.32119	0.0033683	0.0121801	-2.3712	stable
ZNF589	5.7	6.33	0.635855	6.01574	3.32088	0.00337074	0.0121827	-2.3719	stable
CLIP3	8.17	7.49	-0.688559	7.83014	-3.31826	0.00339114	0.0122503	-2.37771	stable
PLCB1	9.72	8.14	-1.57008	8.92997	-3.31706	0.00340054	0.012278	-2.38038	stable
RPL32	9.5	9.98	0.484905	9.73887	3.31645	0.00340533	0.0122891	-2.38174	stable
ZNF705G	7.64	6.46	-1.18766	7.05113	-3.3158	0.0034104	0.0122993	-2.38317	stable
HARS2	6.92	7.5	0.576158	7.20843	3.31565	0.0034116	0.0122993	-2.38351	stable
NBPF12	10.68	10.28	-0.392879	10.4792	-3.31542	0.0034134	0.0122996	-2.38402	stable
PCK1	12.94	10.83	-2.11889	11.8845	-3.31515	0.00341554	0.0123011	-2.38462	down
C9orf85	10.62	11.16	0.535496	10.8925	3.31349	0.00342866	0.0123421	-2.38832	stable
TRANK1	10.27	9.59	-0.675893	9.92725	-3.31295	0.0034329	0.0123484	-2.38951	stable
ITGB1BP1	9.75	8.89	-0.854017	9.32043	-3.31283	0.00343385	0.0123484	-2.38977	stable
CNIH3	5.49	7.01	1.52288	6.24934	3.31208	0.00343979	0.0123635	-2.39144	stable
C4orf46	5.75	6.55	0.801732	6.15275	3.31178	0.00344215	0.0123658	-2.3921	stable
COLQ	5.29	4.65	-0.639567	4.96818	-3.31058	0.00345177	0.0123941	-2.39479	stable
TSPAN8	7.29	9.88	2.58145	8.58446	3.31002	0.00345623	0.0124039	-2.39603	up
SVIP	11.85	12.21	0.352494	12.031	3.30888	0.00346529	0.0124302	-2.39856	stable
CDH2	9.57	8.27	-1.2971	8.92216	-3.30818	0.00347086	0.0124439	-2.4001	stable
ZNF81	6.82	7.35	0.532414	7.08862	3.30696	0.00348065	0.0124704	-2.40282	stable
CTSW	11.03	10.62	-0.411182	10.8258	-3.30683	0.00348173	0.0124704	-2.40312	stable
FBXO48	3	3.92	0.914801	3.46039	3.29903	0.00354483	0.01269	-2.42042	stable
STRA13	13.58	14.35	0.76985	13.9607	3.29874	0.00354718	0.0126921	-2.42105	stable
PAK1	12.16	12.53	0.36547	12.3455	3.29847	0.00354945	0.0126939	-2.42167	stable
[truncated: 5,150 more rows]
